# Supplementary material for: Analyses of circRNA profiling during the development from pre-receptive to receptive phases in the goat endometrium
Source: J Anim Sci Biotechnol. 2019 Apr 25;10:34. doi: 10.1186/s40104-019-0339-4 (PMC6482587; doi:10.1186/s40104-019-0339-4)
Supplement: Supplementary file 3 — Table S2. The result of nonlinear alignment using TopHat-Fusion. (XLS) (XLS 24 kb) [file 40104_2019_339_MOESM3_ESM.xls]

## Sheet: Sheet1
Sample	PE1	PE2	RE1	RE2
Valid reads	97221382	90932620	93484420	94261188
Mapped reads	75803519(77.97%)	69076456(75.96%)	55094394(58.93%)	60885074(64.59%)
Unique Mapped reads	74839323(76.98%)	68020673(74.80%)	54026387(57.79%)	59918599(63.57%)
Multi Mapped reads	964196(0.99%)	1055783(1.16%)	1068007(1.14%)	966475(1.03%)
PE Mapped reads	34321298(35.30%)	31195624(34.31%)	23613723(25.26%)	26812721(28.45%)
Mapped left reads	39619729(40.75%)	36230498(39.84%)	29378437(31.43%)	32079089(34.03%)
Mapped right reads	36183790(37.22%)	32845958(36.12%)	25715957(27.51%)	28805985(30.56%)
Reads map to sense strand	37468624(38.54%)	34109989(37.51%)	27072738(28.96%)	30004968(31.83%)
Reads map to antisense strand	37370699(38.44%)	33910684(37.29%)	26953649(28.83%)	29913631(31.73%)
Non-splice reads	57082219(58.71%)	49897673(54.87%)	46926521(50.20%)	46313876(49.13%)
Splice reads	17757104(18.26%)	18123000(19.93%)	7099866(7.59%)	13604723(14.43%)
Unmapped reads	21417863(22.03%)	21856164(24.04%)	38390026(41.07%)	33376114(35.41%)
Back-spliced junctions reads	924831(0.95%)	911567(1.00%)	1490765(1.59%)	1895346(2.01%)
