# Supplementary material for: Analyses of circRNA profiling during the development from pre-receptive to receptive phases in the goat endometrium
Source: J Anim Sci Biotechnol. 2019 Apr 25;10:34. doi: 10.1186/s40104-019-0339-4 (PMC6482587; doi:10.1186/s40104-019-0339-4)
Supplement: Supplementary file 4 — Table S3. CircRNA expression in goat endometrium. (XLS) (XLS 9770 kb) [file 40104_2019_339_MOESM4_ESM.xls]

## Sheet: Sheet1
Accession	PE1	PE2	RE1	RE2	PE1	PE2	RE1	RE2	chr	start	end	strand	exon Count	circType	circRNA category	isoformName	geneName	hosting gene type	flankIntron	gene Discription	GO	KEGG
ciRNA1	351.048	0	0	0	3.10388	0	0	0	chrX	67257230	67259896	-	1	ciRNA	-	XM_005700603.1	LOC102186286	mRNA	chrX:67257203-67259896	NA	GO:0004129(cytochrome-c oxidase activity);GO:0005746(mitochondrial respiratory chain);GO:0016021(integral to membrane)	00190(Oxidative phosphorylation);04260(Cardiac muscle contraction);05010(Alzheimer's disease);05012(Parkinson's disease);05016(Huntington's disease)
ciRNA10	34	0	0	40	1.09679	0	0	1.52135	chr13	58486647	58487377	+	1	ciRNA	-	XM_005688336.1	CSNK2A1	mRNA	chr13:58486646-58487377	NA	GO:0004674(protein serine/threonine kinase activity);GO:0005524(ATP binding);GO:0016055(Wnt receptor signaling pathway);GO:0047485(protein N-terminus binding)	04310(Wnt signaling pathway);04520(Adherens junction);04530(Tight junction);04712(Circadian rhythm - plant)
ciRNA100	56	0	0	0	1.35858	0	0	0	chr19	34088261	34089232	+	1	ciRNA	-	XM_005694255.1	FLCN	mRNA	chr19:34088260-34089235	NA	GO:0001932(regulation of protein phosphorylation);GO:0005634(nucleus);GO:0005737(cytoplasm)	05211(Renal cell carcinoma)
ciRNA1000	0	19.5	0	0	0	0.948445	0	0	chr4	9579138	9579667	+	1	ciRNA	-	XM_005678936.1	LOC100860940	mRNA	chr4:9579137-9579667	collagen type I alpha 2	GO:0005201(extracellular matrix structural constituent)	04510(Focal adhesion);04512(ECM-receptor interaction)
ciRNA1001	0	12.5	0	0	0	2.10607	0	0	chr4	9579722	9579874	+	1	ciRNA	-	XM_005678936.1	LOC100860940	mRNA	chr4:9579721-9581230	collagen type I alpha 2	GO:0005201(extracellular matrix structural constituent)	04510(Focal adhesion);04512(ECM-receptor interaction)
ciRNA1002	0	82	0	0	0	2.98984	0	0	chr4	9593618	9594324	+	1	ciRNA	-	XM_005678936.1	LOC100860940	mRNA	chr4:9593617-9594324	collagen type I alpha 2	GO:0005201(extracellular matrix structural constituent)	04510(Focal adhesion);04512(ECM-receptor interaction)
ciRNA1003	0	59.5	0	0	0	0.832233	0	0	chr4	46558772	46560614	-	1	ciRNA	-	XM_005679141.1	LAMB1	mRNA	chr4:46558765-46560614	NA	GO:0005201(extracellular matrix structural constituent);GO:0005606(laminin-1 complex);GO:0005607(laminin-2 complex);GO:0005615(extracellular space);GO:0007411(axon guidance);GO:0030335(positive regulation of cell migration);GO:0034446(substrate adhesion-dependent cell spreading);GO:0042476(odontogenesis);GO:0043257(laminin-8 complex);GO:0043259(laminin-10 complex);GO:0048471(perinuclear region of…	04510(Focal adhesion);04512(ECM-receptor interaction);05200(Pathways in cancer);05222(Small cell lung cancer)
ciRNA1004	0	243.272	0	0	0	7.36912	0	0	chr4	109109967	109110817	-	1	ciRNA	-	XM_005679576.1	LOC102190100	mRNA	chr4:109109924-109110817	NA	NA	NA
ciRNA1005	0	36	0	0	0	1.34886	0	0	chr4	110128736	110129423	-	1	ciRNA	-	XM_005679665.1	PRKAG2	mRNA	chr4:110128390-110129423	NA	GO:0004691(cAMP-dependent protein kinase activity);GO:0004862(cAMP-dependent protein kinase inhibitor activity);GO:0005524(ATP binding);GO:0005654(nucleoplasm);GO:0005829(cytosol);GO:0005977(glycogen metabolic process);GO:0006110(regulation of glycolysis);GO:0006633(fatty acid biosynthetic process);GO:0006754(ATP biosynthetic process);GO:0006853(carnitine shuttle);GO:0007050(cell cycle arrest);GO…	04910(Insulin signaling pathway);04920(Adipocytokine signaling pathway);05410(Hypertrophic cardiomyopathy )
ciRNA1006	0	3.6	0	0	0	0.183041	0	0	chr4	110672908	110673414	-	1	ciRNA	-	XM_005679669.1	LOC102181925	mRNA	chr4:110672876-110673414	NA	GO:0003677(DNA binding);GO:0005515(protein binding);GO:0006351(transcription, DNA-dependent);GO:0006355(regulation of transcription, DNA-dependent);GO:0008270(zinc ion binding);GO:0035556(intracellular signal transduction)	NA
ciRNA1007	0	8.5	0	0	0	1.41365	0	0	chr3	13587245	13587399	+	1	ciRNA	-	XM_005677533.1	SMG5	mRNA	chr3:13587244-13587425	NA	GO:0000184(nuclear-transcribed mRNA catabolic process, nonsense-mediated decay);GO:0005634(nucleus);GO:0005829(cytosol);GO:0006406(mRNA export from nucleus);GO:0035303(regulation of dephosphorylation);GO:0051721(protein phosphatase 2A binding)	NA
ciRNA1008	0	8.5	0	0	0	1.40458	0	0	chr3	13587245	13587400	+	1	ciRNA	-	XM_005677533.1	SMG5	mRNA	chr3:13587244-13587425	NA	GO:0000184(nuclear-transcribed mRNA catabolic process, nonsense-mediated decay);GO:0005634(nucleus);GO:0005829(cytosol);GO:0006406(mRNA export from nucleus);GO:0035303(regulation of dephosphorylation);GO:0051721(protein phosphatase 2A binding)	NA
ciRNA1009	0	5.5	0	0	0	0.254087	0	0	chr3	15383340	15383897	+	1	ciRNA	-	XM_005677461.1	TPM3	mRNA	chr3:15383339-15384018	NA	GO:0003779(actin binding);GO:0005737(cytoplasm);GO:0005856(cytoskeleton);GO:0007420(brain development)	04260(Cardiac muscle contraction);05200(Pathways in cancer);05216(Thyroid cancer);05410(Hypertrophic cardiomyopathy );05414(Dilated cardiomyopathy)
ciRNA101	29	0	0	0	0.885814	0	0	0	chr19	35335461	35336232	-	1	ciRNA	-	XM_005694261.1	EPN3	mRNA	chr19:35335270-35336232	NA	GO:0005634(nucleus);GO:0008289(lipid binding);GO:0030136(clathrin-coated vesicle);GO:0048471(perinuclear region of cytoplasm)	04144(Endocytosis)
ciRNA1010	0	3.75	0	0	0	0.160579	0	0	chr3	18805041	18805642	-	1	ciRNA	-	XM_005677726.1	RPRD2	mRNA	chr3:18804377-18805642	NA	NA	04510(Focal adhesion);04512(ECM-receptor interaction)
ciRNA1011	0	15	0	0	0	0.94773	0	0	chr3	21337448	21337855	+	1	ciRNA	-	XM_005677980.1	NOTCH2	mRNA	chr3:21337447-21337875	NA	GO:0001709(cell fate determination);GO:0003706(ligand-regulated transcription factor activity);GO:0004872(receptor activity);GO:0005509(calcium ion binding);GO:0005515(protein binding);GO:0005576(extracellular region);GO:0005654(nucleoplasm);GO:0005788(endoplasmic reticulum lumen);GO:0005796(Golgi lumen);GO:0005829(cytosol);GO:0005887(integral to plasma membrane);GO:0006351(transcription, DNA-dep…	04320(Dorso-ventral axis formation);04330(Notch signaling pathway)
ciRNA1012	0	27	0	0	0	1.141	0	0	chr3	21341275	21341884	+	1	ciRNA	-	XM_005677980.1	NOTCH2	mRNA	chr3:21341274-21341936	NA	GO:0001709(cell fate determination);GO:0003706(ligand-regulated transcription factor activity);GO:0004872(receptor activity);GO:0005509(calcium ion binding);GO:0005515(protein binding);GO:0005576(extracellular region);GO:0005654(nucleoplasm);GO:0005788(endoplasmic reticulum lumen);GO:0005796(Golgi lumen);GO:0005829(cytosol);GO:0005887(integral to plasma membrane);GO:0006351(transcription, DNA-dep…	04320(Dorso-ventral axis formation);04330(Notch signaling pathway)
ciRNA1013	0	31	0	0	0	2.53691	0	0	chr3	24870850	24871164	-	1	ciRNA	-	XM_005677820.1	ATP1A1	mRNA	chr3:24870815-24871164	NA	GO:0005391(sodium:potassium-exchanging ATPase activity);GO:0005524(ATP binding);GO:0005886(plasma membrane);GO:0006754(ATP biosynthetic process);GO:0016021(integral to membrane);GO:0042470(melanosome);GO:0046872(metal ion binding)	04260(Cardiac muscle contraction);04960(Aldosterone-regulated sodium reabsorption);04964(Proximal tubule bicarbonate reclamation)
ciRNA1014	0	17	0	0	0	1.45109	0	0	chr3	27304452	27304753	-	1	ciRNA	-	XM_005677850.1	OLFML3	mRNA	chr3:27304445-27304753	NA	GO:0005576(extracellular region);GO:0007275(multicellular organismal development)	NA
ciRNA1015	0	52.5	0	0	0	6.3241	0	0	chr3	30179432	30179645	+	1	ciRNA	-	XM_005677915.1	DRAM2	mRNA	chr3:30179431-30180494	NA	GO:0005765(lysosomal membrane);GO:0006915(apoptosis);GO:0006917(induction of apoptosis);GO:0016021(integral to membrane)	NA
ciRNA1016	0	55	0	0	0	2.79646	0	0	chr3	50788197	50788703	-	1	ciRNA	-	XM_005678120.1	ZNF326	mRNA	chr3:50786339-50788703	zinc finger protein 326	NA	NA
ciRNA1017	0	8.5	0	0	0	0.368261	0	0	chr3	65720775	65721369	-	1	ciRNA	-	XM_005678236.1	RABGGTB	mRNA	chr3:65720774-65721369	NA	GO:0004663(Rab geranylgeranyltransferase activity);GO:0046872(metal ion binding)	NA
ciRNA1018	0	0.75	0	0	0	0.0491951	0	0	chr3	91398574	91398966	+	1	ciRNA	-	XM_005678437.1	EPS15	mRNA	chr3:91398573-91398966	epidermal growth factor receptor pathway substrate 15	GO:0005509(calcium ion binding);GO:0005829(cytosol);GO:0007173(epidermal growth factor receptor signaling pathway);GO:0008283(cell proliferation);GO:0015031(protein transport);GO:0017124(SH3 domain binding);GO:0031901(early endosome membrane);GO:0032456(endocytic recycling);GO:0042059(negative regulation of epidermal growth factor receptor signaling pathway);GO:0048268(clathrin coat assembly)	04144(Endocytosis)
ciRNA1019	0	12	0	0	0	0.123095	0	0	chr3	91441061	91443573	+	1	ciRNA	-	XM_005678437.1	EPS15	mRNA	chr3:91441060-91443600	epidermal growth factor receptor pathway substrate 15	GO:0005509(calcium ion binding);GO:0005829(cytosol);GO:0007173(epidermal growth factor receptor signaling pathway);GO:0008283(cell proliferation);GO:0015031(protein transport);GO:0017124(SH3 domain binding);GO:0031901(early endosome membrane);GO:0032456(endocytic recycling);GO:0042059(negative regulation of epidermal growth factor receptor signaling pathway);GO:0048268(clathrin coat assembly)	04144(Endocytosis)
ciRNA102	26	0	0	0	0.970104	0	0	0	chr19	36153305	36153936	+	1	ciRNA	-	XM_005693688.1	SPOP	mRNA	chr19:36153304-36153936	NA	GO:0005634(nucleus)	NA
ciRNA1020	0	34.25	0	0	0	0.487793	0	0	chr3	96231410	96233219	-	1	ciRNA	-	XM_005678509.1	LOC102176290	mRNA	chr3:96227284-96233219	NA	GO:0005743(mitochondrial inner membrane);GO:0006122(mitochondrial electron transport, ubiquinol to cytochrome c);GO:0008121(ubiquinol-cytochrome-c reductase activity);GO:0070469(respiratory chain)	00190(Oxidative phosphorylation);04260(Cardiac muscle contraction);05010(Alzheimer's disease);05012(Parkinson's disease);05016(Huntington's disease)
ciRNA1021	0	7	0	0	0	0.301752	0	0	chr3	97616085	97616682	+	1	ciRNA	-	XM_005678551.1	PTCH2	mRNA	chr3:97616084-97616835	NA	GO:0005887(integral to plasma membrane);GO:0006461(protein complex assembly);GO:0007283(spermatogenesis);GO:0008158(hedgehog receptor activity)	04340(Hedgehog signaling pathway);05200(Pathways in cancer);05217(Basal cell carcinoma)
ciRNA1022	0	33.6667	0	0	0	0.772812	0	0	chr3	102820885	102822007	-	1	ciRNA	-	XM_005678666.1	MACF1	mRNA	chr3:102817884-102822007	microtubule-actin crosslinking factor 1	GO:0001707(mesoderm formation);GO:0003779(actin binding);GO:0005509(calcium ion binding);GO:0005794(Golgi apparatus);GO:0005874(microtubule);GO:0006620(posttranslational protein targeting to membrane);GO:0006928(cellular component movement);GO:0007050(cell cycle arrest);GO:0007163(establishment or maintenance of cell polarity);GO:0008017(microtubule binding);GO:0010632(regulation of epithelial ce…	NA
ciRNA1023	0	33.6667	0	0	0	0.802838	0	0	chr3	102820927	102822007	-	1	ciRNA	-	XM_005678665.1	MACF1	mRNA	chr3:102820883-102822007	microtubule-actin crosslinking factor 1	GO:0001707(mesoderm formation);GO:0003779(actin binding);GO:0005509(calcium ion binding);GO:0005794(Golgi apparatus);GO:0005874(microtubule);GO:0006620(posttranslational protein targeting to membrane);GO:0006928(cellular component movement);GO:0007050(cell cycle arrest);GO:0007163(establishment or maintenance of cell polarity);GO:0008017(microtubule binding);GO:0010632(regulation of epithelial ce…	NA
ciRNA1024	0	14.6667	0	0	0	0.624927	0	0	chr3	102845775	102846379	-	1	ciRNA	-	XM_005678665.1	MACF1	mRNA	chr3:102845665-102846379	microtubule-actin crosslinking factor 1	GO:0001707(mesoderm formation);GO:0003779(actin binding);GO:0005509(calcium ion binding);GO:0005794(Golgi apparatus);GO:0005874(microtubule);GO:0006620(posttranslational protein targeting to membrane);GO:0006928(cellular component movement);GO:0007050(cell cycle arrest);GO:0007163(establishment or maintenance of cell polarity);GO:0008017(microtubule binding);GO:0010632(regulation of epithelial ce…	NA
ciRNA1025	0	14.6667	0	0	0	0.628041	0	0	chr3	102845778	102846379	-	1	ciRNA	-	XM_005678665.1	MACF1	mRNA	chr3:102845665-102846379	microtubule-actin crosslinking factor 1	GO:0001707(mesoderm formation);GO:0003779(actin binding);GO:0005509(calcium ion binding);GO:0005794(Golgi apparatus);GO:0005874(microtubule);GO:0006620(posttranslational protein targeting to membrane);GO:0006928(cellular component movement);GO:0007050(cell cycle arrest);GO:0007163(establishment or maintenance of cell polarity);GO:0008017(microtubule binding);GO:0010632(regulation of epithelial ce…	NA
ciRNA1026	0	19	0	0	0	0.505978	0	0	chr3	102846584	102847551	-	1	ciRNA	-	XM_005678665.1	MACF1	mRNA	chr3:102846583-102847551	microtubule-actin crosslinking factor 1	GO:0001707(mesoderm formation);GO:0003779(actin binding);GO:0005509(calcium ion binding);GO:0005794(Golgi apparatus);GO:0005874(microtubule);GO:0006620(posttranslational protein targeting to membrane);GO:0006928(cellular component movement);GO:0007050(cell cycle arrest);GO:0007163(establishment or maintenance of cell polarity);GO:0008017(microtubule binding);GO:0010632(regulation of epithelial ce…	NA
ciRNA1027	0	4	0	0	0	0.234348	0	0	chr3	102849473	102849912	-	1	ciRNA	-	XM_005678665.1	MACF1	mRNA	chr3:102849472-102849912	microtubule-actin crosslinking factor 1	GO:0001707(mesoderm formation);GO:0003779(actin binding);GO:0005509(calcium ion binding);GO:0005794(Golgi apparatus);GO:0005874(microtubule);GO:0006620(posttranslational protein targeting to membrane);GO:0006928(cellular component movement);GO:0007050(cell cycle arrest);GO:0007163(establishment or maintenance of cell polarity);GO:0008017(microtubule binding);GO:0010632(regulation of epithelial ce…	NA
ciRNA1028	0	14	0	0	0	0.231789	0	0	chr3	104528009	104529565	+	1	ciRNA	-	XM_005678682.1	GNL2	mRNA	chr3:104528008-104529565	NA	GO:0003924(GTPase activity);GO:0005525(GTP binding);GO:0005730(nucleolus);GO:0042254(ribosome biogenesis)	NA
ciRNA1029	0	4.33333	0	0	0	0.108242	0	0	chr3	108737353	108738384	+	1	ciRNA	-	XM_005678738.1	GIGYF2	mRNA	chr3:108737352-108738405	NA	GO:0008219(cell death)	NA
ciRNA103	71.8921	120.592	76	30.1667	6.42154	11.7752	8.73116	3.17695	chr19	38619587	38619850	-	1	ciRNA	-	XM_005693732.1	RPL23	mRNA	chr19:38619561-38619850	NA	GO:0003735(structural constituent of ribosome);GO:0005840(ribosome)	03010(Ribosome)
ciRNA1030	0	46.6667	0	0	0	3.56969	0	0	chr2	4777221	4777557	+	1	ciRNA	-	XM_005675840.1	WDR33	mRNA	chr2:4777220-4778916	NA	GO:0005581(collagen);GO:0005634(nucleus);GO:0006301(postreplication repair);GO:0007283(spermatogenesis)	04510(Focal adhesion);04512(ECM-receptor interaction)
ciRNA1031	0	27.6667	0	0	0	0.729988	0	0	chr2	7391119	7392095	-	1	ciRNA	-	XM_005675869.1	LOC100860938	mRNA	chr2:7391117-7392095	collagen type III alpha 1	NA	04510(Focal adhesion);04512(ECM-receptor interaction)
ciRNA1032	0	103	0	0	0	4.62571	0	0	chr2	7405892	7406465	-	1	ciRNA	-	XM_005675869.1	LOC100860938	mRNA	chr2:7405874-7406465	collagen type III alpha 1	NA	04510(Focal adhesion);04512(ECM-receptor interaction)
ciRNA1033	0	3.2	0	0	0	0.0793177	0	0	chr2	26278031	26279070	+	1	ciRNA	-	XM_005676232.1	LRP2	mRNA	chr2:26278030-26279070	NA	GO:0004872(receptor activity);GO:0005509(calcium ion binding);GO:0005764(lysosome);GO:0005905(coated pit);GO:0006486(protein glycosylation);GO:0006898(receptor-mediated endocytosis);GO:0016021(integral to membrane);GO:0017124(SH3 domain binding);GO:0042359(vitamin D metabolic process)	04340(Hedgehog signaling pathway)
ciRNA1034	0	4.5	0	0	0	0.0910535	0	0	chr2	36615732	36617005	-	1	ciRNA	-	XM_005676097.1	TANC1	mRNA	chr2:36615731-36617005	tetratricopeptide repeat, ankyrin repeat and coiled-coil containing 1	GO:0005488(binding);GO:0005886(plasma membrane);GO:0014069(postsynaptic density);GO:0030054(cell junction);GO:0045211(postsynaptic membrane)	05200(Pathways in cancer);05219(Bladder cancer)
ciRNA1035	0	1	0	0	0	0.0419841	0	0	chr2	55782250	55782863	+	1	ciRNA	-	XM_005676240.1	LRP1B	mRNA	chr2:55782249-55782878	low density lipoprotein receptor-related protein 1B	GO:0005509(calcium ion binding);GO:0015031(protein transport);GO:0016021(integral to membrane)	05010(Alzheimer's disease);05144(Malaria)
ciRNA1036	0	3	0	0	0	0.0992744	0	0	chr2	90509551	90510329	-	1	ciRNA	-	XM_005676386.1	WDR12	mRNA	chr2:90509529-90510329	NA	GO:0000463(maturation of LSU-rRNA from tricistronic rRNA transcript );GO:0000466(maturation of 5.8S rRNA from tricistronic rRNA transcript );GO:0005654(nucleoplasm);GO:0008283(cell proliferation);GO:0030687(preribosome, large subunit precursor);GO:0070545(PeBoW complex)	04111(Cell cycle - yeast)
ciRNA1037	0	1	0	0	0	0.0901337	0	0	chr2	90708488	90708773	+	1	ciRNA	-	XM_005676389.1	NBEAL1	mRNA	chr2:90708487-90708773	NA	GO:0005488(binding)	NA
ciRNA1038	0	1	0	0	0	0.09045	0	0	chr2	90708488	90708772	+	1	ciRNA	-	XM_005676389.1	NBEAL1	mRNA	chr2:90708487-90708773	NA	GO:0005488(binding)	NA
ciRNA1039	0	7	0	0	0	0.287337	0	0	chr2	93760824	93761451	-	1	ciRNA	-	XM_005676415.1	NDUFS1	mRNA	chr2:93760823-93761451	NADH dehydrogenase (ubiquinone) Fe-S protein 1, 75kDa (NADH-coenzyme Q reductase)"	GO:0005747(mitochondrial respiratory chain complex I);GO:0005758(mitochondrial intermembrane space);GO:0006810(transport);GO:0006915(apoptosis);GO:0008137(NADH dehydrogenase );GO:0009055(electron carrier activity);GO:0042773(ATP synthesis coupled electron transport);GO:0046034(ATP metabolic process);GO:0046872(metal ion binding);GO:0051537(2 iron, 2 sulfur cluster binding);GO:0051539(4 iron, 4 su…	00190(Oxidative phosphorylation);05010(Alzheimer's disease);05012(Parkinson's disease);05016(Huntington's disease)
ciRNA104	34.1667	0	0	0	1.04363	0	0	0	chr19	47873311	47874082	+	1	ciRNA	-	XM_005694013.1	CEP95	mRNA	chr19:47873310-47874087	NA	GO:0000922(spindle pole);GO:0005813(centrosome)	00310(Lysine degradation)
ciRNA1040	0	4	0	0	0	0.520773	0	0	chr2	105366134	105366331	-	1	ciRNA	-	XM_005676524.1	TNS1	mRNA	chr2:105366110-105366331	NA	GO:0003779(actin binding);GO:0005737(cytoplasm);GO:0005856(cytoskeleton);GO:0005925(focal adhesion)	04080(Neuroactive ligand-receptor interaction)
ciRNA1041	0	19	0	0	0	1.23684	0	0	chr2	105938617	105939012	+	1	ciRNA	-	XM_005676931.1	RQCD1	mRNA	chr2:105938616-105939046	NA	GO:0000932(cytoplasmic mRNA processing body);GO:0005488(binding);GO:0005634(nucleus);GO:0006351(transcription, DNA-dependent);GO:0006355(regulation of transcription, DNA-dependent)	NA
ciRNA1042	0	20	0	0	0	0.543845	0	0	chr2	105986405	105987352	-	1	ciRNA	-	XM_005676932.1	ZNF142	mRNA	chr2:105986404-105987352	NA	GO:0003677(DNA binding);GO:0005634(nucleus);GO:0006351(transcription, DNA-dependent);GO:0006355(regulation of transcription, DNA-dependent);GO:0008270(zinc ion binding)	NA
ciRNA1043	0	3.5	0	0	0	0.515565	0	0	chr2	106004773	106004947	-	1	ciRNA	-	XM_005676547.1	RNF25	mRNA	chr2:106004743-106004947	ring finger protein 25	GO:0004842(ubiquitin-protein ligase activity);GO:0005634(nucleus);GO:0005829(cytosol);GO:0008270(zinc ion binding);GO:0051059(NF-kappaB binding);GO:0051092(positive regulation of NF-kappaB transcription factor activity)	NA
ciRNA1044	0	3.5	0	0	0	0.518528	0	0	chr2	106004774	106004947	-	1	ciRNA	-	XM_005676547.1	RNF25	mRNA	chr2:106004743-106004947	ring finger protein 25	GO:0004842(ubiquitin-protein ligase activity);GO:0005634(nucleus);GO:0005829(cytosol);GO:0008270(zinc ion binding);GO:0051059(NF-kappaB binding);GO:0051092(positive regulation of NF-kappaB transcription factor activity)	NA
ciRNA1045	0	5.5	0	0	0	0.168786	0	0	chr2	119782620	119783459	+	1	ciRNA	-	XM_005676679.1	PHC2	mRNA	chr2:119782619-119783460	NA	NA	NA
ciRNA1046	0	52	0	0	0	4.52861	0	0	chr2	121237429	121237724	+	1	ciRNA	-	XM_005676980.1	COL16A1	mRNA	chr2:121237428-121237744	collagen, type XVI, alpha 1	GO:0005178(integrin binding);GO:0005198(structural molecule activity);GO:0005597(collagen type XVI);GO:0007155(cell adhesion);GO:0007229(integrin-mediated signaling pathway);GO:0007565(female pregnancy)	04510(Focal adhesion);04512(ECM-receptor interaction);05200(Pathways in cancer);05222(Small cell lung cancer)
ciRNA1047	0	3	0	0	0	0.144281	0	0	chr2	124071268	124071803	-	1	ciRNA	-	XM_005676770.1	RCC1	mRNA	chr2:124069918-124071803	NA	GO:0000082(G1/S transition of mitotic cell cycle);GO:0000790(nuclear chromatin);GO:0000794(condensed nuclear chromosome);GO:0005087(Ran guanyl-nucleotide exchange factor activity);GO:0005654(nucleoplasm);GO:0005737(cytoplasm);GO:0007052(mitotic spindle organization);GO:0007059(chromosome segregation);GO:0007067(mitosis);GO:0007088(regulation of mitosis);GO:0007090(regulation of S phase of mitotic…	NA
ciRNA1048	0	1	0	0	0	0.0254474	0	0	chr2	128024695	128025707	+	1	ciRNA	-	XM_005677012.1	MYOM3	mRNA	chr2:128024694-128025738	NA	NA	04020(Calcium signaling pathway);04270(Vascular smooth muscle contraction);04510(Focal adhesion);04810(Regulation of actin cytoskeleton)
ciRNA1049	0	14	0	0	0	2.34348	0	0	chr2	128668318	128668471	+	1	ciRNA	-	XM_005676870.1	ZNF436	mRNA	chr2:128668317-128670475	NA	GO:0003677(DNA binding);GO:0005634(nucleus);GO:0006351(transcription, DNA-dependent);GO:0006355(regulation of transcription, DNA-dependent);GO:0008270(zinc ion binding)	NA
ciRNA105	35	0	0	0	0.913992	0	0	0	chr19	54564062	54564964	+	1	ciRNA	-	XM_005694434.1	FBF1	mRNA	chr19:54564061-54564964	Fas (TNFRSF6) binding factor 1	GO:0000922(spindle pole);GO:0005515(protein binding);GO:0005814(centriole);GO:0030054(cell junction);GO:0043297(apical junction assembly);GO:0090162(establishment of epithelial cell polarity)	04062(Chemokine signaling pathway);04270(Vascular smooth muscle contraction);04310(Wnt signaling pathway);04350(TGF-beta signaling pathway);04360(Axon guidance);04510(Focal adhesion);04670(Leucyte transendothelial migration);04810(Regulation of actin cytoskeleton);05130(Pathogenic Escherichia coli infection);05131(Shigellosis)
ciRNA1050	0	12	0	0	0	0.519025	0	0	chr2	130341267	130341862	+	1	ciRNA	-	XM_005677025.1	RAP1GAP	mRNA	chr2:130341266-130341862	NA	GO:0000139(Golgi membrane);GO:0003924(GTPase activity);GO:0005096(GTPase activator activity);GO:0005624(membrane fraction);GO:0005829(cytosol);GO:0007165(signal transduction);GO:0017016(Ras GTPase binding);GO:0032318(regulation of Ras GTPase activity);GO:0042803(protein homodimerization activity)	04010(MAPK signaling pathway);04020(Calcium signaling pathway);04260(Cardiac muscle contraction);04270(Vascular smooth muscle contraction);04912(GnRH signaling pathway);04930(Type II diabetes mellitus);05010(Alzheimer's disease);05410(Hypertrophic cardiomyopathy );05412(Arrhythmogenic right ventricular cardiomyopathy );05414(Dilated cardiomyopathy)
ciRNA1051	0	2.5	0	0	0	0.0861572	0	0	chr2	132670614	132671361	+	1	ciRNA	-	XM_005677044.1	UBR4	mRNA	chr2:132670613-132671362	ubiquitin protein ligase E3 component n-recognin 4	NA	NA
ciRNA1052	0	5	0	0	0	0.243651	0	0	chr2	132677255	132677783	+	1	ciRNA	-	XM_005677044.1	UBR4	mRNA	chr2:132677254-132677800	ubiquitin protein ligase E3 component n-recognin 4	NA	NA
ciRNA1053	0	359.676	0	0	0	14.0695	0	0	chr2	134456072	134456730	-	1	ciRNA	-	XM_005677052.1	PADI6	mRNA	chr2:134456041-134456730	NA	GO:0004668(protein-arginine deiminase activity);GO:0005509(calcium ion binding);GO:0005634(nucleus);GO:0005737(cytoplasm);GO:0018101(peptidyl-citrulline biosynthetic process from peptidyl-arginine)	NA
ciRNA1054	0	79.2262	0	0	0	10.1608	0	0	chr2	134456530	134456730	-	1	ciRNA	-	XM_005677052.1	PADI6	mRNA	chr2:134456041-134456730	NA	GO:0004668(protein-arginine deiminase activity);GO:0005509(calcium ion binding);GO:0005634(nucleus);GO:0005737(cytoplasm);GO:0018101(peptidyl-citrulline biosynthetic process from peptidyl-arginine)	NA
ciRNA1055	0	1.93333	0	0	0	0.0854853	0	0	chr1	2221850	2222432	+	1	ciRNA	-	XM_005674690.1	SYNJ1	mRNA	chr1:2221849-2222432	NA	GO:0000166(nucleotide binding);GO:0003723(RNA binding);GO:0004439(phosphatidylinositol-4,5-bisphosphate 5-phosphatase activity);GO:0004445(inositol-polyphosphate 5-phosphatase activity);GO:0048471(perinuclear region of cytoplasm)	00562(Inositol phosphate metabolism);04070(Phosphatidylinositol signaling system)
ciRNA1056	0	2	0	0	0	0.0490081	0	0	chr1	64717958	64719009	-	1	ciRNA	-	XM_005675005.1	GOLGB1	mRNA	chr1:64717957-64719009	NA	GO:0000139(Golgi membrane);GO:0005515(protein binding);GO:0005793(endoplasmic reticulum-Golgi intermediate compartment);GO:0005795(Golgi stack);GO:0007030(Golgi organization);GO:0016021(integral to membrane)	NA
ciRNA1057	0	6	0	0	0	0.991471	0	0	chr1	65343965	65344120	+	1	ciRNA	-	XM_005675024.1	FAM162A	mRNA	chr1:65343964-65356629	NA	GO:0016021(integral to membrane)	NA
ciRNA1058	0	1.33333	0	0	0	0.104471	0	0	chr1	65535083	65535411	+	1	ciRNA	-	XM_005675030.1	PARP14	mRNA	chr1:65535082-65535412	NA	GO:0003950(NAD+ ADP-ribosyltransferase activity);GO:0005634(nucleus);GO:0005737(cytoplasm);GO:0005886(plasma membrane);GO:0006351(transcription, DNA-dependent);GO:0006355(regulation of transcription, DNA-dependent)	NA
ciRNA1059	0	1.5	0	0	0	0.0739338	0	0	chr1	68937329	68937851	+	1	ciRNA	-	XM_005675055.1	KIAA0226	mRNA	chr1:68937328-68937853	KIAA0226 ortholog	GO:0005515(protein binding);GO:0005764(lysosome);GO:0005769(early endosome);GO:0005770(late endosome);GO:0006897(endocytosis);GO:0006914(autophagy);GO:0010507(negative regulation of autophagy);GO:0045806(negative regulation of endocytosis)	NA
ciRNA106	14.5	0	0	0	0.72905	0	0	0	chr18	10374242	10374710	+	1	ciRNA	-	XM_005709601.1	USP10	mRNA	chr18:10374241-10374712	NA	GO:0002039(p53 binding);GO:0004221(ubiquitin thiolesterase activity);GO:0004843(ubiquitin-specific protease activity);GO:0005634(nucleus);GO:0005769(early endosome);GO:0006281(DNA repair);GO:0006511(ubiquitin-dependent protein catabolic process);GO:0016579(protein deubiquitination);GO:0030330(DNA damage response, signal transduction by p53 class mediator);GO:0042980(cystic fibrosis transmembrane …	NA
ciRNA1060	0	2.5	0	0	0	0.131522	0	0	chr1	69170446	69170935	-	1	ciRNA	-	XM_005675059.1	TFRC	mRNA	chr1:69170431-69170935	transferrin receptor	GO:0004872(receptor activity);GO:0005886(plasma membrane);GO:0006508(proteolysis);GO:0006897(endocytosis);GO:0008233(peptidase activity);GO:0016021(integral to membrane);GO:0042470(melanosome)	04144(Endocytosis);04145(Phagosome);04640(Hematopoietic cell lineage)
ciRNA1061	0	3	0	0	0	0.178602	0	0	chr1	70251584	70252016	-	1	ciRNA	-	XM_005675082.1	DLG1	mRNA	chr1:70251552-70252016	NA	GO:0001772(immunological synapse);GO:0001935(endothelial cell proliferation);GO:0004385(guanylate kinase activity);GO:0004721(phosphoprotein phosphatase activity);GO:0005515(protein binding);GO:0005634(nucleus);GO:0005789(endoplasmic reticulum membrane);GO:0005829(cytosol);GO:0005923(tight junction);GO:0007015(actin filament organization);GO:0007163(establishment or maintenance of cell polarity);…	04660(T cell receptor signaling pathway)
ciRNA1062	0	7	0	0	0	0.537047	0	0	chr1	72533650	72533985	+	1	ciRNA	-	XM_005675109.1	ATP13A5	mRNA	chr1:72533649-72534009	NA	GO:0005524(ATP binding);GO:0006754(ATP biosynthetic process);GO:0006812(cation transport);GO:0015662(ATPase activity, coupled to transmembrane movement of ions, phosphorylative mechanism);GO:0016021(integral to membrane);GO:0046872(metal ion binding)	NA
ciRNA1063	0	6	0	0	0	0.548473	0	0	chr1	81247892	81248173	-	1	ciRNA	-	XM_005675189.1	EIF4G1	mRNA	chr1:81247891-81248173	NA	GO:0000289(nuclear-transcribed mRNA poly);GO:0003743(translation initiation factor activity);GO:0005515(protein binding);GO:0005829(cytosol);GO:0006446(regulation of translational initiation);GO:0008286(insulin receptor signaling pathway);GO:0016281(eukaryotic translation initiation factor 4F complex);GO:0044419(interspecies interaction between organisms)	05416(Viral myocarditis)
ciRNA1064	0	7	0	0	0	1.13489	0	0	chr1	81377893	81378051	-	1	ciRNA	-	XM_005675262.1	DVL3	mRNA	chr1:81372593-81378051	NA	GO:0001934(positive regulation of protein phosphorylation);GO:0002020(protease binding);GO:0003148(outflow tract septum morphogenesis);GO:0004871(signal transducer activity);GO:0005109(frizzled binding);GO:0005938(cell cortex);GO:0008013(beta-catenin binding);GO:0035556(intracellular signal transduction);GO:0043507(positive regulation of JUN kinase activity);GO:0045893(positive regulation of tran…	04310(Wnt signaling pathway);04330(Notch signaling pathway);04916(Melanogenesis);05200(Pathways in cancer);05217(Basal cell carcinoma)
ciRNA1065	0	4.33333	0	0	0	0.227044	0	0	chr1	113257204	113257695	-	1	ciRNA	-	XM_005675433.1	MBNL1	mRNA	chr1:113257003-113257695	NA	GO:0000381(regulation of alternative nuclear mRNA splicing, via spliceosome);GO:0001701(in utero embryonic development);GO:0003723(RNA binding);GO:0003725(double-stranded RNA binding);GO:0005515(protein binding);GO:0005634(nucleus);GO:0005737(cytoplasm);GO:0006376(mRNA splice site selection);GO:0006397(mRNA processing);GO:0007399(nervous system development);GO:0007519(skeletal muscle tissue devel…	NA
ciRNA1066	0	4.33333	0	0	0	0.227971	0	0	chr1	113257206	113257695	-	1	ciRNA	-	XM_005675433.1	MBNL1	mRNA	chr1:113257003-113257695	NA	GO:0000381(regulation of alternative nuclear mRNA splicing, via spliceosome);GO:0001701(in utero embryonic development);GO:0003723(RNA binding);GO:0003725(double-stranded RNA binding);GO:0005515(protein binding);GO:0005634(nucleus);GO:0005737(cytoplasm);GO:0006376(mRNA splice site selection);GO:0006397(mRNA processing);GO:0007399(nervous system development);GO:0007519(skeletal muscle tissue devel…	NA
ciRNA1067	0	4.33333	0	0	0	0.228437	0	0	chr1	113257207	113257695	-	1	ciRNA	-	XM_005675433.1	MBNL1	mRNA	chr1:113257003-113257695	NA	GO:0000381(regulation of alternative nuclear mRNA splicing, via spliceosome);GO:0001701(in utero embryonic development);GO:0003723(RNA binding);GO:0003725(double-stranded RNA binding);GO:0005515(protein binding);GO:0005634(nucleus);GO:0005737(cytoplasm);GO:0006376(mRNA splice site selection);GO:0006397(mRNA processing);GO:0007399(nervous system development);GO:0007519(skeletal muscle tissue devel…	NA
ciRNA1068	0	4.33333	0	0	0	0.234676	0	0	chr1	113257220	113257695	-	1	ciRNA	-	XM_005675433.1	MBNL1	mRNA	chr1:113257003-113257695	NA	GO:0000381(regulation of alternative nuclear mRNA splicing, via spliceosome);GO:0001701(in utero embryonic development);GO:0003723(RNA binding);GO:0003725(double-stranded RNA binding);GO:0005515(protein binding);GO:0005634(nucleus);GO:0005737(cytoplasm);GO:0006376(mRNA splice site selection);GO:0006397(mRNA processing);GO:0007399(nervous system development);GO:0007519(skeletal muscle tissue devel…	NA
ciRNA1069	0	7	0	0	0	0.471143	0	0	chr9	20958630	20959012	-	1	ciRNA	-	XM_005684531.1	KPNA5	mRNA	chr9:20956739-20959012	karyopherin alpha 5 (importin alpha 6)	GO:0005515(protein binding);GO:0005643(nuclear pore);GO:0005737(cytoplasm);GO:0006607(NLS-bearing substrate import into nucleus);GO:0008565(protein transporter activity)	NA
ciRNA107	20	38	32	11	2.33475	4.84937	4.80464	1.51401	chr18	13978205	13978406	+	1	ciRNA	-	XM_005691931.1	SPG7	mRNA	chr18:13978204-13978426	spastic paraplegia 7 (pure and complicated autosomal recessive)	GO:0004222(metalloendopeptidase activity);GO:0005524(ATP binding);GO:0006508(proteolysis);GO:0007399(nervous system development);GO:0008219(cell death);GO:0008270(zinc ion binding);GO:0016021(integral to membrane);GO:0017111(nucleoside-triphosphatase activity);GO:0030163(protein catabolic process);GO:0031966(mitochondrial membrane);GO:0051082(unfolded protein binding)	NA
ciRNA1070	0	19.8533	0	0	0	0.201094	0	0	chr9	25862860	25865404	+	1	ciRNA	-	XM_005684560.1	FYN	mRNA	chr9:25862859-25865427	NA	GO:0001764(neuron migration);GO:0004715(non-membrane spanning protein tyrosine kinase activity);GO:0005524(ATP binding);GO:0005886(plasma membrane);GO:0008360(regulation of cell shape);GO:0015631(tubulin binding);GO:0018108(peptidyl-tyrosine phosphorylation);GO:0030900(forebrain development);GO:0046872(metal ion binding)	04360(Axon guidance);04510(Focal adhesion);04520(Adherens junction);04650(Natural killer cell mediated cytotoxicity);04660(T cell receptor signaling pathway);04664(Fc epsilon RI signaling pathway);05020(Prion diseases);05130(Pathogenic Escherichia coli infection);05416(Viral myocarditis)
ciRNA1071	0	41	0	0	0	0.649605	0	0	chr9	26220845	26222471	+	1	ciRNA	-	XM_005684567.1	REV3L	mRNA	chr9:26220844-26222472	NA	GO:0000166(nucleotide binding);GO:0003677(DNA binding);GO:0003887(DNA-directed DNA polymerase activity);GO:0005634(nucleus);GO:0006261(DNA-dependent DNA replication);GO:0016035(zeta DNA polymerase complex);GO:0019985(translesion synthesis);GO:0046872(metal ion binding)	NA
ciRNA1072	0	22	0	0	0	0.498788	0	0	chr9	27863220	27864356	+	1	ciRNA	-	XM_005684586.1	CD164	mRNA	chr9:27863219-27864365	NA	GO:0005765(lysosomal membrane);GO:0005886(plasma membrane);GO:0007517(muscle organ development);GO:0010008(endosome membrane);GO:0016021(integral to membrane)	04142(Lysosome)
ciRNA1073	0	46.5	0	0	0	2.32304	0	0	chr9	30898903	30899418	-	1	ciRNA	-	XM_005684643.1	PRDM1	mRNA	chr9:30895915-30899418	NA	GO:0000122(negative regulation of transcription from RNA polymerase II promoter);GO:0003700(sequence-specific DNA binding transcription factor activity);GO:0005634(nucleus);GO:0005737(cytoplasm);GO:0008270(zinc ion binding)	NA
ciRNA1074	0	1	0	0	0	0.0995299	0	0	chr9	31692566	31692824	+	1	ciRNA	-	XM_005684612.1	PREP	mRNA	chr9:31692565-31696486	prolyl endopeptidase	GO:0004252(serine-type endopeptidase activity);GO:0005737(cytoplasm);GO:0006508(proteolysis);GO:0070008(serine-type exopeptidase activity)	NA
ciRNA1075	0	12.5	0	0	0	0.298359	0	0	chr9	37290769	37291848	+	1	ciRNA	-	XM_005709359.1	CCNC	mRNA	chr9:37290768-37291849	NA	GO:0000079(regulation of cyclin-dependent protein kinase activity);GO:0006351(transcription, DNA-dependent);GO:0006355(regulation of transcription, DNA-dependent);GO:0016591(DNA-directed RNA polymerase II, holoenzyme);GO:0019901(protein kinase binding)	NA
ciRNA1076	0	2.71429	0	0	0	0.215291	0	0	chr9	75426493	75426817	-	1	ciRNA	-	XM_005684973.1	SYNE1	mRNA	chr9:75419738-75426817	NA	NA	NA
ciRNA1077	0	5.53333	0	0	0	0.0616687	0	0	chr9	75505643	75507955	-	1	ciRNA	-	XM_005684973.1	SYNE1	mRNA	chr9:75505630-75507955	NA	NA	NA
ciRNA1078	0	26	0	0	0	0.414493	0	0	chr8	921077	922693	+	1	ciRNA	-	XM_005683512.1	PALLD	mRNA	chr8:921076-922693	palladin, cytoskeletal associated protein	GO:0001726(ruffle);GO:0003779(actin binding);GO:0005634(nucleus);GO:0005884(actin filament);GO:0005925(focal adhesion);GO:0030017(sarcomere);GO:0030027(lamellipodium)	04020(Calcium signaling pathway);04270(Vascular smooth muscle contraction);04510(Focal adhesion);04810(Regulation of actin cytoskeleton)
ciRNA1079	0	0.410714	0	0	0	0.038222	0	0	chr8	24054384	24054660	-	1	ciRNA	-	XM_005683631.1	DENND4C	mRNA	chr8:24049964-24054660	NA	NA	NA
ciRNA108	56	0	0	0	0.899547	0	0	0	chr18	23620166	23621633	+	1	ciRNA	-	XM_005691995.1	NUDT21	mRNA	chr18:23620165-23621633	NA	GO:0003729(mRNA binding);GO:0005849(mRNA cleavage factor complex);GO:0006378(mRNA polyadenylation);GO:0016787(hydrolase activity);GO:0017091(AU-rich element binding);GO:0042382(paraspeckles)	NA
ciRNA1080	0	1	0	0	0	0.0428923	0	0	chr8	38209489	38210089	-	1	ciRNA	-	XM_005683698.1	JAK2	mRNA	chr8:38209484-38210089	NA	GO:0004715(non-membrane spanning protein tyrosine kinase activity);GO:0005524(ATP binding);GO:0005634(nucleus);GO:0005856(cytoskeleton);GO:0012505(endomembrane system);GO:0016020(membrane);GO:0020037(heme binding);GO:0030218(erythrocyte differentiation);GO:0035401(histone kinase activity );GO:0042393(histone binding);GO:0042517(positive regulation of tyrosine phosphorylation of Stat3 protein);GO:…	04062(Chemokine signaling pathway);04630(Jak-STAT signaling pathway);04920(Adipocytokine signaling pathway);05140(Leishmaniasis)
ciRNA1081	0	25	0	0	0	0.666449	0	0	chr8	38594007	38594973	+	1	ciRNA	-	XM_005683761.1	AK3	mRNA	chr8:38594006-38594973	NA	GO:0004017(adenylate kinase activity);GO:0005524(ATP binding);GO:0005525(GTP binding);GO:0005759(mitochondrial matrix);GO:0046899(nucleoside triphosphate adenylate kinase activity)	00240(Pyrimidine metabolism)
ciRNA1082	0	1.09722	0	0	0	0.0647242	0	0	chr8	40038171	40038607	+	1	ciRNA	-	XM_005683703.1	RFX3	mRNA	chr8:40038170-40038607	NA	NA	NA
ciRNA1083	0	4.5	0	0	0	0.75326	0	0	chr8	42537384	42537537	-	1	ciRNA	-	XM_005683706.1	KANK1	mRNA	chr8:42536158-42537537	NA	GO:0005737(cytoplasm);GO:0030837(negative regulation of actin filament polymerization)	NA
ciRNA1084	0	51	0	0	0	0.698189	0	0	chr8	45163421	45165303	+	1	ciRNA	-	XM_005683721.1	SMC5	mRNA	chr8:45163420-45165338	NA	GO:0005524(ATP binding);GO:0005634(nucleus);GO:0005694(chromosome);GO:0006281(DNA repair);GO:0006310(DNA recombination)	00230(Purine metabolism)
ciRNA1085	0	97.5	0	0	0	4.03432	0	0	chr8	47255995	47256617	-	1	ciRNA	-	XM_005683752.1	ZFAND5	mRNA	chr8:47255988-47256617	zinc finger, AN1-type domain 5	GO:0003677(DNA binding);GO:0008270(zinc ion binding)	NA
ciRNA1086	0	18	0	0	0	0.872196	0	0	chr8	57835581	57836112	-	1	ciRNA	-	XM_005683828.1	PIGO	mRNA	chr8:57835538-57836112	NA	GO:0005789(endoplasmic reticulum membrane);GO:0006501(C-terminal protein lipidation);GO:0016021(integral to membrane);GO:0016254(preassembly of GPI anchor in ER membrane);GO:0016740(transferase activity)	00563(Glycosylphosphatidylinositol)
ciRNA1087	0	6	0	0	0	0.280707	0	0	chr8	61204528	61205078	+	1	ciRNA	-	XM_005683949.1	NCBP1	mRNA	chr8:61204527-61205078	NA	GO:0000184(nuclear-transcribed mRNA catabolic process, nonsense-mediated decay);GO:0000339(RNA cap binding);GO:0000387(spliceosomal snRNP assembly);GO:0005515(protein binding);GO:0005654(nucleoplasm);GO:0005829(cytosol);GO:0005845(mRNA cap binding complex);GO:0006368(transcription elongation from RNA polymerase II promoter);GO:0006369(termination of RNA polymerase II transcription);GO:0006370(mRN…	03440(Homologous recombination)
ciRNA1088	0	46	0	0	0	0.485585	0	0	chr8	68150364	68152805	-	1	ciRNA	-	XM_005683996.1	BIN3	mRNA	chr8:68150363-68152805	NA	GO:0000917(barrier septum formation);GO:0005737(cytoplasm);GO:0005856(cytoskeleton);GO:0007015(actin filament organization);GO:0007049(cell cycle);GO:0008093(cytoskeletal adaptor activity);GO:0008104(protein localization);GO:0009826(unidimensional cell growth)	NA
ciRNA1089	0	27.4	0	0	0	0.590078	0	0	chr8	75393922	75395118	-	1	ciRNA	-	XM_005684109.1	HNRNPK	mRNA	chr8:75393693-75395118	heterogeneous nuclear ribonucleoprotein K	GO:0000398(nuclear mRNA splicing, via spliceosome);GO:0000790(nuclear chromatin);GO:0000978(RNA polymerase II core promoter proximal region sequence-specific DNA binding);GO:0001077(RNA polymerase II core promoter proximal region sequence-specific DNA binding transcription factor activity involved in positive regulation of transcription);GO:0003677(DNA binding);GO:0003697(single-stranded DNA bind…	NA
ciRNA109	111	0	0	0	1.17799	0	0	0	chr18	24654499	24656720	+	1	ciRNA	-	XM_005692016.1	RSPRY1	mRNA	chr18:24654498-24656720	ring finger and SPRY domain containing 1	GO:0005576(extracellular region);GO:0008270(zinc ion binding)	NA
ciRNA1090	0	26.4	0	0	0	0.5743	0	0	chr8	75393934	75395118	-	1	ciRNA	-	XM_005684109.1	HNRNPK	mRNA	chr8:75393693-75395118	heterogeneous nuclear ribonucleoprotein K	GO:0000398(nuclear mRNA splicing, via spliceosome);GO:0000790(nuclear chromatin);GO:0000978(RNA polymerase II core promoter proximal region sequence-specific DNA binding);GO:0001077(RNA polymerase II core promoter proximal region sequence-specific DNA binding transcription factor activity involved in positive regulation of transcription);GO:0003677(DNA binding);GO:0003697(single-stranded DNA bind…	NA
ciRNA1091	0	26.4	0	0	0	0.573816	0	0	chr8	75393933	75395118	-	1	ciRNA	-	XM_005684109.1	HNRNPK	mRNA	chr8:75393693-75395118	heterogeneous nuclear ribonucleoprotein K	GO:0000398(nuclear mRNA splicing, via spliceosome);GO:0000790(nuclear chromatin);GO:0000978(RNA polymerase II core promoter proximal region sequence-specific DNA binding);GO:0001077(RNA polymerase II core promoter proximal region sequence-specific DNA binding transcription factor activity involved in positive regulation of transcription);GO:0003677(DNA binding);GO:0003697(single-stranded DNA bind…	NA
ciRNA1092	0	141	0	0	0	2.99401	0	0	chr8	82601087	82602300	+	1	ciRNA	-	XM_005684173.1	C8H9orf89	mRNA	chr8:82601086-82602304	chromosome 8 open reading frame, human C9orf89	GO:0005634(nucleus)	NA
ciRNA1093	0	5.66667	0	0	0	0.186085	0	0	chr8	92682530	92683314	-	1	ciRNA	-	XM_005684265.1	ABCA1	mRNA	chr8:92682526-92683314	NA	NA	02010(ABC transporters)
ciRNA11	2	0	0	0	0.0646941	0	0	0	chr13	64236180	64236908	+	1	ciRNA	-	XM_005688532.1	RPN2	mRNA	chr13:64236179-64236908	NA	GO:0004579(dolichyl-diphosphooligosaccharide-protein glycotransferase activity);GO:0008250(oligosaccharyltransferase complex);GO:0016021(integral to membrane);GO:0018279(protein N-linked glycosylation via asparagine)	00510(N-Glycan biosynthesis)
ciRNA110	159	0	0	0	0.770525	0	0	0	chr18	38826492	38831357	+	1	ciRNA	-	XM_005692225.1	ZNF23	mRNA	chr18:38826491-38831376	NA	GO:0003677(DNA binding);GO:0005634(nucleus);GO:0006351(transcription, DNA-dependent);GO:0006355(regulation of transcription, DNA-dependent);GO:0008270(zinc ion binding)	NA
ciRNA111	6	0	0	0	0.0709914	0	0	0	chr18	39188126	39190118	+	1	ciRNA	-	XM_005692480.1	HYDIN	mRNA	chr18:39188125-39190119	NA	NA	05322(Systemic lupus erythematosus)
ciRNA112	16	0	0	0	0.136504	0	0	0	chr18	39616882	39619645	+	1	ciRNA	-	XM_005692236.1	CCNE1	mRNA	chr18:39616881-39619646	NA	GO:0000079(regulation of cyclin-dependent protein kinase activity);GO:0000083(regulation of transcription involved in G1/S phase of mitotic cell cycle);GO:0003713(transcription coactivator activity);GO:0005654(nucleoplasm);GO:0005829(cytosol);GO:0030521(androgen receptor signaling pathway);GO:0045893(positive regulation of transcription, DNA-dependent);GO:0050681(androgen receptor binding);GO:005…	04110(Cell cycle);04114(Oocyte meiosis);04115(p53 signaling pathway);05200(Pathways in cancer);05215(Prostate cancer);05222(Small cell lung cancer)
ciRNA113	5	0	0	0	0.701815	0	0	0	chr18	45469188	45469355	-	1	ciRNA	-	XM_005692276.1	ALKBH6	mRNA	chr18:45469039-45469355	alkB, alkylation repair homolog 6 (E. coli)"	GO:0005634(nucleus);GO:0005737(cytoplasm);GO:0016702(oxidoreductase activity, acting on single donors with incorporation of molecular oxygen, incorporation of two atoms of oxygen);GO:0016706(oxidoreductase activity, acting on paired donors, with incorporation or reduction of molecular oxygen, 2-oxoglutarate as one donor, and incorporation of one atom each of oxygen into both donors);GO:0046872(me…	NA
ciRNA114	13	0	0	0	1.2069	0	0	0	chr18	50750431	50750684	-	1	ciRNA	-	XM_005692616.1	SMG9	mRNA	chr18:50750406-50750684	NA	GO:0000184(nuclear-transcribed mRNA catabolic process, nonsense-mediated decay)	04510(Focal adhesion);04512(ECM-receptor interaction)
ciRNA115	4	0	0	0	0.410104	0	0	0	chr18	54598122	54598351	-	1	ciRNA	-	XM_005692848.1	FUZ	mRNA	chr18:54598102-54598351	NA	GO:0001736(establishment of planar polarity);GO:0001843(neural tube closure);GO:0001942(hair follicle development);GO:0005737(cytoplasm);GO:0005856(cytoskeleton);GO:0008589(regulation of smoothened signaling pathway);GO:0010172(embryonic body morphogenesis);GO:0015031(protein transport);GO:0042384(cilium assembly);GO:0048704(embryonic skeletal system morphogenesis)	NA
ciRNA116	33	0	0	0	0.553465	0	0	0	chr18	54891017	54892422	+	1	ciRNA	-	XM_005692857.1	MYH14	mRNA	chr18:54891016-54892445	NA	NA	04530(Tight junction);05416(Viral myocarditis)
ciRNA117	26.4286	14.0204	0	0	0.187432	0.108698	0	0	chr26	13695686	13699010	-	1	ciRNA	-	XM_005698244.1	MYOF	mRNA	chr26:13695685-13699010	NA	NA	NA
ciRNA118	18	0	0	0	0.416953	0	0	0	chr26	17048156	17049173	+	1	ciRNA	-	XM_005698285.1	PGAM1	mRNA	chr26:17048155-17049191	phosphoglycerate mutase 1 (brain)	GO:0004082(bisphosphoglycerate mutase activity);GO:0004083(2,3-bisphospho-D-glycerate 2-phosphohydrolase activity);GO:0004619(phosphoglycerate mutase activity);GO:0006096(glycolysis)	00010(Glycolysis / Gluconeogenesis)
ciRNA119	83	0	64.1111	0	1.67427	0	1.66334	0	chr26	18959648	18960816	-	1	ciRNA	-	XM_005698317.1	SLC25A28	mRNA	chr26:18959647-18960816	NA	GO:0005743(mitochondrial inner membrane);GO:0006811(ion transport);GO:0016021(integral to membrane);GO:0055072(iron ion homeostasis)	NA
ciRNA12	12	0	0	0	1.82562	0	0	0	chr13	67917542	67917696	+	1	ciRNA	-	XM_005688690.1	PLCG1	mRNA	chr13:67917541-67917951	NA	GO:0001701(in utero embryonic development);GO:0001726(ruffle);GO:0004435(phosphatidylinositol phospholipase C activity);GO:0004871(signal transducer activity);GO:0005509(calcium ion binding);GO:0009395(phospholipid catabolic process);GO:0010634(positive regulation of epithelial cell migration);GO:0030027(lamellipodium);GO:0035556(intracellular signal transduction);GO:0071364(cellular response to …	00562(Inositol phosphate metabolism);04012(ErbB signaling pathway);04020(Calcium signaling pathway);04070(Phosphatidylinositol signaling system);04370(VEGF signaling pathway);04650(Natural killer cell mediated cytotoxicity);04664(Fc epsilon RI signaling pathway);04666(Fc gamma R-mediated phagocytosis);04670(Leucyte transendothelial migration);04722(Neurotrophin signaling pathway);05110(Vibrio cho…
ciRNA120	46	0	0	0	5.19007	0	0	0	chr26	21360852	21361060	+	1	ciRNA	-	XM_005698362.1	GBF1	mRNA	chr26:21360851-21361084	golgi brefeldin A resistant guanine nucleotide exchange factor 1	GO:0000139(Golgi membrane);GO:0005086(ARF guanyl-nucleotide exchange factor activity);GO:0006890(retrograde vesicle-mediated transport, Golgi to ER);GO:0006892(post-Golgi vesicle-mediated transport);GO:0032012(regulation of ARF protein signal transduction);GO:0048205(COPI coating of Golgi vesicle)	04010(MAPK signaling pathway);05200(Pathways in cancer)
ciRNA121	10	0	0	0	1.06221	0	0	0	chr26	29864490	29864711	+	1	ciRNA	-	XM_005698473.1	PDCD4	mRNA	chr26:29864489-29864712	programmed cell death 4 (neoplastic transformation inhibitor)	GO:0003723(RNA binding);GO:0005515(protein binding);GO:0005634(nucleus);GO:0005829(cytosol);GO:0006915(apoptosis);GO:0007569(cell aging);GO:0043508(negative regulation of JUN kinase activity);GO:0045786(negative regulation of cell cycle);GO:0045892(negative regulation of transcription, DNA-dependent)	NA
ciRNA122	0.3	0	0	0	0.0178194	0	0	0	chr26	38428905	38429301	+	1	ciRNA	-	XM_005698546.1	SEC23IP	mRNA	chr26:38428904-38429301	SEC23 interacting protein	GO:0005783(endoplasmic reticulum);GO:0005793(endoplasmic reticulum-Golgi intermediate compartment);GO:0006886(intracellular protein transport);GO:0007030(Golgi organization);GO:0012507(ER to Golgi transport vesicle membrane);GO:0046872(metal ion binding)	00564(Glycerophospholipid metabolism);00592(alpha-Linolenic acid metabolism)
ciRNA123	8	0	16	0	0.894066	0	2.29985	0	chr24	41802787	41802997	+	1	ciRNA	-	XM_005697226.1	RALBP1	mRNA	chr24:41802786-41803021	ralA binding protein 1	GO:0005829(cytosol);GO:0006810(transport);GO:0006935(chemotaxis);GO:0007264(small GTPase mediated signal transduction);GO:0016020(membrane);GO:0017160(Ral GTPase binding);GO:0030675(Rac GTPase activator activity);GO:0043089(positive regulation of Cdc42 GTPase activity);GO:0043492(ATPase activity, coupled to movement of substances);GO:0048365(Rac GTPase binding)	05200(Pathways in cancer);05212(Pancreatic cancer)
ciRNA124	47	0	0	0	2.98735	0	0	0	chr24	49891195	49891565	-	1	ciRNA	-	XM_005697199.1	MBD1	mRNA	chr24:49891194-49891565	methyl-CpG binding domain protein 1	NA	NA
ciRNA125	18.3333	0	0	0	1.85544	0	0	0	chr25	1522216	1522448	-	1	ciRNA	-	XM_005697427.1	RPS2	mRNA	chr25:1522192-1522448	ribosomal protein S2	GO:0003723(RNA binding);GO:0003735(structural constituent of ribosome);GO:0006412(translation);GO:0015935(small ribosomal subunit)	03010(Ribosome)
ciRNA126	18.3333	0	0	0	1.86344	0	0	0	chr25	1522217	1522448	-	1	ciRNA	-	XM_005697427.1	RPS2	mRNA	chr25:1522192-1522448	ribosomal protein S2	GO:0003723(RNA binding);GO:0003735(structural constituent of ribosome);GO:0006412(translation);GO:0015935(small ribosomal subunit)	03010(Ribosome)
ciRNA127	18	47.5	0	0	1.99276	5.74867	0	0	chr25	2452180	2452392	-	1	ciRNA	-	XM_005697414.1	HCFC1R1	mRNA	chr25:2452152-2452392	host cell factor C1 regulator 1 (XPO1 dependent)	GO:0005634(nucleus);GO:0005737(cytoplasm)	NA
ciRNA128	18	47	17.6667	14.3333	2.00216	5.71499	2.52744	1.87974	chr25	2452181	2452392	-	1	ciRNA	-	XM_005697414.1	HCFC1R1	mRNA	chr25:2452152-2452392	host cell factor C1 regulator 1 (XPO1 dependent)	GO:0005634(nucleus);GO:0005737(cytoplasm)	NA
ciRNA129	15	0	0	0	0.653817	0	0	0	chr25	14106700	14107240	-	1	ciRNA	-	XM_005697964.1	KIAA0430	mRNA	chr25:14106670-14107240	NA	NA	NA
ciRNA13	20	0	0	0	0.815951	0	0	0	chr13	75464373	75464950	-	1	ciRNA	-	XM_005688644.1	ZNFX1	mRNA	chr13:75464368-75464950	NA	GO:0046872(metal ion binding)	NA
ciRNA130	227.2	0	0	0	4.11806	0	0	0	chr25	17471056	17472356	-	1	ciRNA	-	XM_005697543.1	GPRC5B	mRNA	chr25:17471049-17472356	NA	NA	NA
ciRNA131	10	0	0	0	0.86062	0	0	0	chr25	26255925	26256198	+	1	ciRNA	-	XM_005697667.1	GDPD3	mRNA	chr25:26255924-26256226	NA	GO:0006071(glycerol metabolic process);GO:0006629(lipid metabolic process);GO:0008889(glycerophosphodiester phosphodiesterase activity);GO:0016021(integral to membrane);GO:0046872(metal ion binding)	00564(Glycerophospholipid metabolism)
ciRNA132	2.5	0	0	0	0.176504	0	0	0	chr25	26924953	26925286	+	1	ciRNA	-	XM_005698015.1	LOC102169352	mRNA	chr25:26924952-26925286	helicase SRCAP-like	GO:0003677(DNA binding);GO:0003713(transcription coactivator activity);GO:0004386(helicase activity);GO:0004402(histone acetyltransferase activity);GO:0005524(ATP binding);GO:0005634(nucleus);GO:0005794(Golgi apparatus);GO:0006351(transcription, DNA-dependent);GO:0006357(regulation of transcription from RNA polymerase II promoter);GO:0043234(protein complex);GO:0044419(interspecies interaction be…	NA
ciRNA133	23	0	0	0	0.666293	0	0	0	chr25	26965504	26966317	+	1	ciRNA	-	XM_005697713.1	RNF40	mRNA	chr25:26965503-26966317	NA	GO:0000151(ubiquitin ligase complex);GO:0005634(nucleus);GO:0008270(zinc ion binding);GO:0010390(histone monoubiquitination);GO:0016874(ligase activity);GO:0031625(ubiquitin protein ligase binding);GO:0033523(histone H2B ubiquitination);GO:0042803(protein homodimerization activity)	NA
ciRNA134	22	0	0	0	0.969685	0	0	0	chr25	27311154	27311688	+	1	ciRNA	-	XM_005698024.1	FUS	mRNA	chr25:27311153-27311713	fused in sarcoma	GO:0000166(nucleotide binding);GO:0003677(DNA binding);GO:0003723(RNA binding);GO:0005634(nucleus);GO:0005737(cytoplasm);GO:0008270(zinc ion binding);GO:0045944(positive regulation of transcription from RNA polymerase II promoter)	04510(Focal adhesion);04512(ECM-receptor interaction)
ciRNA135	11	0	0	0	0.125128	0	0	0	chr22	10452122	10454194	+	1	ciRNA	-	XM_005695542.1	TRANK1	mRNA	chr22:10452121-10454194	NA	GO:0003677(DNA binding);GO:0004003(ATP-dependent DNA helicase activity);GO:0005524(ATP binding);GO:0006281(DNA repair)	04510(Focal adhesion);04512(ECM-receptor interaction)
ciRNA136	1653.58	0	0	0	99.4722	0	0	0	chr22	13676451	13676842	+	1	ciRNA	-	XM_005695572.1	CTNNB1	mRNA	chr22:13676450-13676911	NA	GO:0000122(negative regulation of transcription from RNA polymerase II promoter);GO:0000578(embryonic axis specification);GO:0001569(patterning of blood vessels);GO:0001658(branching involved in ureteric bud morphogenesis);GO:0001702(gastrulation with mouth forming second);GO:0001711(endodermal cell fate commitment);GO:0001889(liver development);GO:0003136(negative regulation of heart induction b…	04310(Wnt signaling pathway);04510(Focal adhesion);04520(Adherens junction);04530(Tight junction);04670(Leucyte transendothelial migration);04916(Melanogenesis);05100(Bacterial invasion of epithelial cells);05130(Pathogenic Escherichia coli infection);05200(Pathways in cancer);05210(Colorectal cancer);05213(Endometrial cancer);05215(Prostate cancer);05216(Thyroid cancer);05217(Basal cell carcinom…
ciRNA137	30	0	0	0	1.60779	0	0	0	chr22	14556995	14557434	+	1	ciRNA	-	XM_005695584.1	NKTR	mRNA	chr22:14556994-14557439	natural killer-tumor recognition sequence	GO:0003755(peptidyl-prolyl cis-trans isomerase activity);GO:0006457(protein folding);GO:0016018(cyclosporin A binding);GO:0016020(membrane);GO:0042277(peptide binding)	NA
ciRNA138	0.745238	0	0	0	0.0717284	0	0	0	chr22	36683144	36683388	+	1	ciRNA	-	XM_005695759.1	ADAMTS9	mRNA	chr22:36683143-36683388	NA	GO:0004222(metalloendopeptidase activity);GO:0005578(proteinaceous extracellular matrix);GO:0006508(proteolysis);GO:0006516(glycoprotein catabolic process);GO:0007275(multicellular organismal development);GO:0008270(zinc ion binding)	NA
ciRNA139	8	0	0	0	0.264583	0	0	0	chr22	47772374	47773086	+	1	ciRNA	-	XM_005695852.1	SFMBT1	mRNA	chr22:47772373-47773121	NA	GO:0005634(nucleus);GO:0006355(regulation of transcription, DNA-dependent)	NA
ciRNA14	19	0	0	0	0.187307	0	0	0	chr12	9051743	9054134	-	1	ciRNA	-	XM_005687408.1	SUGT1	mRNA	chr12:9051722-9054134	SGT1, suppressor of G2 allele of SKP1 (S. cerevisiae)"	GO:0005488(binding)	NA
ciRNA140	54.1667	0	0	0	0.956781	0	0	0	chr22	50534676	50536010	+	1	ciRNA	-	XM_005696110.1	USP4	mRNA	chr22:50534675-50536033	NA	GO:0004221(ubiquitin thiolesterase activity);GO:0004843(ubiquitin-specific protease activity);GO:0005634(nucleus);GO:0005737(cytoplasm);GO:0006511(ubiquitin-dependent protein catabolic process);GO:0016579(protein deubiquitination);GO:0031397(negative regulation of protein ubiquitination);GO:0031647(regulation of protein stability);GO:0034394(protein localization at cell surface)	NA
ciRNA141	7.4	0	0	0	0.245083	0	0	0	chr22	51631806	51632517	+	1	ciRNA	-	XM_005696014.1	LOC102171384	mRNA	chr22:51631805-51632580	serine/arginine repetitive matrix protein 2-like	GO:0005737(cytoplasm);GO:0005874(microtubule);GO:0007026(negative regulation of microtubule depolymerization)	NA
ciRNA142	6.93333	0	0	0	0.263701	0	0	0	chr22	52196758	52197377	+	1	ciRNA	-	XM_005696124.1	SETD2	mRNA	chr22:52196757-52198909	NA	NA	00310(Lysine degradation)
ciRNA143	12.6667	0	0	6.33333	0.409168	0	0	0.241211	chr22	52205464	52206193	+	1	ciRNA	-	XM_005696124.1	SETD2	mRNA	chr22:52205463-52206193	NA	NA	00310(Lysine degradation)
ciRNA144	173	0	0	0	1.75086	0	0	0	chr23	6718829	6721158	+	1	ciRNA	-	XM_005696442.1	GCLC	mRNA	chr23:6718828-6721158	NA	GO:0000287(magnesium ion binding);GO:0004357(glutamate-cysteine ligase activity);GO:0005524(ATP binding);GO:0005829(cytosol);GO:0006534(cysteine metabolic process);GO:0006536(glutamate metabolic process);GO:0006750(glutathione biosynthetic process);GO:0006805(xenobiotic metabolic process);GO:0006916(anti-apoptosis);GO:0006979(response to oxidative stress);GO:0009408(response to heat);GO:0009725(r…	00480(Glutathione metabolism)
ciRNA145	5	0	0	0	0.77569	0	0	0	chr23	10939836	10939987	+	1	ciRNA	-	XM_005696280.1	CMTR1	mRNA	chr23:10939835-10942642	NA	GO:0003676(nucleic acid binding);GO:0004483(mRNA );GO:0005634(nucleus);GO:0006370(mRNA capping)	NA
ciRNA146	60	0	0	0	1.82798	0	0	0	chr23	16351330	16352103	+	1	ciRNA	-	XM_005696329.1	PTK7	mRNA	chr23:16351329-16352125	protein tyrosine kinase 7	NA	NA
ciRNA147	6	8	0	0	0.710984	1.03631	0	0	chr23	16366661	16366859	+	1	ciRNA	-	XM_005696330.1	SRF	mRNA	chr23:16366660-16366885	NA	GO:0000790(nuclear chromatin);GO:0001076(RNA polymerase II transcription factor binding transcription factor activity);GO:0001569(patterning of blood vessels);GO:0001707(mesoderm formation);GO:0001947(heart looping);GO:0002042(cell migration involved in sprouting angiogenesis);GO:0003700(sequence-specific DNA binding transcription factor activity);GO:0007015(actin filament organization);GO:001073…	04010(MAPK signaling pathway)
ciRNA148	65.5	0	0	0	1.29577	0	0	0	chr23	16531219	16532410	-	1	ciRNA	-	XM_005696504.1	ZNF318	mRNA	chr23:16531218-16532410	NA	GO:0003676(nucleic acid binding);GO:0005634(nucleus);GO:0005737(cytoplasm);GO:0006351(transcription, DNA-dependent);GO:0006355(regulation of transcription, DNA-dependent);GO:0007126(meiosis);GO:0008270(zinc ion binding)	NA
ciRNA149	8	0	0	0	1.07186	0	0	0	chr23	25805344	25805519	-	1	ciRNA	-	XM_005709527.1	STK19	mRNA	chr23:25800091-25805519	NA	NA	NA
ciRNA15	3	0	0	0	0.11002	0	0	0	chr12	19397020	19397662	-	1	ciRNA	-	XM_005687607.1	CKAP2	mRNA	chr12:19396987-19397662	NA	NA	NA
ciRNA150	45	0	0	0	2.52053	0	0	0	chr23	26182028	26182448	+	1	ciRNA	-	XM_005696611.1	DDX39B	mRNA	chr23:26182027-26182718	NA	GO:0005524(ATP binding);GO:0005681(spliceosomal complex);GO:0016607(nuclear speck)	00230(Purine metabolism)
ciRNA151	30	0	0	0	4.13701	0	0	0	chr23	26638493	26638663	-	1	ciRNA	-	XM_005696616.1	TRIM39	mRNA	chr23:26637480-26638663	NA	GO:0005739(mitochondrion);GO:0005829(cytosol);GO:0006915(apoptosis);GO:0008270(zinc ion binding)	NA
ciRNA152	277.667	0	0	0	26.8346	0	0	0	chr23	28599894	28600137	-	1	ciRNA	-	XM_005696726.1	PRSS16	mRNA	chr23:28599887-28600137	NA	GO:0006508(proteolysis);GO:0008236(serine-type peptidase activity);GO:0016023(cytoplasmic membrane-bounded vesicle);GO:0030163(protein catabolic process)	NA
ciRNA153	85	0	0	0	1.41553	0	0	0	chr20	31135006	31136421	+	1	ciRNA	-	XM_005694734.1	PAIP1	mRNA	chr20:31135005-31136447	NA	GO:0005737(cytoplasm);GO:0016070(RNA metabolic process)	NA
ciRNA154	2.5	0	0	0	0.0398327	0	0	0	chr20	41751706	41753185	+	1	ciRNA	-	XM_005694830.1	DROSHA	mRNA	chr20:41751705-41753202	NA	GO:0003725(double-stranded RNA binding);GO:0004525(ribonuclease III activity);GO:0005515(protein binding);GO:0005654(nucleoplasm);GO:0005730(nucleolus);GO:0006396(RNA processing);GO:0031047(gene silencing by RNA);GO:0042254(ribosome biogenesis);GO:0046872(metal ion binding)	NA
ciRNA155	1	0	0	0	0.117905	0	0	0	chr20	63588946	63589145	+	1	ciRNA	-	XM_005694864.1	SEMA5A	mRNA	chr20:63588945-63595293	sema domain, seven thrombospondin repeats (type 1 and type 1-like), transmembrane domain (TM) and short cytoplasmic domain, (semaphorin) 5A	GO:0005886(plasma membrane);GO:0007155(cell adhesion);GO:0007267(cell-cell signaling);GO:0016021(integral to membrane)	04360(Axon guidance)
ciRNA156	35	0	0	0	0.692395	0	0	0	chr21	19691786	19692977	-	1	ciRNA	-	XM_005694988.1	MAN2A2	mRNA	chr21:19691785-19692977	mannosidase, alpha, class 2A, member 2	GO:0000139(Golgi membrane);GO:0004559(alpha-mannosidase activity);GO:0004572(mannosyl-oligosaccharide 1,3-1,6-alpha-mannosidase activity);GO:0006013(mannose metabolic process);GO:0008270(zinc ion binding);GO:0016021(integral to membrane);GO:0018279(protein N-linked glycosylation via asparagine);GO:0030246(carbohydrate binding);GO:0043687(post-translational protein modification)	00510(N-Glycan biosynthesis)
ciRNA157	53	0	0	0	0.928523	0	0	0	chr21	28196233	28197578	+	1	ciRNA	-	XM_005695183.1	ADAMTS7	mRNA	chr21:28196232-28197583	NA	GO:0004222(metalloendopeptidase activity);GO:0005578(proteinaceous extracellular matrix);GO:0008270(zinc ion binding)	NA
ciRNA158	66	0	0	0	2.45868	0	0	0	chr21	31740781	31741413	-	1	ciRNA	-	XM_005695142.1	LOC102171927	mRNA	chr21:31740780-31741413	dual specificity protein kinase CLK3-like	GO:0001669(acrosomal vesicle);GO:0004674(protein serine/threonine kinase activity);GO:0004712(protein serine/threonine/tyrosine kinase activity);GO:0004713(protein tyrosine kinase activity);GO:0005524(ATP binding);GO:0005634(nucleus)	NA
ciRNA159	6	0	0	0	0.609853	0	0	0	chr21	39243093	39243324	-	1	ciRNA	-	XM_005695210.1	HECTD1	mRNA	chr21:39243062-39243324	NA	GO:0004842(ubiquitin-protein ligase activity);GO:0005515(protein binding);GO:0005622(intracellular);GO:0042787(protein ubiquitination involved in ubiquitin-dependent protein catabolic process);GO:0046872(metal ion binding)	NA
ciRNA16	37.9	0	0	0	0.350616	0	0	0	chr12	21035702	21038250	+	1	ciRNA	-	XM_005687611.1	PROSER1	mRNA	chr12:21035701-21038268	NA	NA	NA
ciRNA160	39.3333	0	0	0	0.724058	0	0	0	chr21	39270618	39271898	-	1	ciRNA	-	XM_005695210.1	HECTD1	mRNA	chr21:39270617-39271898	NA	GO:0004842(ubiquitin-protein ligase activity);GO:0005515(protein binding);GO:0005622(intracellular);GO:0042787(protein ubiquitination involved in ubiquitin-dependent protein catabolic process);GO:0046872(metal ion binding)	NA
ciRNA161	23.3333	0	0	0	0.263139	0	0	0	chr21	53032862	53034952	-	1	ciRNA	-	XM_005695386.1	CCDC88C	mRNA	chr21:53032830-53034952	NA	GO:0000226(microtubule cytoskeleton organization);GO:0001932(regulation of protein phosphorylation);GO:0005626(insoluble fraction);GO:0005737(cytoplasm);GO:0008017(microtubule binding);GO:0016055(Wnt receptor signaling pathway);GO:0030165(PDZ domain binding);GO:0031648(protein destabilization);GO:0043621(protein self-association);GO:0051260(protein homooligomerization)	NA
ciRNA162	27	0	0	0	0.49127	0	0	0	chr21	54457720	54459015	+	1	ciRNA	-	XM_005695339.1	GOLGA5	mRNA	chr21:54457719-54459016	golgin A5	GO:0004713(protein tyrosine kinase activity);GO:0005524(ATP binding);GO:0005801(cis-Golgi network);GO:0007030(Golgi organization);GO:0016021(integral to membrane);GO:0017137(Rab GTPase binding);GO:0042803(protein homodimerization activity)	NA
ciRNA163	16	0	20.5	0	1.0539	0	1.73673	0	chr21	55605903	55606260	+	1	ciRNA	-	XM_005695346.1	LOC102170640	mRNA	chr21:55605902-55606282	interferon alpha-inducible protein 27-like protein 2B-like	GO:0016021(integral to membrane)	NA
ciRNA164	16	0	0	0	1.08418	0	0	0	chr21	55605903	55606250	+	1	ciRNA	-	XM_005695346.1	LOC102170640	mRNA	chr21:55605902-55606282	interferon alpha-inducible protein 27-like protein 2B-like	GO:0016021(integral to membrane)	NA
ciRNA165	52.7778	0	0	0	0.687218	0	0	0	chr28	2289502	2291312	+	1	ciRNA	-	XM_005699006.1	GNPAT	mRNA	chr28:2289501-2291313	NA	GO:0004366(glycerol-3-phosphate O-acyltransferase activity);GO:0005778(peroxisomal membrane);GO:0008654(phospholipid biosynthetic process);GO:0016287(glycerone-phosphate O-acyltransferase activity)	00564(Glycerophospholipid metabolism);04146(Peroxisome)
ciRNA166	3.33333	0	0	0	0.507118	0	0	0	chr28	6185828	6185982	-	1	ciRNA	-	XM_005699015.1	ARID4B	mRNA	chr28:6184333-6185982	NA	NA	NA
ciRNA167	3	0	0	0	0.386574	0	0	0	chr28	31442694	31442876	-	1	ciRNA	-	XM_005699247.1	POLR3A	mRNA	chr28:31442668-31442876	polymerase (RNA) III (DNA directed) polypeptide A, 155kDa	GO:0003677(DNA binding);GO:0003899(DNA-directed RNA polymerase activity);GO:0005634(nucleus);GO:0008270(zinc ion binding);GO:0009615(response to virus);GO:0032549(ribonucleoside binding);GO:0032728(positive regulation of interferon-beta production);GO:0045087(innate immune response)	00230(Purine metabolism);00240(Pyrimidine metabolism);03020(RNA polymerase);04623(Cytosolic DNA-sensing pathway)
ciRNA168	95	0	0	0	1.28747	0	0	0	chr28	33481798	33483537	+	1	ciRNA	-	XM_005699279.1	TSPAN14	mRNA	chr28:33481797-33483560	NA	GO:0016021(integral to membrane)	NA
ciRNA169	19	0	0	0	1.79935	0	0	0	chr29	589904	590152	+	1	ciRNA	-	XM_005699404.1	TAF1D	mRNA	chr29:589903-590157	TATA box binding protein (TBP)-associated factor, RNA polymerase I, D, 41kDa	GO:0003677(DNA binding);GO:0005634(nucleus);GO:0006351(transcription, DNA-dependent);GO:0006355(regulation of transcription, DNA-dependent)	NA
ciRNA17	236.5	0	0	0	0.945398	0	0	0	chr12	26184459	26190357	-	1	ciRNA	-	XM_005687522.1	PDS5B	mRNA	chr12:26184441-26190357	NA	GO:0000785(chromatin);GO:0003677(DNA binding);GO:0005515(protein binding);GO:0005524(ATP binding);GO:0005634(nucleus);GO:0007064(mitotic sister chromatid cohesion);GO:0008283(cell proliferation);GO:0008285(negative regulation of cell proliferation);GO:0051301(cell division)	NA
ciRNA170	6.5	0	0	0	0.917823	0	0	0	chr29	8698171	8698337	+	1	ciRNA	-	XM_005699443.1	PICALM	mRNA	chr29:8698170-8703218	NA	GO:0005545(1-phosphatidylinositol binding);GO:0005634(nucleus);GO:0005794(Golgi apparatus);GO:0005905(coated pit);GO:0016197(endosome transport);GO:0030118(clathrin coat);GO:0030136(clathrin-coated vesicle);GO:0031623(receptor internalization);GO:0032050(clathrin heavy chain binding);GO:0032880(regulation of protein localization);GO:0042734(presynaptic membrane);GO:0045211(postsynaptic membrane);…	NA
ciRNA171	29.1667	0	0	0	0.225575	0	0	0	chr29	17504119	17507167	+	1	ciRNA	-	XM_005699498.1	CLNS1A	mRNA	chr29:17504118-17507167	chloride channel, nucleotide-sensitive, 1A	GO:0005634(nucleus);GO:0005737(cytoplasm);GO:0006821(chloride transport);GO:0006884(cell volume homeostasis)	NA
ciRNA172	49.5	0	0	0	4.5596	0	0	0	chr29	35156778	35157033	+	1	ciRNA	-	XM_005699726.1	ST14	mRNA	chr29:35156777-35157042	NA	GO:0004252(serine-type endopeptidase activity);GO:0006508(proteolysis);GO:0016021(integral to membrane)	NA
ciRNA173	46.5	0	0	0	4.54986	0	0	0	chr29	35156778	35157018	+	1	ciRNA	-	XM_005699726.1	ST14	mRNA	chr29:35156777-35157042	NA	GO:0004252(serine-type endopeptidase activity);GO:0006508(proteolysis);GO:0016021(integral to membrane)	NA
ciRNA174	33	13	0	0	1.64518	0.708493	0	0	chr29	38891838	38892310	-	1	ciRNA	-	XM_005699781.1	GANAB	mRNA	chr29:38890932-38892310	NA	GO:0005783(endoplasmic reticulum);GO:0005794(Golgi apparatus);GO:0005975(carbohydrate metabolic process);GO:0030246(carbohydrate binding);GO:0033919(glucan 1,3-alpha-glucosidase activity);GO:0042470(melanosome)	00510(N-Glycan biosynthesis)
ciRNA175	17	0	0	0	0.941025	0	0	0	chr29	42528465	42528890	-	1	ciRNA	-	XM_005700013.1	SPTBN2	mRNA	chr29:42528438-42528890	NA	GO:0003779(actin binding);GO:0005200(structural constituent of cytoskeleton);GO:0005829(cytosol);GO:0007411(axon guidance);GO:0008091(spectrin);GO:0008219(cell death);GO:0016192(vesicle-mediated transport);GO:0051693(actin filament capping)	NA
ciRNA176	81	0	0	47	4.21647	0	0	2.88461	chr7	1205076	1205528	+	1	ciRNA	-	XM_005682043.1	HNRNPH1	mRNA	chr7:1205075-1205528	NA	GO:0000166(nucleotide binding);GO:0000398(nuclear mRNA splicing, via spliceosome);GO:0005515(protein binding);GO:0005654(nucleoplasm);GO:0005737(cytoplasm);GO:0008266(poly);GO:0015629(actin cytoskeleton);GO:0030530(heterogeneous nuclear ribonucleoprotein complex);GO:0043484(regulation of RNA splicing);GO:0071013(catalytic step 2 spliceosome)	NA
ciRNA177	12	0	0	0	1.66454	0	0	0	chr7	3367009	3367178	-	1	ciRNA	-	XM_005682081.1	NDUFA13	mRNA	chr7:3366986-3367178	NA	GO:0005654(nucleoplasm);GO:0006810(transport);GO:0008137(NADH dehydrogenase );GO:0008624(induction of apoptosis by extracellular signals);GO:0016021(integral to membrane);GO:0022900(electron transport chain);GO:0030262(apoptotic nuclear change);GO:0030308(negative regulation of cell growth);GO:0045892(negative regulation of transcription, DNA-dependent)	NA
ciRNA178	14	0	0	0	1.34748	0	0	0	chr7	9723538	9723782	-	1	ciRNA	-	XM_005682275.1	GCDH	mRNA	chr7:9723504-9723782	NA	GO:0004361(glutaryl-CoA dehydrogenase activity);GO:0005759(mitochondrial matrix);GO:0050660(flavin adenine dinucleotide binding)	00071(Fatty acid metabolism);00310(Lysine degradation);00380(Tryptophan metabolism);00632(Benzoate degradation via CoA ligation)
ciRNA179	36	0	0	0	5.02317	0	0	0	chr7	11574145	11574313	+	1	ciRNA	-	XM_005682361.1	ATG4D	mRNA	chr7:11574144-11575118	NA	GO:0005737(cytoplasm);GO:0006914(autophagy);GO:0008234(cysteine-type peptidase activity);GO:0015031(protein transport)	04140(Regulation of autophagy)
ciRNA18	6.66667	0	0	0	0.330961	0	0	0	chr12	26573580	26574054	-	1	ciRNA	-	XM_005687532.1	FRY	mRNA	chr12:26573579-26574054	NA	GO:0006351(transcription, DNA-dependent);GO:0006355(regulation of transcription, DNA-dependent);GO:0016021(integral to membrane)	NA
ciRNA180	0.5	0	0	0	0.0526361	0	0	0	chr7	13000379	13000602	+	1	ciRNA	-	XM_005682405.1	STXBP2	mRNA	chr7:13000378-13000637	syntaxin binding protein 2	GO:0006904(vesicle docking involved in exocytosis);GO:0015031(protein transport);GO:0016324(apical plasma membrane);GO:0017075(syntaxin-1 binding);GO:0030348(syntaxin-3 binding)	NA
ciRNA181	137	0	0	0	4.3422	0	0	0	chr7	13604365	13605108	+	1	ciRNA	-	XM_005682429.1	HNRNPM	mRNA	chr7:13604364-13605257	NA	GO:0000166(nucleotide binding);GO:0000380(alternative nuclear mRNA splicing, via spliceosome);GO:0003723(RNA binding);GO:0003823(antigen binding);GO:0005515(protein binding);GO:0005681(spliceosomal complex);GO:0005730(nucleolus);GO:0005887(integral to plasma membrane);GO:0006397(mRNA processing);GO:0008380(RNA splicing);GO:0016363(nuclear matrix);GO:0019904(protein domain specific binding);GO:004…	04510(Focal adhesion);04512(ECM-receptor interaction)
ciRNA182	37	0	0	35	1.88444	0	0	2.10172	chr7	16464957	16465419	+	1	ciRNA	-	XM_005682572.1	EEF2	mRNA	chr7:16464956-16465419	NA	GO:0003746(translation elongation factor activity);GO:0003924(GTPase activity);GO:0005525(GTP binding);GO:0005737(cytoplasm)	NA
ciRNA183	9.1332	0	0	0	0.107739	0	0	0	chr7	19397964	19399962	+	1	ciRNA	-	XM_005682632.1	RAPGEF6	mRNA	chr7:19397963-19399963	NA	GO:0005085(guanyl-nucleotide exchange factor activity);GO:0005737(cytoplasm);GO:0005886(plasma membrane);GO:0007265(Ras protein signal transduction);GO:0017016(Ras GTPase binding);GO:0030742(GTP-dependent protein binding);GO:0043087(regulation of GTPase activity);GO:0051056(regulation of small GTPase mediated signal transduction)	NA
ciRNA184	20.1667	27.6467	22.3768	15.3333	2.89969	4.34564	4.13825	2.59944	chr7	24573474	24573637	+	1	ciRNA	-	102175205	LOC102175205	mRNA	chr7:24573473-24573669	NA	NA	NA
ciRNA185	40	0	0	0	2.37592	0	0	0	chr7	36688510	36688906	-	1	ciRNA	-	XM_005682793.1	GNB2L1	mRNA	chr7:36688506-36688906	guanine nucleotide binding protein (G protein), beta polypeptide 2-like 1	GO:0001891(phagocytic cup);GO:0001934(positive regulation of protein phosphorylation);GO:0005080(protein kinase C binding);GO:0005634(nucleus);GO:0005856(cytoskeleton);GO:0006417(regulation of translation);GO:0006915(apoptosis);GO:0007049(cell cycle);GO:0007369(gastrulation);GO:0030178(negative regulation of Wnt receptor signaling pathway);GO:0030292(protein tyrosine kinase inhibitor activity);GO…	NA
ciRNA186	525	820.5	446.2	609.022	19.6508	33.5731	21.4808	26.8769	chr7	39357650	39358279	+	1	ciRNA	-	XM_005683281.1	CDC34	mRNA	chr7:39357649-39358302	cell division cycle 34	GO:0000082(G1/S transition of mitotic cell cycle);GO:0004842(ubiquitin-protein ligase activity);GO:0005515(protein binding);GO:0005524(ATP binding);GO:0005634(nucleus);GO:0005737(cytoplasm);GO:0006270(DNA-dependent DNA replication initiation);GO:0043161(proteasomal ubiquitin-dependent protein catabolic process);GO:0043951(negative regulation of cAMP-mediated signaling);GO:0070936(protein K48-link…	04120(Ubiquitin mediated proteolysis)
ciRNA187	9.59524	0	0	0	0.295385	0	0	0	chr7	39558431	39559196	+	1	ciRNA	-	XM_005682885.1	PTBP1	mRNA	chr7:39558430-39559520	NA	GO:0000166(nucleotide binding);GO:0000381(regulation of alternative nuclear mRNA splicing, via spliceosome);GO:0003729(mRNA binding);GO:0005634(nucleus);GO:0006397(mRNA processing);GO:0008380(RNA splicing);GO:0048025(negative regulation of nuclear mRNA splicing, via spliceosome);GO:0051148(negative regulation of muscle cell differentiation)	04510(Focal adhesion);04512(ECM-receptor interaction)
ciRNA188	9.59524	6.71429	0	6.71429	0.294233	0.225075	0	0.242751	chr7	39558431	39559199	+	1	ciRNA	-	XM_005682885.1	PTBP1	mRNA	chr7:39558430-39559520	NA	GO:0000166(nucleotide binding);GO:0000381(regulation of alternative nuclear mRNA splicing, via spliceosome);GO:0003729(mRNA binding);GO:0005634(nucleus);GO:0006397(mRNA processing);GO:0008380(RNA splicing);GO:0048025(negative regulation of nuclear mRNA splicing, via spliceosome);GO:0051148(negative regulation of muscle cell differentiation)	04510(Focal adhesion);04512(ECM-receptor interaction)
ciRNA189	9.59524	6.71429	0	6.71429	0.292332	0.223621	0	0.241183	chr7	39558431	39559204	+	1	ciRNA	-	XM_005682885.1	PTBP1	mRNA	chr7:39558430-39559520	NA	GO:0000166(nucleotide binding);GO:0000381(regulation of alternative nuclear mRNA splicing, via spliceosome);GO:0003729(mRNA binding);GO:0005634(nucleus);GO:0006397(mRNA processing);GO:0008380(RNA splicing);GO:0048025(negative regulation of nuclear mRNA splicing, via spliceosome);GO:0051148(negative regulation of muscle cell differentiation)	04510(Focal adhesion);04512(ECM-receptor interaction)
ciRNA19	87	0	0	0	1.97454	0	0	0	chr12	28101130	28102168	+	1	ciRNA	-	XM_005687538.1	HMGB1	mRNA	chr12:28101129-28102187	NA	GO:0000793(condensed chromosome);GO:0001773(myeloid dendritic cell activation);GO:0002407(dendritic cell chemotaxis);GO:0003684(damaged DNA binding);GO:0003690(double-stranded DNA binding);GO:0003697(single-stranded DNA binding);GO:0005634(nucleus);GO:0006265(DNA topological change);GO:0006288(base-excision repair, DNA ligation);GO:0006338(chromatin remodeling);GO:0008301(DNA bending activity);GO…	03410(Base excision repair)
ciRNA190	57	0	0	0	3.62295	0	0	0	chr7	39871479	39871849	+	1	ciRNA	-	XM_005682906.1	ATP5D	mRNA	chr7:39871478-39871875	NA	GO:0015986(ATP synthesis coupled proton transport);GO:0045261(proton-transporting ATP synthase complex, catalytic core F);GO:0046933(hydrogen ion transporting ATP synthase activity, rotational mechanism);GO:0046961(proton-transporting ATPase activity, rotational mechanism)	00190(Oxidative phosphorylation);05010(Alzheimer's disease);05012(Parkinson's disease);05016(Huntington's disease)
ciRNA191	33	0	0	0	0.758453	0	0	0	chr7	42294083	42295108	-	1	ciRNA	-	XM_005682944.1	SAR1B	mRNA	chr7:42294078-42295108	NA	GO:0005525(GTP binding);GO:0005789(endoplasmic reticulum membrane);GO:0006886(intracellular protein transport);GO:0032580(Golgi cisterna membrane);GO:0046872(metal ion binding)	NA
ciRNA192	104.125	0	0	0	5.34939	0	0	0	chr7	46799208	46799666	+	1	ciRNA	-	XM_005683007.1	MATR3	mRNA	chr7:46799207-46799666	NA	GO:0000166(nucleotide binding);GO:0003723(RNA binding);GO:0005198(structural molecule activity);GO:0005515(protein binding);GO:0005637(nuclear inner membrane);GO:0008270(zinc ion binding);GO:0016363(nuclear matrix)	00270(Cysteine and methionine metabolism);05130(Pathogenic Escherichia coli infection)
ciRNA193	5	0	0	0	0.558791	0	0	0	chr7	47177295	47177505	+	1	ciRNA	-	XM_005683320.1	PSD2	mRNA	chr7:47177294-47180768	NA	GO:0005086(ARF guanyl-nucleotide exchange factor activity);GO:0005737(cytoplasm);GO:0016021(integral to membrane);GO:0032012(regulation of ARF protein signal transduction)	04144(Endocytosis)
ciRNA194	0.839286	0	0	0	0.126867	0	0	0	chr7	57591576	57591731	+	1	ciRNA	-	XM_005683164.1	HMGXB3	mRNA	chr7:57591575-57598511	NA	GO:0003677(DNA binding);GO:0005634(nucleus);GO:0016301(kinase activity)	NA
ciRNA195	25	0	0	9	2.01203	0	0	0.854009	chr7	58338542	58338834	-	1	ciRNA	-	XM_005683179.1	DCTN4	mRNA	chr7:58338541-58338834	NA	GO:0005634(nucleus);GO:0005813(centrosome);GO:0005815(microtubule organizing center);GO:0047485(protein N-terminus binding)	04962(Vasopressin-regulated water reabsorption);05016(Huntington's disease)
ciRNA196	9.5	0	0	0	0.176254	0	0	0	chr6	5926009	5927279	+	1	ciRNA	-	XM_005681274.1	SEC24D	mRNA	chr6:5926008-5927280	SEC24 family, member D (S. cerevisiae)"	GO:0000139(Golgi membrane);GO:0002474(antigen processing and presentation of peptide antigen via MHC class I);GO:0005789(endoplasmic reticulum membrane);GO:0005829(cytosol);GO:0006886(intracellular protein transport);GO:0008270(zinc ion binding);GO:0018279(protein N-linked glycosylation via asparagine);GO:0030127(COPII vesicle coat);GO:0043687(post-translational protein modification);GO:0048208(C…	04510(Focal adhesion);04810(Regulation of actin cytoskeleton);05131(Shigellosis)
ciRNA197	15	0	0	0	0.494706	0	0	0	chr6	42949350	42950064	+	1	ciRNA	-	XM_005681478.1	ZCCHC4	mRNA	chr6:42949349-42950064	NA	NA	NA
ciRNA198	184	0	0	0	1.29791	0	0	0	chr6	43485685	43489027	+	1	ciRNA	-	XM_005681486.1	SMIM20	mRNA	chr6:43485684-43496604	NA	GO:0016021(integral to membrane)	NA
ciRNA199	74.3333	0	0	0	3.61413	0	0	0	chr5	25818773	25819257	-	1	ciRNA	-	XM_005679893.1	PCBP2	mRNA	chr5:25817795-25819257	poly(rC) binding protein 2	GO:0000398(nuclear mRNA splicing, via spliceosome);GO:0003677(DNA binding);GO:0003723(RNA binding);GO:0005634(nucleus);GO:0005654(nucleoplasm);GO:0005737(cytoplasm);GO:0005739(mitochondrion);GO:0005829(cytosol);GO:0009615(response to virus);GO:0016071(mRNA metabolic process);GO:0030529(ribonucleoprotein complex);GO:0031625(ubiquitin protein ligase binding);GO:0032480(negative regulation of type I…	NA
ciRNA2	9	0	0	0	0.291123	0	0	0	chrX	67627429	67628157	+	1	ciRNA	-	XM_005700606.1	ATRX	mRNA	chrX:67627428-67628157	NA	GO:0003677(DNA binding);GO:0004386(helicase activity);GO:0005524(ATP binding);GO:0005634(nucleus);GO:0006281(DNA repair);GO:0008270(zinc ion binding)	NA
ciRNA20	11	0	0	0	0.34311	0	0	0	chr12	31696459	31697214	+	1	ciRNA	-	XM_005687632.1	MTMR6	mRNA	chr12:31696458-31697214	NA	GO:0004722(protein serine/threonine phosphatase activity);GO:0004725(protein tyrosine phosphatase activity);GO:0005635(nuclear envelope);GO:0005737(cytoplasm);GO:0015269(calcium-activated potassium channel activity)	00051(Fructose and mannose metabolism);00730(Thiamine metabolism);00740(Riboflavin metabolism)
ciRNA200	10	0	0	0	1.379	0	0	0	chr5	25907146	25907316	-	1	ciRNA	-	XM_005679903.1	SP1	mRNA	chr5:25880706-25907316	Sp1 transcription factor	GO:0003690(double-stranded DNA binding);GO:0003700(sequence-specific DNA binding transcription factor activity);GO:0005634(nucleus);GO:0005737(cytoplasm);GO:0008022(protein C-terminus binding);GO:0008134(transcription factor binding);GO:0008270(zinc ion binding);GO:0042803(protein homodimerization activity);GO:0042826(histone deacetylase binding);GO:0043565(sequence-specific DNA binding);GO:00439…	04350(TGF-beta signaling pathway);05016(Huntington's disease)
ciRNA201	23	0	0	0	0.839571	0	0	0	chr5	29438184	29438829	-	1	ciRNA	-	XM_005680000.1	TROAP	mRNA	chr5:29438153-29438829	NA	GO:0005737(cytoplasm);GO:0007155(cell adhesion)	03022(Basal transcription factors);05016(Huntington's disease)
ciRNA202	233	0	0	0	1.53174	0	0	0	chr5	29691904	29695490	+	1	ciRNA	-	XM_005680118.1	LOC102168698	mRNA	chr5:29691903-29696081	histone-lysine N-methyltransferase 2D-like	GO:0001555(oocyte growth);GO:0005515(protein binding);GO:0006342(chromatin silencing);GO:0006351(transcription, DNA-dependent);GO:0008270(zinc ion binding);GO:0008284(positive regulation of cell proliferation);GO:0018024(histone-lysine N-methyltransferase activity);GO:0033148(positive regulation of estrogen receptor signaling pathway);GO:0035097(histone methyltransferase complex);GO:0043627(respo…	NA
ciRNA203	52	0	0	0	1.05254	0	0	0	chr5	44983934	44985098	-	1	ciRNA	-	XM_005680210.1	CAND1	mRNA	chr5:44983933-44985098	NA	GO:0005488(binding);GO:0005634(nucleus);GO:0006351(transcription, DNA-dependent);GO:0006355(regulation of transcription, DNA-dependent)	NA
ciRNA204	185.5	0	0	0	2.47274	0	0	0	chr5	54099010	54100778	+	1	ciRNA	-	XM_005680257.1	CTDSP2	mRNA	chr5:54099009-54101136	CTD (carboxy-terminal domain, RNA polymerase II, polypeptide A) small phosphatase 2	GO:0005625(soluble fraction);GO:0005654(nucleoplasm);GO:0006470(protein dephosphorylation);GO:0008420(CTD phosphatase activity);GO:0046872(metal ion binding)	NA
ciRNA205	21	31	17	31	0.629226	1.01541	0.655143	1.09515	chr5	54712287	54713073	-	1	ciRNA	-	XM_005680423.1	LRP1	mRNA	chr5:54712286-54713073	NA	GO:0004872(receptor activity);GO:0005509(calcium ion binding);GO:0005634(nucleus);GO:0005887(integral to plasma membrane);GO:0005905(coated pit);GO:0010875(positive regulation of cholesterol efflux);GO:0014912(negative regulation of smooth muscle cell migration);GO:0030178(negative regulation of Wnt receptor signaling pathway);GO:0032403(protein complex binding);GO:0032429(regulation of phospholi…	05010(Alzheimer's disease);05144(Malaria)
ciRNA206	19	0	0	0	0.848558	0	0	0	chr5	55315766	55316293	+	1	ciRNA	-	XM_005680332.1	BAZ2A	mRNA	chr5:55315765-55316297	NA	GO:0000183(chromatin silencing at rDNA);GO:0003677(DNA binding);GO:0003723(RNA binding);GO:0005677(chromatin silencing complex);GO:0005730(nucleolus);GO:0006306(DNA methylation);GO:0006338(chromatin remodeling);GO:0006351(transcription, DNA-dependent);GO:0008270(zinc ion binding);GO:0016575(histone deacetylation);GO:0016922(ligand-dependent nuclear receptor binding);GO:0033553(rDNA heterochromati…	NA
ciRNA207	57	45	0	0	2.19986	1.89856	0	0	chr5	55329137	55329747	-	1	ciRNA	-	XM_005680336.1	RBMS2	mRNA	chr5:55329136-55329747	NA	GO:0000166(nucleotide binding);GO:0003723(RNA binding);GO:0005634(nucleus)	NA
ciRNA208	71	99	23	39	6.86168	10.4592	2.85891	4.44388	chr5	55810300	55810543	-	1	ciRNA	-	XM_005680379.1	RAB5B	mRNA	chr5:55810273-55810543	NA	GO:0003924(GTPase activity);GO:0005525(GTP binding);GO:0005624(membrane fraction);GO:0005886(plasma membrane);GO:0007264(small GTPase mediated signal transduction);GO:0015031(protein transport);GO:0030742(GTP-dependent protein binding);GO:0031901(early endosome membrane);GO:0042470(melanosome)	04144(Endocytosis);04145(Phagosome);04962(Vasopressin-regulated water reabsorption)
ciRNA209	199.5	0	0	0	1.29992	0	0	0	chr5	71778863	71782481	-	1	ciRNA	-	XM_005680606.1	RBFOX2	mRNA	chr5:71778825-71782481	RNA binding protein, fox-1 homolog (C. elegans) 2	GO:0000166(nucleotide binding);GO:0003714(transcription corepressor activity);GO:0003723(RNA binding);GO:0005634(nucleus);GO:0005737(cytoplasm);GO:0006397(mRNA processing);GO:0008134(transcription factor binding);GO:0008380(RNA splicing);GO:0030520(estrogen receptor signaling pathway);GO:0045892(negative regulation of transcription, DNA-dependent)	05130(Pathogenic Escherichia coli infection)
ciRNA21	14	0	0	0	2.17193	0	0	0	chr12	45489687	45489838	-	1	ciRNA	-	XM_005687654.1	DIS3	mRNA	chr12:45488316-45489838	NA	NA	NA
ciRNA210	29	0	0	0	3.6766	0	0	0	chr5	94701703	94701888	+	1	ciRNA	-	XM_005680937.1	SPSB2	mRNA	chr5:94701702-94702657	splA/ryanodine receptor domain and SOCS box containing 2	GO:0005515(protein binding);GO:0005737(cytoplasm);GO:0035556(intracellular signal transduction)	NA
ciRNA211	11	9	0	0	1.15285	1.03113	0	0	chr5	94819460	94819684	+	1	ciRNA	-	XM_005680942.1	MLF2	mRNA	chr5:94819459-94819711	myeloid leukemia factor 2	GO:0005634(nucleus);GO:0005737(cytoplasm);GO:0006952(defense response)	NA
ciRNA212	56	0	0	0	4.47639	0	0	0	chr4	9581276	9581570	+	1	ciRNA	-	XM_005678936.1	LOC100860940	mRNA	chr4:9581275-9581571	collagen type I alpha 2	GO:0005201(extracellular matrix structural constituent)	04510(Focal adhesion);04512(ECM-receptor interaction)
ciRNA213	61.2	0	0	0	2.8691	0	0	0	chr4	9587504	9588006	+	1	ciRNA	-	XM_005678936.1	LOC100860940	mRNA	chr4:9587503-9588006	collagen type I alpha 2	GO:0005201(extracellular matrix structural constituent)	04510(Focal adhesion);04512(ECM-receptor interaction)
ciRNA214	71	0	0	0	1.17988	0	0	0	chr4	75673307	75674725	+	1	ciRNA	-	XM_005679343.1	PSMA2	mRNA	chr4:75673306-75674766	NA	GO:0004298(threonine-type endopeptidase activity);GO:0005634(nucleus);GO:0005737(cytoplasm);GO:0006511(ubiquitin-dependent protein catabolic process);GO:0019773(proteasome core complex, alpha-subunit complex)	03050(Proteasome)
ciRNA215	2	0	0	0	0.280726	0	0	0	chr4	90371705	90371872	-	1	ciRNA	-	XM_005679584.1	KCP	mRNA	chr4:90371676-90371872	kielin/chordin-like protein	GO:0005576(extracellular region)	04510(Focal adhesion);04512(ECM-receptor interaction);04610(Complement and coagulation cascades)
ciRNA216	26	0	0	0	0.993688	0	0	0	chr4	90440059	90440675	-	1	ciRNA	-	XM_005679459.1	TNPO3	mRNA	chr4:90439159-90440675	NA	GO:0004872(receptor activity);GO:0005515(protein binding);GO:0005634(nucleus);GO:0005737(cytoplasm);GO:0035048(splicing factor protein import into nucleus)	NA
ciRNA217	2.6	0	0	0	0.0632068	0	0	0	chr4	92682729	92683698	+	1	ciRNA	-	XM_005679591.1	MKLN1	mRNA	chr4:92682728-92683698	muskelin 1, intracellular mediator containing kelch motifs	GO:0005737(cytoplasm)	NA
ciRNA218	6	0	0	0	0.450592	0	0	0	chr4	103092535	103092848	+	1	ciRNA	-	XM_005679551.1	GSTK1	mRNA	chr4:103092534-103092877	NA	GO:0004364(glutathione transferase activity);GO:0005777(peroxisome);GO:0015035(protein disulfide oxidoreductase activity);GO:0030288(outer membrane-bounded periplasmic space)	00480(Glutathione metabolism);00980(Metabolism of xenobiotics by cytochrome P450);00982(Drug metabolism - cytochrome P450)
ciRNA219	23	0	0	0	0.355881	0	0	0	chr4	109075099	109076622	+	1	ciRNA	-	XM_005679651.1	LOC102170666	mRNA	chr4:109075098-109076622	uncharacterized LOC102170666	GO:0015078(hydrogen ion transmembrane transporter activity);GO:0015991(ATP hydrolysis coupled proton transport);GO:0016021(integral to membrane);GO:0016787(hydrolase activity);GO:0033179(proton-transporting V-type ATPase, V0 domain)	00190(Oxidative phosphorylation);04145(Phagosome);04966(Collecting duct acid secretion);05110(Vibrio cholerae infection);05120(Epithelial cell signaling in Helicobacter pylori infection)
ciRNA22	1	0	0	0	0.155138	0	0	0	chr12	74245737	74245888	+	1	ciRNA	-	XM_005687773.1	TPP2	mRNA	chr12:74245736-74247456	tripeptidyl peptidase II	GO:0004177(aminopeptidase activity);GO:0004252(serine-type endopeptidase activity);GO:0005634(nucleus);GO:0005737(cytoplasm);GO:0006508(proteolysis)	NA
ciRNA220	15.6667	0	0	0	0.25889	0	0	0	chr4	111170291	111171717	+	1	ciRNA	-	XM_005679670.1	ACTR3B	mRNA	chr4:111170290-111171737	NA	GO:0003779(actin binding);GO:0005524(ATP binding);GO:0005737(cytoplasm);GO:0005856(cytoskeleton);GO:0030833(regulation of actin filament polymerization);GO:0042995(cell projection)	04145(Phagosome);04510(Focal adhesion);04520(Adherens junction);04530(Tight junction);04670(Leucyte transendothelial migration);04745(Phototransduction - fly);04810(Regulation of actin cytoskeleton);05100(Bacterial invasion of epithelial cells);05110(Vibrio cholerae infection);05130(Pathogenic Escherichia coli infection);05131(Shigellosis);05410(Hypertrophic cardiomyopathy );05412(Arrhythmogenic …
ciRNA221	3	0	0	0	0.148933	0	0	0	chr3	13181178	13181652	+	1	ciRNA	-	XM_005677338.1	CRABP2	mRNA	chr3:13181177-13181652	NA	GO:0005215(transporter activity);GO:0005634(nucleus);GO:0005737(cytoplasm);GO:0016918(retinal binding);GO:0019841(retinol binding)	03320(PPAR signaling pathway)
ciRNA222	43	0	0	0	1.80746	0	0	0	chr3	15522016	15522576	+	1	ciRNA	-	XM_005677554.1	CRTC2	mRNA	chr3:15522015-15522592	NA	GO:0005634(nucleus);GO:0005737(cytoplasm);GO:0006351(transcription, DNA-dependent);GO:0006355(regulation of transcription, DNA-dependent);GO:0042593(glucose homeostasis)	04320(Dorso-ventral axis formation)
ciRNA223	2.5	0	0	0	0.284794	0	0	0	chr3	15522655	15522861	+	1	ciRNA	-	XM_005677554.1	CRTC2	mRNA	chr3:15522654-15523264	NA	GO:0005634(nucleus);GO:0005737(cytoplasm);GO:0006351(transcription, DNA-dependent);GO:0006355(regulation of transcription, DNA-dependent);GO:0042593(glucose homeostasis)	04320(Dorso-ventral axis formation)
ciRNA224	6	0	0	0	0.740764	0	0	0	chr3	15672369	15672559	-	1	ciRNA	-	XM_005677486.1	INTS3	mRNA	chr3:15672341-15672559	NA	NA	NA
ciRNA225	8.66667	14.6667	5.33333	10.3333	0.363645	0.672742	0.287822	0.511201	chr3	18074553	18075114	+	1	ciRNA	-	XM_005677609.1	PI4KB	mRNA	chr3:18074552-18075114	phosphatidylinositol 4-kinase, catalytic, beta	GO:0004430(1-phosphatidylinositol 4-kinase activity);GO:0005524(ATP binding);GO:0005741(mitochondrial outer membrane);GO:0005794(Golgi apparatus);GO:0030867(rough endoplasmic reticulum membrane);GO:0048015(phosphatidylinositol-mediated signaling)	00562(Inositol phosphate metabolism);04070(Phosphatidylinositol signaling system)
ciRNA226	8.66667	0	0	0	0.364293	0	0	0	chr3	18074553	18075113	+	1	ciRNA	-	XM_005677609.1	PI4KB	mRNA	chr3:18074552-18075114	phosphatidylinositol 4-kinase, catalytic, beta	GO:0004430(1-phosphatidylinositol 4-kinase activity);GO:0005524(ATP binding);GO:0005741(mitochondrial outer membrane);GO:0005794(Golgi apparatus);GO:0030867(rough endoplasmic reticulum membrane);GO:0048015(phosphatidylinositol-mediated signaling)	00562(Inositol phosphate metabolism);04070(Phosphatidylinositol signaling system)
ciRNA227	2	0	0	0	0.160962	0	0	0	chr3	19622147	19622439	+	1	ciRNA	-	XM_005677737.1	PEX11B	mRNA	chr3:19622146-19622549	NA	GO:0005778(peroxisomal membrane);GO:0016021(integral to membrane);GO:0016559(peroxisome fission)	NA
ciRNA228	33	0	0	0	0.84309	0	0	0	chr3	21332990	21333912	+	1	ciRNA	-	XM_005677980.1	NOTCH2	mRNA	chr3:21332989-21333912	NA	GO:0001709(cell fate determination);GO:0003706(ligand-regulated transcription factor activity);GO:0004872(receptor activity);GO:0005509(calcium ion binding);GO:0005515(protein binding);GO:0005576(extracellular region);GO:0005654(nucleoplasm);GO:0005788(endoplasmic reticulum lumen);GO:0005796(Golgi lumen);GO:0005829(cytosol);GO:0005887(integral to plasma membrane);GO:0006351(transcription, DNA-dep…	04320(Dorso-ventral axis formation);04330(Notch signaling pathway)
ciRNA229	14.6667	0	0	0	0.639287	0	0	0	chr3	74360738	74361278	+	1	ciRNA	-	XM_005678283.1	SERBP1	mRNA	chr3:74360737-74361278	NA	GO:0003730(mRNA 3'-UTR binding);GO:0005634(nucleus);GO:0005886(plasma membrane);GO:0045767(regulation of anti-apoptosis);GO:0048471(perinuclear region of cytoplasm)	NA
ciRNA23	11	0	0	0	1.49075	0	0	0	chr12	82481546	82481719	+	1	ciRNA	-	XM_005687752.1	UPF3A	mRNA	chr12:82481545-82488087	NA	GO:0000166(nucleotide binding);GO:0000184(nuclear-transcribed mRNA catabolic process, nonsense-mediated decay);GO:0003723(RNA binding);GO:0005487(nucleocytoplasmic transporter activity);GO:0005515(protein binding);GO:0005634(nucleus);GO:0005829(cytosol);GO:0005886(plasma membrane);GO:0045727(positive regulation of translation);GO:0051028(mRNA transport)	04270(Vascular smooth muscle contraction)
ciRNA230	16.8333	0	0	0	0.287642	0	0	0	chr3	77215947	77217326	-	1	ciRNA	-	XM_005678312.1	CACHD1	mRNA	chr3:77215928-77217326	NA	GO:0006816(calcium ion transport);GO:0016021(integral to membrane)	NA
ciRNA231	10	0	5	6	1.04341	0	0.671002	0.738125	chr3	96521184	96521409	-	1	ciRNA	-	XM_005678777.1	MAST2	mRNA	chr3:96521157-96521409	NA	GO:0000287(magnesium ion binding);GO:0004674(protein serine/threonine kinase activity);GO:0005524(ATP binding);GO:0005737(cytoplasm);GO:0005886(plasma membrane);GO:0019902(phosphatase binding);GO:0045075(regulation of interleukin-12 biosynthetic process);GO:0048515(spermatid differentiation)	NA
ciRNA232	48.6111	0	0	0	0.7011	0	0	0	chr3	96850056	96851690	+	1	ciRNA	-	XM_005678524.1	GPBP1L1	mRNA	chr3:96850055-96864274	NA	GO:0003677(DNA binding);GO:0005634(nucleus);GO:0006351(transcription, DNA-dependent);GO:0006355(regulation of transcription, DNA-dependent)	NA
ciRNA233	5	0	0	0	0.531103	0	0	0	chr3	97468616	97468837	+	1	ciRNA	-	XM_005678778.1	HECTD3	mRNA	chr3:97468615-97468861	NA	GO:0004842(ubiquitin-protein ligase activity);GO:0042787(protein ubiquitination involved in ubiquitin-dependent protein catabolic process);GO:0043161(proteasomal ubiquitin-dependent protein catabolic process);GO:0048471(perinuclear region of cytoplasm)	NA
ciRNA234	3.5	0	0	0	0.278829	0	0	0	chr3	101816201	101816496	-	1	ciRNA	-	XM_005678636.1	ZNF684	mRNA	chr3:101816174-101816496	NA	GO:0003677(DNA binding);GO:0005634(nucleus);GO:0006351(transcription, DNA-dependent);GO:0006355(regulation of transcription, DNA-dependent);GO:0008270(zinc ion binding)	NA
ciRNA235	58.8333	33.6667	0	0	1.2343	0.772124	0	0	chr3	102820884	102822007	-	1	ciRNA	-	XM_005678665.1	MACF1	mRNA	chr3:102820883-102822007	microtubule-actin crosslinking factor 1	GO:0001707(mesoderm formation);GO:0003779(actin binding);GO:0005509(calcium ion binding);GO:0005794(Golgi apparatus);GO:0005874(microtubule);GO:0006620(posttranslational protein targeting to membrane);GO:0006928(cellular component movement);GO:0007050(cell cycle arrest);GO:0007163(establishment or maintenance of cell polarity);GO:0008017(microtubule binding);GO:0010632(regulation of epithelial ce…	NA
ciRNA236	16	0	0	0	0.687242	0	0	0	chr3	105643441	105643989	+	1	ciRNA	-	XM_005678687.1	MRPS15	mRNA	chr3:105643440-105644690	NA	GO:0003735(structural constituent of ribosome);GO:0005763(mitochondrial small ribosomal subunit);GO:0006412(translation);GO:0031965(nuclear membrane)	NA
ciRNA237	23	0	0	0	0.407179	0	0	0	chr3	105733328	105734659	+	1	ciRNA	-	XM_005678693.1	STK40	mRNA	chr3:105733327-105734701	NA	GO:0004674(protein serine/threonine kinase activity);GO:0005524(ATP binding);GO:0005634(nucleus);GO:0005737(cytoplasm)	04110(Cell cycle);04114(Oocyte meiosis);04914(Progesterone-mediated oocyte maturation)
ciRNA238	2.25	0	0	0	0.0854383	0	0	0	chr3	106884856	106885476	+	1	ciRNA	-	XM_005678721.1	ZMYM6	mRNA	chr3:106884855-106885477	NA	NA	04110(Cell cycle);04115(p53 signaling pathway);04210(Apoptosis)
ciRNA239	24.3208	0	0	0	0.934054	0	0	0	chr2	7383757	7384370	-	1	ciRNA	-	XM_005675869.1	LOC100860938	mRNA	chr2:7383752-7384370	collagen type III alpha 1	NA	04510(Focal adhesion);04512(ECM-receptor interaction)
ciRNA24	5.4	0	0	0	0.268079	0	0	0	chr11	6506710	6507184	+	1	ciRNA	-	XM_005686440.1	MAP4K4	mRNA	chr11:6506709-6508117	NA	GO:0004674(protein serine/threonine kinase activity);GO:0005083(small GTPase regulator activity);GO:0005515(protein binding);GO:0005524(ATP binding);GO:0005737(cytoplasm);GO:0006950(response to stress);GO:0007243(intracellular protein kinase cascade);GO:0046328(regulation of JNK cascade)	04010(MAPK signaling pathway)
ciRNA240	24.3208	0	0	0	0.941723	0	0	0	chr2	7383762	7384370	-	1	ciRNA	-	XM_005675869.1	LOC100860938	mRNA	chr2:7383752-7384370	collagen type III alpha 1	NA	04510(Focal adhesion);04512(ECM-receptor interaction)
ciRNA241	0.866667	0	0	0	0.099208	0	0	0	chr2	17085543	17085748	+	1	ciRNA	-	XM_005675906.1	SESTD1	mRNA	chr2:17085542-17093448	SEC14 and spectrin domains 1	GO:0005515(protein binding);GO:0005546(phosphatidylinositol-4,5-bisphosphate binding);GO:0010314(phosphatidylinositol-5-phosphate binding);GO:0032266(phosphatidylinositol-3-phosphate binding);GO:0043325(phosphatidylinositol-3,4-bisphosphate binding);GO:0051925(regulation of calcium ion transport via voltage-gated calcium channel activity);GO:0070273(phosphatidylinositol-4-phosphate binding);GO:00…	NA
ciRNA242	40	0	0	0	1.25098	0	0	0	chr2	18112772	18113525	-	1	ciRNA	-	XM_005676217.1	RBM45	mRNA	chr2:18112765-18113525	NA	GO:0000166(nucleotide binding);GO:0003723(RNA binding);GO:0005634(nucleus);GO:0005737(cytoplasm);GO:0007399(nervous system development);GO:0030154(cell differentiation)	NA
ciRNA243	14.3333	0	0	0	1.60187	0	0	0	chr2	26360814	26361024	+	1	ciRNA	-	XM_005676232.1	LRP2	mRNA	chr2:26360813-26362062	NA	GO:0004872(receptor activity);GO:0005509(calcium ion binding);GO:0005764(lysosome);GO:0005905(coated pit);GO:0006486(protein glycosylation);GO:0006898(receptor-mediated endocytosis);GO:0016021(integral to membrane);GO:0017124(SH3 domain binding);GO:0042359(vitamin D metabolic process)	04340(Hedgehog signaling pathway)
ciRNA244	3.66667	0	0	0	0.154953	0	0	0	chr2	39078220	39078777	-	1	ciRNA	-	XM_005676118.1	GPD2	mRNA	chr2:39078217-39078777	NA	GO:0005509(calcium ion binding);GO:0005739(mitochondrion);GO:0006072(glycerol-3-phosphate metabolic process);GO:0009331(glycerol-3-phosphate dehydrogenase complex);GO:0052591(sn-glycerol-3-phosphate:ubiquinone-8 oxidoreductase activity)	00564(Glycerophospholipid metabolism)
ciRNA245	2	0	0	0	0.120928	0	0	0	chr2	39313527	39313916	+	1	ciRNA	-	XM_005676237.1	NR4A2	mRNA	chr2:39313526-39313916	nuclear receptor subfamily 4, group A, member 2	GO:0003700(sequence-specific DNA binding transcription factor activity);GO:0003707(steroid hormone receptor activity);GO:0005654(nucleoplasm);GO:0008270(zinc ion binding);GO:0031668(cellular response to extracellular stimulus);GO:0034339(regulation of transcription from RNA polymerase II promoter by nuclear hormone receptor);GO:0071542(dopaminergic neuron differentiation)	NA
ciRNA246	1.25	0	0	0	0.178644	0	0	0	chr2	44049135	44049299	-	1	ciRNA	-	XM_005676151.1	RIF1	mRNA	chr2:44047355-44049299	NA	NA	NA
ciRNA247	83	0	0	0	3.62448	0	0	0	chr2	88772357	88772896	-	1	ciRNA	-	XM_005676346.1	CLK1	mRNA	chr2:88772356-88772896	CDC-like kinase 1	GO:0004674(protein serine/threonine kinase activity);GO:0004712(protein serine/threonine/tyrosine kinase activity);GO:0004715(non-membrane spanning protein tyrosine kinase activity);GO:0005524(ATP binding);GO:0005634(nucleus);GO:0008283(cell proliferation)	NA
ciRNA248	6.6	0	0	0	0.111406	0	0	0	chr2	88891383	88892779	-	1	ciRNA	-	XM_005676362.1	LOC100861152	mRNA	chr2:88891382-88892779	uncharacterized LOC100861152	NA	NA
ciRNA249	2	0	0	0	0.126102	0	0	0	chr2	90580227	90580600	+	1	ciRNA	-	XM_005676387.1	CARF	mRNA	chr2:90580226-90580600	NA	NA	NA
ciRNA25	4	0	0	0	0.178306	0	0	0	chr11	30183347	30183875	+	1	ciRNA	-	XM_005686578.1	FOXN2	mRNA	chr11:30183346-30185576	NA	GO:0003690(double-stranded DNA binding);GO:0003704(specific RNA polymerase II transcription factor activity);GO:0003705(sequence-specific enhancer binding RNA polymerase II transcription factor activity);GO:0005667(transcription factor complex);GO:0007389(pattern specification process);GO:0008134(transcription factor binding);GO:0008301(DNA bending activity);GO:0009790(embryo development);GO:0009…	NA
ciRNA250	8	0	0	0	0.495139	0	0	0	chr2	94359608	94359988	+	1	ciRNA	-	XM_005676424.1	FASTKD2	mRNA	chr2:94359607-94360019	NA	GO:0004672(protein kinase activity);GO:0005524(ATP binding);GO:0005739(mitochondrion);GO:0006915(apoptosis);GO:0045333(cellular respiration)	NA
ciRNA251	18	0	0	0	0.843852	0	0	0	chr2	106092914	106093416	+	1	ciRNA	-	XM_005676552.1	TTLL4	mRNA	chr2:106092913-106093447	tubulin tyrosine ligase-like family, member 4	GO:0004835(tubulin-tyrosine ligase activity);GO:0005524(ATP binding);GO:0005929(cilium);GO:0005932(microtubule basal body);GO:0015631(tubulin binding);GO:0018095(protein polyglutamylation)	NA
ciRNA252	65	0	0	0	1.33866	0	0	0	chr2	120889200	120890344	-	1	ciRNA	-	XR_309825.1	KHDRBS1	mRNA	chr2:120889196-120890344	NA	GO:0000086(G2/M transition of mitotic cell cycle);GO:0003677(DNA binding);GO:0003723(RNA binding);GO:0005070(SH3/SH2 adaptor activity);GO:0005634(nucleus);GO:0006351(transcription, DNA-dependent);GO:0006397(mRNA processing);GO:0007050(cell cycle arrest);GO:0007166(cell surface receptor linked signaling pathway);GO:0008283(cell proliferation);GO:0016020(membrane);GO:0017124(SH3 domain binding);GO:…	NA
ciRNA253	10	0	0	0	0.519405	0	0	0	chr2	125523016	125523469	-	1	ciRNA	-	XM_005676998.1	ZDHHC18	mRNA	chr2:125522979-125523469	NA	GO:0008270(zinc ion binding);GO:0016021(integral to membrane)	NA
ciRNA254	38	0	0	0	1.20441	0	0	0	chr2	128617884	128618627	+	1	ciRNA	-	XM_005676866.1	TCEA3	mRNA	chr2:128617883-128618627	NA	GO:0003677(DNA binding);GO:0003746(translation elongation factor activity);GO:0005634(nucleus);GO:0006354(transcription elongation, DNA-dependent);GO:0006357(regulation of transcription from RNA polymerase II promoter);GO:0008270(zinc ion binding);GO:0032784(regulation of transcription elongation, DNA-dependent)	NA
ciRNA255	26.5	0	0	0	1.41379	0	0	0	chr2	131045229	131045670	+	1	ciRNA	-	XM_005676901.1	HP1BP3	mRNA	chr2:131045228-131045670	NA	GO:0000786(nucleosome);GO:0003677(DNA binding);GO:0005634(nucleus);GO:0006334(nucleosome assembly)	NA
ciRNA256	11.5	3.5	0	0	0.385749	0.128341	0	0	chr2	131055834	131056536	+	1	ciRNA	-	XM_005676901.1	HP1BP3	mRNA	chr2:131055833-131056536	NA	GO:0000786(nucleosome);GO:0003677(DNA binding);GO:0005634(nucleus);GO:0006334(nucleosome assembly)	NA
ciRNA257	4	0	0	0	0.0947979	0	0	0	chr2	132716734	132717728	+	1	ciRNA	-	XM_005677044.1	UBR4	mRNA	chr2:132716733-132717731	ubiquitin protein ligase E3 component n-recognin 4	NA	NA
ciRNA258	159.55	360.176	127.171	390.876	5.70052	14.0677	5.84394	16.4658	chr2	134456071	134456730	-	1	ciRNA	-	XM_005677052.1	PADI6	mRNA	chr2:134456041-134456730	NA	GO:0004668(protein-arginine deiminase activity);GO:0005509(calcium ion binding);GO:0005634(nucleus);GO:0005737(cytoplasm);GO:0018101(peptidyl-citrulline biosynthetic process from peptidyl-arginine)	NA
ciRNA259	159.55	358.676	126.671	390.543	5.71785	14.0517	5.83866	16.5018	chr2	134456073	134456730	-	1	ciRNA	-	XM_005677052.1	PADI6	mRNA	chr2:134456041-134456730	NA	GO:0004668(protein-arginine deiminase activity);GO:0005509(calcium ion binding);GO:0005634(nucleus);GO:0005737(cytoplasm);GO:0018101(peptidyl-citrulline biosynthetic process from peptidyl-arginine)	NA
ciRNA26	1.6	0	0	0	0.206173	0	0	0	chr11	43414293	43414475	+	1	ciRNA	-	XM_005686738.1	GCFC2	mRNA	chr11:43414292-43420219	NA	GO:0003677(DNA binding);GO:0003700(sequence-specific DNA binding transcription factor activity);GO:0005634(nucleus);GO:0045892(negative regulation of transcription, DNA-dependent)	NA
ciRNA260	15	0	0	0	1.30522	0	0	0	chr1	68166480	68166750	-	1	ciRNA	-	XM_005675046.1	ZNF148	mRNA	chr1:68166424-68166750	zinc finger protein 148	GO:0005634(nucleus);GO:0008270(zinc ion binding)	NA
ciRNA261	2.66667	0	0	0	0.140677	0	0	0	chr1	68666881	68667327	-	1	ciRNA	-	XM_005675239.1	LMLN	mRNA	chr1:68666853-68667327	NA	GO:0004222(metalloendopeptidase activity);GO:0005737(cytoplasm);GO:0006508(proteolysis);GO:0007067(mitosis);GO:0007155(cell adhesion);GO:0008270(zinc ion binding);GO:0016020(membrane);GO:0051301(cell division)	05140(Leishmaniasis)
ciRNA262	3	0	0	0	0.321559	0	0	0	chr1	69793420	69793639	+	1	ciRNA	-	XM_005675075.1	PAK2	mRNA	chr1:69793419-69794830	NA	GO:0004674(protein serine/threonine kinase activity);GO:0005524(ATP binding);GO:0005634(nucleus);GO:0016020(membrane);GO:0048471(perinuclear region of cytoplasm)	04010(MAPK signaling pathway);04012(ErbB signaling pathway);04360(Axon guidance);04510(Focal adhesion);04660(T cell receptor signaling pathway);04810(Regulation of actin cytoskeleton);05211(Renal cell carcinoma)
ciRNA263	13	0	0	0	0.675226	0	0	0	chr1	81638418	81638871	+	1	ciRNA	-	XM_005675204.1	PARL	mRNA	chr1:81638417-81638871	NA	GO:0004252(serine-type endopeptidase activity);GO:0005634(nucleus);GO:0005743(mitochondrial inner membrane);GO:0006508(proteolysis);GO:0016021(integral to membrane)	NA
ciRNA264	21	0	15.5	0	0.695507	0	0.660258	0	chr1	81738181	81738892	-	1	ciRNA	-	XM_005675207.1	YEATS2	mRNA	chr1:81738179-81738892	NA	GO:0000122(negative regulation of transcription from RNA polymerase II promoter);GO:0005671(Ada2/Gcn5/Ada3 transcription activator complex);GO:0017025(TBP-class protein binding);GO:0043966(histone H3 acetylation)	NA
ciRNA265	141.022	0	0	0	3.69082	0	0	0	chr1	84772224	84773124	-	1	ciRNA	-	XM_005675229.1	TTC14	mRNA	chr1:84772223-84773124	tetratricopeptide repeat domain 14	GO:0003723(RNA binding)	NA
ciRNA266	4.56667	0	0	3	0.221122	0	0	0.171269	chr1	113257209	113257695	-	1	ciRNA	-	XM_005675433.1	MBNL1	mRNA	chr1:113257003-113257695	NA	GO:0000381(regulation of alternative nuclear mRNA splicing, via spliceosome);GO:0001701(in utero embryonic development);GO:0003723(RNA binding);GO:0003725(double-stranded RNA binding);GO:0005515(protein binding);GO:0005634(nucleus);GO:0005737(cytoplasm);GO:0006376(mRNA splice site selection);GO:0006397(mRNA processing);GO:0007399(nervous system development);GO:0007519(skeletal muscle tissue devel…	NA
ciRNA267	2	0	0	0	0.186411	0	0	0	chr1	128562300	128562552	+	1	ciRNA	-	XM_005675521.1	DBR1	mRNA	chr1:128562299-128562552	NA	GO:0000375(RNA splicing, via transesterification reactions);GO:0005634(nucleus);GO:0006397(mRNA processing);GO:0008419(RNA lariat debranching enzyme activity);GO:0046872(metal ion binding)	NA
ciRNA268	88	0	0	0	0.53263	0	0	0	chr9	13136070	13139965	+	1	ciRNA	-	XM_005684487.1	HDDC2	mRNA	chr9:13136069-13139992	NA	GO:0003824(catalytic activity)	NA
ciRNA269	275	0	0	0	4.68214	0	0	0	chr9	27864438	27865822	+	1	ciRNA	-	XM_005684587.1	CD164	mRNA	chr9:27864437-27869572	NA	GO:0005765(lysosomal membrane);GO:0005886(plasma membrane);GO:0007517(muscle organ development);GO:0010008(endosome membrane);GO:0016021(integral to membrane)	04142(Lysosome)
ciRNA27	9	0	0	0	0.220383	0	0	0	chr11	67152615	67153577	+	1	ciRNA	-	XM_005686837.1	SNRNP27	mRNA	chr11:67152614-67153577	NA	GO:0003676(nucleic acid binding);GO:0005634(nucleus);GO:0006397(mRNA processing);GO:0008380(RNA splicing)	03040(Spliceosome)
ciRNA270	11	0	0	0	0.210544	0	0	0	chr9	59664204	59665435	-	1	ciRNA	-	XM_005684789.1	HBS1L	mRNA	chr9:59629213-59665435	NA	GO:0003746(translation elongation factor activity);GO:0003924(GTPase activity);GO:0005525(GTP binding)	NA
ciRNA271	215.2	0	0	0	1.45739	0	0	0	chr9	63269850	63273331	-	1	ciRNA	-	XM_005684813.1	REPS1	mRNA	chr9:63269849-63273331	NA	NA	NA
ciRNA272	18	0	0	0	0.353126	0	0	0	chr9	85134160	85135361	+	1	ciRNA	-	XM_005684962.1	QKI	mRNA	chr9:85134159-85135456	NA	GO:0003723(RNA binding);GO:0005634(nucleus);GO:0005737(cytoplasm);GO:0006397(mRNA processing);GO:0006417(regulation of translation);GO:0007275(multicellular organismal development);GO:0008380(RNA splicing);GO:0017124(SH3 domain binding);GO:0030154(cell differentiation);GO:0051028(mRNA transport)	NA
ciRNA273	18	0	0	0	0.351663	0	0	0	chr9	85134160	85135366	+	1	ciRNA	-	XM_005684962.1	QKI	mRNA	chr9:85134159-85135456	NA	GO:0003723(RNA binding);GO:0005634(nucleus);GO:0005737(cytoplasm);GO:0006397(mRNA processing);GO:0006417(regulation of translation);GO:0007275(multicellular organismal development);GO:0008380(RNA splicing);GO:0017124(SH3 domain binding);GO:0030154(cell differentiation);GO:0051028(mRNA transport)	NA
ciRNA274	33.3333	0	0	0	0.77518	0	0	0	chr8	184340	185353	+	1	ciRNA	-	XM_005683502.1	LOC102188589	mRNA	chr8:184339-229998	NA	GO:0005215(transporter activity);GO:0005886(plasma membrane);GO:0016021(integral to membrane);GO:0055085(transmembrane transport)	NA
ciRNA275	82	0	0	0	1.04748	0	0	0	chr8	45163421	45165266	+	1	ciRNA	-	XM_005683721.1	SMC5	mRNA	chr8:45163420-45165338	NA	GO:0005524(ATP binding);GO:0005634(nucleus);GO:0005694(chromosome);GO:0006281(DNA repair);GO:0006310(DNA recombination)	00230(Purine metabolism)
ciRNA276	80	0	0	0	0.586227	0	0	0	chr8	50919199	50922416	+	1	ciRNA	-	XM_005683789.1	PCSK5	mRNA	chr8:50919198-50922668	NA	GO:0001822(kidney development);GO:0002001(renin secretion into blood stream);GO:0004252(serine-type endopeptidase activity);GO:0005615(extracellular space);GO:0005796(Golgi lumen);GO:0006465(signal peptide processing);GO:0006508(proteolysis);GO:0007267(cell-cell signaling);GO:0007507(heart development);GO:0007566(embryo implantation);GO:0009952(anterior/posterior pattern specification);GO:0019067…	NA
ciRNA277	302.333	0	0	0	10.3624	0	0	0	chr8	56167148	56167835	-	1	ciRNA	-	XM_005683807.1	TLE1	mRNA	chr8:56167088-56167835	transducin-like enhancer of split 1 (E(sp1) homolog, Drosophila)"	GO:0001106(RNA polymerase II transcription corepressor activity);GO:0005634(nucleus);GO:0008134(transcription factor binding);GO:0009887(organ morphogenesis);GO:0016055(Wnt receptor signaling pathway);GO:0030178(negative regulation of Wnt receptor signaling pathway)	04310(Wnt signaling pathway);04330(Notch signaling pathway)
ciRNA278	39	0	0	0	1.19436	0	0	0	chr8	61224632	61225401	+	1	ciRNA	-	XM_005683949.1	NCBP1	mRNA	chr8:61224631-61225438	NA	GO:0000184(nuclear-transcribed mRNA catabolic process, nonsense-mediated decay);GO:0000339(RNA cap binding);GO:0000387(spliceosomal snRNP assembly);GO:0005515(protein binding);GO:0005654(nucleoplasm);GO:0005829(cytosol);GO:0005845(mRNA cap binding complex);GO:0006368(transcription elongation from RNA polymerase II promoter);GO:0006369(termination of RNA polymerase II transcription);GO:0006370(mRN…	03440(Homologous recombination)
ciRNA279	38.7429	0	0	0	0.778853	0	0	0	chr8	75393946	75395118	-	1	ciRNA	-	XM_005684109.1	HNRNPK	mRNA	chr8:75393693-75395118	heterogeneous nuclear ribonucleoprotein K	GO:0000398(nuclear mRNA splicing, via spliceosome);GO:0000790(nuclear chromatin);GO:0000978(RNA polymerase II core promoter proximal region sequence-specific DNA binding);GO:0001077(RNA polymerase II core promoter proximal region sequence-specific DNA binding transcription factor activity involved in positive regulation of transcription);GO:0003677(DNA binding);GO:0003697(single-stranded DNA bind…	NA
ciRNA28	1	0	0	0	0.0755801	0	0	0	chr11	71121695	71122006	+	1	ciRNA	-	XM_005686884.1	IFT172	mRNA	chr11:71121694-71122007	NA	GO:0001841(neural tube formation);GO:0005515(protein binding);GO:0005929(cilium);GO:0007224(smoothened signaling pathway);GO:0007368(determination of left/right symmetry);GO:0009953(dorsal/ventral pattern formation);GO:0016485(protein processing);GO:0042384(cilium assembly)	NA
ciRNA280	6	0	0	0	0.670549	0	0	0	chr8	101469995	101470205	+	1	ciRNA	-	XM_005684406.1	COL27A1	mRNA	chr8:101469994-101470230	NA	GO:0005201(extracellular matrix structural constituent);GO:0007155(cell adhesion)	04510(Focal adhesion);04512(ECM-receptor interaction)
ciRNA281	0	0	9	0	0	0	0.954418	0	chrX	8347736	8348021	+	1	ciRNA	-	XM_005700132.1	ARMCX6	mRNA	chrX:8347735-8348048	armadillo repeat containing, X-linked 6	GO:0016021(integral to membrane)	NA
ciRNA282	0	0	4	0	0	0	0.499247	0	chrX	79711861	79712103	+	1	ciRNA	-	XR_311258.1	LOC102175197	mRNA	chrX:79711860-79745214	NA	NA	NA
ciRNA283	0	0	20	0	0	0	1.17101	0	chrX	82735726	82736243	+	1	ciRNA	-	XM_005700855.1	LAS1L	mRNA	chrX:82735725-82736439	NA	GO:0005730(nucleolus);GO:0071339(MLL1 complex)	NA
ciRNA284	0	0	4	0	0	0	0.612713	0	chrX	118129414	118129611	-	1	ciRNA	-	XM_005701120.1	EGFL6	mRNA	chrX:118127288-118129611	EGF-like-domain, multiple 6	GO:0005178(integrin binding);GO:0005509(calcium ion binding);GO:0005604(basement membrane);GO:0005615(extracellular space);GO:0007049(cell cycle);GO:0007155(cell adhesion);GO:0007275(multicellular organismal development);GO:0016020(membrane);GO:0030154(cell differentiation)	NA
ciRNA285	0	0	20	0	0	0	1.3073	0	chr13	42780715	42781178	+	1	ciRNA	-	XM_005688141.1	KLF6	mRNA	chr13:42780714-42781186	NA	GO:0005634(nucleus);GO:0008270(zinc ion binding);GO:0030183(B cell differentiation)	NA
ciRNA286	0	0	3	0	0	0	0.558208	0	chr13	52058308	52058470	-	1	ciRNA	-	XM_005688256.1	TCEA2	mRNA	chr13:52058287-52058470	NA	GO:0003677(DNA binding);GO:0003746(translation elongation factor activity);GO:0005634(nucleus);GO:0006354(transcription elongation, DNA-dependent);GO:0006357(regulation of transcription from RNA polymerase II promoter);GO:0008270(zinc ion binding);GO:0032784(regulation of transcription elongation, DNA-dependent)	NA
ciRNA287	0	0	8	0	0	0	0.167334	0	chr13	64234611	64236060	+	1	ciRNA	-	XM_005688532.1	RPN2	mRNA	chr13:64234610-64236060	NA	GO:0004579(dolichyl-diphosphooligosaccharide-protein glycotransferase activity);GO:0008250(oligosaccharyltransferase complex);GO:0016021(integral to membrane);GO:0018279(protein N-linked glycosylation via asparagine)	00510(N-Glycan biosynthesis)
ciRNA288	0	0	2	0	0	0	0.401712	0	chr13	72743243	72743393	+	1	ciRNA	-	XM_005688721.1	PCIF1	mRNA	chr13:72743242-72743501	NA	GO:0005634(nucleus)	04510(Focal adhesion);04512(ECM-receptor interaction)
ciRNA289	0	0	2	0	0	0	0.322652	0	chr12	33688421	33688608	+	1	ciRNA	-	XM_005687641.1	CRYL1	mRNA	chr12:33688420-33690729	crystallin, lambda 1	GO:0003857(3-hydroxyacyl-CoA dehydrogenase activity);GO:0005829(cytosol);GO:0006631(fatty acid metabolic process);GO:0050104(L-gulonate 3-dehydrogenase activity);GO:0070403(NAD+ binding)	00062(Fatty acid elongation in mitochondria);00071(Fatty acid metabolism);00280(Valine, leucine and isoleucine degradation);00281(Geraniol degradation);00310(Lysine degradation);00380(Tryptophan metabolism);00650(Butanoate metabolism);00930(Caprolactam degradation)
ciRNA29	9	0	0	17	0.256625	0	0	0.571519	chr11	73309596	73310422	+	1	ciRNA	-	XM_005686948.1	ADCY3	mRNA	chr11:73309595-73310422	adenylate cyclase 3	GO:0003924(GTPase activity);GO:0005516(calmodulin binding);GO:0005524(ATP binding);GO:0005737(cytoplasm);GO:0005887(integral to plasma membrane);GO:0006112(energy reserve metabolic process);GO:0006833(water transport);GO:0007189(activation of adenylate cyclase activity by G-protein signaling pathway);GO:0007193(inhibition of adenylate cyclase activity by G-protein signaling pathway);GO:0007202(ac…	00230(Purine metabolism);04020(Calcium signaling pathway);04062(Chemokine signaling pathway);04114(Oocyte meiosis);04270(Vascular smooth muscle contraction);04540(Gap junction);04740(Olfactory transduction);04912(GnRH signaling pathway);04914(Progesterone-mediated oocyte maturation);04916(Melanogenesis);04962(Vasopressin-regulated water reabsorption);05110(Vibrio cholerae infection);05414(Dilated…
ciRNA290	0	0	7.5	0	0	0	0.165432	0	chr11	647024	648398	+	1	ciRNA	-	XM_005686231.1	ANAPC1	mRNA	chr11:647023-648422	anaphase promoting complex subunit 1	GO:0005654(nucleoplasm);GO:0005680(anaphase-promoting complex);GO:0005829(cytosol);GO:0007067(mitosis);GO:0007094(mitotic cell cycle spindle assembly checkpoint);GO:0031145(anaphase-promoting complex-dependent proteasomal ubiquitin-dependent protein catabolic process);GO:0051301(cell division);GO:0051436(negative regulation of ubiquitin-protein ligase activity involved in mitotic cell cycle);GO:0…	04110(Cell cycle);04111(Cell cycle - yeast);04113(Meiosis - yeast);04114(Oocyte meiosis);04120(Ubiquitin mediated proteolysis);04914(Progesterone-mediated oocyte maturation)
ciRNA291	0	0	3	0	0	0	0.402601	0	chr11	11220258	11220483	+	1	ciRNA	-	XM_005709667.1	RAB11FIP5	mRNA	chr11:11220257-11220544	NA	GO:0005741(mitochondrial outer membrane);GO:0015031(protein transport);GO:0043015(gamma-tubulin binding);GO:0055038(recycling endosome membrane)	04144(Endocytosis)
ciRNA292	0	0	0.5	0	0	0	0.0391851	0	chr11	15888087	15888473	+	1	ciRNA	-	XM_005686403.1	RASGRP3	mRNA	chr11:15888086-15888473	NA	GO:0000165(MAPKKK cascade);GO:0004871(signal transducer activity);GO:0005509(calcium ion binding);GO:0005887(integral to plasma membrane);GO:0019992(diacylglycerol binding);GO:0046582(Rap GTPase activator activity)	04010(MAPK signaling pathway);04662(B cell receptor signaling pathway)
ciRNA293	0	0	0.8	0	0	0	0.0318	0	chr11	25753237	25753999	+	1	ciRNA	-	XM_005686545.1	PLEKHH2	mRNA	chr11:25753236-25754000	NA	GO:0005488(binding);GO:0005737(cytoplasm);GO:0005856(cytoskeleton);GO:0016021(integral to membrane)	04062(Chemokine signaling pathway);04270(Vascular smooth muscle contraction);04310(Wnt signaling pathway);04350(TGF-beta signaling pathway);04360(Axon guidance);04510(Focal adhesion);04670(Leucyte transendothelial migration);04810(Regulation of actin cytoskeleton);05130(Pathogenic Escherichia coli infection);05131(Shigellosis)
ciRNA294	0	0	2.4	0	0	0	0.0776844	0	chr11	37954078	37955014	-	1	ciRNA	-	XM_005686627.1	EFEMP1	mRNA	chr11:37954075-37955014	NA	GO:0005006(epidermal growth factor-activated receptor activity);GO:0005154(epidermal growth factor receptor binding);GO:0005509(calcium ion binding);GO:0005578(proteinaceous extracellular matrix);GO:0005615(extracellular space);GO:0006355(regulation of transcription, DNA-dependent);GO:0008083(growth factor activity);GO:0018108(peptidyl-tyrosine phosphorylation);GO:0032331(negative regulation of c…	NA
ciRNA295	0	0	11.5	0	0	0	1.82611	0	chr11	44086725	44086915	-	1	ciRNA	-	XM_005686645.1	CCDC138	mRNA	chr11:44081534-44086915	coiled-coil domain containing 138	NA	NA
ciRNA296	0	0	3	0	0	0	0.59083	0	chr11	92435174	92435327	+	1	ciRNA	-	XM_005687229.1	LOC102184254	mRNA	chr11:92435173-92439074	NA	GO:0004930(G-protein coupled receptor activity);GO:0004984(olfactory receptor activity);GO:0005886(plasma membrane);GO:0016021(integral to membrane)	04740(Olfactory transduction)
ciRNA297	0	0	4.25	0	0	0	0.146643	0	chr11	92691034	92691912	+	1	ciRNA	-	XM_005687120.1	RABGAP1	mRNA	chr11:92691033-92691912	NA	GO:0005097(Rab GTPase activator activity);GO:0005815(microtubule organizing center);GO:0005829(cytosol);GO:0007049(cell cycle)	04260(Cardiac muscle contraction);05410(Hypertrophic cardiomyopathy );05414(Dilated cardiomyopathy)
ciRNA298	0	0	9	0	0	0	0.594692	0	chr11	97325832	97326290	+	1	ciRNA	-	XM_005687248.1	DNM1	mRNA	chr11:97325831-97326290	NA	GO:0003924(GTPase activity);GO:0005525(GTP binding);GO:0005874(microtubule);GO:0006898(receptor-mediated endocytosis);GO:0007032(endosome organization)	04144(Endocytosis);04666(Fc gamma R-mediated phagocytosis);05100(Bacterial invasion of epithelial cells)
ciRNA299	0	0	4	0	0	0	0.514056	0	chr11	98650050	98650285	+	1	ciRNA	-	XM_005687301.1	USP20	mRNA	chr11:98650049-98650309	NA	GO:0004197(cysteine-type endopeptidase activity);GO:0004221(ubiquitin thiolesterase activity);GO:0006511(ubiquitin-dependent protein catabolic process);GO:0006897(endocytosis);GO:0008270(zinc ion binding);GO:0008277(regulation of G-protein coupled receptor protein signaling pathway);GO:0048471(perinuclear region of cytoplasm);GO:0070536(protein K63-linked deubiquitination);GO:0071108(protein K48-…	NA
ciRNA3	66	0	0	0	2.55139	0	0	0	chrX	79833384	79833993	-	1	ciRNA	-	XM_005700789.1	RBM3	mRNA	chrX:79833377-79833993	NA	GO:0000166(nucleotide binding);GO:0003723(RNA binding);GO:0005515(protein binding);GO:0005634(nucleus);GO:0005737(cytoplasm);GO:0030425(dendrite);GO:0045727(positive regulation of translation)	04320(Dorso-ventral axis formation)
ciRNA30	58.5	0	0	0	0.987464	0	0	0	chr11	86407964	86409360	-	1	ciRNA	-	XM_005687016.1	GRHL1	mRNA	chr11:86407946-86409360	NA	NA	NA
ciRNA300	0	0	31	0	0	0	1.85445	0	chr11	102567491	102567997	+	1	ciRNA	-	XM_005687342.1	EGFL7	mRNA	chr11:102567490-102568033	EGF-like-domain, multiple 7	GO:0001525(angiogenesis);GO:0001570(vasculogenesis);GO:0005509(calcium ion binding)	NA
ciRNA301	0	0	3	0	0	0	0.281696	0	chr10	10750875	10751197	+	1	ciRNA	-	XM_005685090.1	THBS4	mRNA	chr10:10750874-10751238	NA	GO:0005198(structural molecule activity)	04145(Phagosome);04350(TGF-beta signaling pathway);04510(Focal adhesion);04512(ECM-receptor interaction);05144(Malaria)
ciRNA302	0	4.5	4	0	0	0.384113	0.401712	0	chr10	20475578	20475879	+	1	ciRNA	-	XM_005685216.1	MDP1	mRNA	chr10:20475577-20476106	NA	GO:0004725(protein tyrosine phosphatase activity);GO:0046872(metal ion binding)	NA
ciRNA303	0	0	7	0	0	0	0.428899	0	chr10	21096398	21096892	+	1	ciRNA	-	XM_005685344.1	SLC22A17	mRNA	chr10:21096397-21097073	NA	GO:0004888(transmembrane signaling receptor activity);GO:0005774(vacuolar membrane);GO:0005887(integral to plasma membrane);GO:0015891(siderophore transport);GO:0022857(transmembrane transporter activity);GO:0031301(integral to organelle membrane)	NA
ciRNA304	0	37.5	13	0	0	4.78557	1.95188	0	chr10	22633274	22633475	-	1	ciRNA	-	XM_005685374.1	ARHGEF40	mRNA	chr10:22633247-22633475	Rho guanine nucleotide exchange factor (GEF) 40	GO:0005089(Rho guanyl-nucleotide exchange factor activity);GO:0005737(cytoplasm);GO:0035023(regulation of Rho protein signal transduction)	04510(Focal adhesion);04512(ECM-receptor interaction)
ciRNA305	0	0	3546.58	0	0	0	575.216	0	chr10	38959543	38959729	+	1	ciRNA	-	XM_005685832.1	LRR1	mRNA	chr10:38959542-38968642	NA	NA	NA
ciRNA306	0	0	3535.07	0	0	0	626.995	0	chr10	38959543	38959713	+	1	ciRNA	-	XM_005685832.1	LRR1	mRNA	chr10:38959542-38968642	NA	NA	NA
ciRNA307	0	0	3275.7	0	0	0	1290.25	0	chr10	38959543	38959619	+	1	ciRNA	-	XM_005685832.1	LRR1	mRNA	chr10:38959542-38968642	NA	NA	NA
ciRNA308	0	0	3481.78	0	0	0	824.999	0	chr10	38959543	38959670	+	1	ciRNA	-	XM_005685832.1	LRR1	mRNA	chr10:38959542-38968642	NA	NA	NA
ciRNA309	0	0	3532.66	0	0	0	637.756	0	chr10	38959543	38959710	+	1	ciRNA	-	XM_005685832.1	LRR1	mRNA	chr10:38959542-38968642	NA	NA	NA
ciRNA31	93	51	36	0	2.31089	1.38534	1.15053	0	chr11	98707840	98708788	-	1	ciRNA	-	XM_005687269.1	FNBP1	mRNA	chr11:98707839-98708788	NA	NA	04910(Insulin signaling pathway)
ciRNA310	0	0	3321.51	0	0	0	1228.52	0	chr10	38959543	38959624	+	1	ciRNA	-	XM_005685832.1	LRR1	mRNA	chr10:38959542-38968642	NA	NA	NA
ciRNA311	0	0	3479.74	0	0	0	831.007	0	chr10	38959543	38959669	+	1	ciRNA	-	XM_005685832.1	LRR1	mRNA	chr10:38959542-38968642	NA	NA	NA
ciRNA312	0	6241.18	3546.58	2967.57	0	833.61	557.333	427.495	chr10	38959543	38959735	+	1	ciRNA	-	XM_005685832.1	LRR1	mRNA	chr10:38959542-38968642	NA	NA	NA
ciRNA313	0	0	3528.61	0	0	0	648.607	0	chr10	38959543	38959707	+	1	ciRNA	-	XM_005685832.1	LRR1	mRNA	chr10:38959542-38968642	NA	NA	NA
ciRNA314	0	0	3530.93	0	0	0	645.125	0	chr10	38959543	38959708	+	1	ciRNA	-	XM_005685832.1	LRR1	mRNA	chr10:38959542-38968642	NA	NA	NA
ciRNA315	0	0	2	0	0	0	0.272012	0	chr10	58082215	58082437	+	1	ciRNA	-	XM_005685803.1	FBN1	mRNA	chr10:58082214-58082469	NA	GO:0005201(extracellular matrix structural constituent);GO:0005509(calcium ion binding);GO:0005578(proteinaceous extracellular matrix)	NA
ciRNA316	0	0	8	0	0	0	0.588918	0	chr10	78287257	78287668	-	1	ciRNA	-	XM_005686030.1	MED6	mRNA	chr10:78287208-78287668	NA	GO:0001104(RNA polymerase II transcription cofactor activity)	NA
ciRNA317	0	0	68	0	0	0	0.332162	0	chr10	83608376	83614584	+	1	ciRNA	-	XM_005686145.1	GPATCH2L	mRNA	chr10:83608375-83614618	NA	NA	NA
ciRNA318	0	0	13	0	0	0	0.341961	0	chr10	84580644	84581796	-	1	ciRNA	-	XM_005686154.1	POMT2	mRNA	chr10:84580629-84581796	protein-O-mannosyltransferase 2	GO:0004169(dolichyl-phosphate-mannose-protein mannosyltransferase activity);GO:0005789(endoplasmic reticulum membrane);GO:0006493(protein O-linked glycosylation);GO:0016021(integral to membrane);GO:0046872(metal ion binding)	00514(O-Mannosyl glycan biosynthesis)
ciRNA319	0	0	7	0	0	0	0.159748	0	chr10	84722465	84723793	-	1	ciRNA	-	XM_005686165.1	VIPAS39	mRNA	chr10:84722464-84723793	VPS33B interacting protein, apical-basolateral polarity regulator, spe-39 homolog	GO:0005515(protein binding);GO:0005769(early endosome);GO:0005770(late endosome);GO:0006351(transcription, DNA-dependent);GO:0006355(regulation of transcription, DNA-dependent);GO:0006886(intracellular protein transport);GO:0008333(endosome to lysosome transport);GO:0055037(recycling endosome)	NA
ciRNA32	11.9167	0	0	0	0.375176	0	0	0	chr11	99519375	99520123	+	1	ciRNA	-	XM_005687307.1	ABL1	mRNA	chr11:99519374-99520124	NA	GO:0000115(regulation of transcription involved in S phase of mitotic cell cycle);GO:0000287(magnesium ion binding);GO:0003677(DNA binding);GO:0004715(non-membrane spanning protein tyrosine kinase activity);GO:0005524(ATP binding);GO:0005730(nucleolus);GO:0005739(mitochondrion);GO:0005829(cytosol);GO:0005856(cytoskeleton);GO:0006298(mismatch repair);GO:0006897(endocytosis);GO:0006914(autophagy);G…	04012(ErbB signaling pathway);04110(Cell cycle);04360(Axon guidance);04722(Neurotrophin signaling pathway);05130(Pathogenic Escherichia coli infection);05131(Shigellosis);05200(Pathways in cancer);05220(Chronic myeloid leukemia);05416(Viral myocarditis)
ciRNA320	0	0	8	0	0	0	0.500277	0	chr17	6622819	6623303	-	1	ciRNA	-	XM_005691176.1	RPS3A	mRNA	chr17:6622817-6623303	NA	GO:0003735(structural constituent of ribosome);GO:0005634(nucleus);GO:0005840(ribosome);GO:0006412(translation);GO:0030154(cell differentiation)	03010(Ribosome)
ciRNA321	0	0	39	0	0	0	0.966374	0	chr17	52492437	52493660	+	1	ciRNA	-	XM_005691400.1	ZCCHC8	mRNA	chr17:52492436-52493661	zinc finger, CCHC domain containing 8	GO:0000398(nuclear mRNA splicing, via spliceosome);GO:0003676(nucleic acid binding);GO:0005515(protein binding);GO:0008270(zinc ion binding);GO:0071013(catalytic step 2 spliceosome)	NA
ciRNA322	0	0	17	0	0	0	0.721116	0	chr17	53393575	53394289	+	1	ciRNA	-	XM_005691417.1	ANAPC5	mRNA	chr17:53393574-53394289	anaphase promoting complex subunit 5	GO:0000086(G2/M transition of mitotic cell cycle);GO:0000090(mitotic anaphase);GO:0004842(ubiquitin-protein ligase activity);GO:0005654(nucleoplasm);GO:0005680(anaphase-promoting complex);GO:0005829(cytosol);GO:0007094(mitotic cell cycle spindle assembly checkpoint);GO:0019903(protein phosphatase binding);GO:0031145(anaphase-promoting complex-dependent proteasomal ubiquitin-dependent protein cata…	04110(Cell cycle);04111(Cell cycle - yeast);04113(Meiosis - yeast);04114(Oocyte meiosis);04120(Ubiquitin mediated proteolysis);04914(Progesterone-mediated oocyte maturation)
ciRNA323	0	0	13	0	0	0	0.575592	0	chr17	54039217	54039901	+	1	ciRNA	-	XM_005691444.1	TCTN1	mRNA	chr17:54039216-54039949	NA	GO:0005576(extracellular region);GO:0007275(multicellular organismal development)	NA
ciRNA324	0	0	1.5	0	0	0	0.277402	0	chr17	56571188	56571351	+	1	ciRNA	-	XM_005691535.1	TAOK3	mRNA	chr17:56571187-56579167	NA	GO:0000165(MAPKKK cascade);GO:0004674(protein serine/threonine kinase activity);GO:0004860(protein kinase inhibitor activity);GO:0005524(ATP binding);GO:0005739(mitochondrion);GO:0005886(plasma membrane);GO:0006281(DNA repair);GO:0031572(G2/M transition DNA damage checkpoint);GO:0032874(positive regulation of stress-activated MAPK cascade);GO:0046329(negative regulation of JNK cascade);GO:0046330…	04010(MAPK signaling pathway)
ciRNA325	0	0	3.5	0	0	0	0.680465	0	chr17	57452676	57452831	+	1	ciRNA	-	XM_005691537.1	FBXO21	mRNA	chr17:57452675-57460904	NA	GO:0000151(ubiquitin ligase complex);GO:0004842(ubiquitin-protein ligase activity);GO:0006511(ubiquitin-dependent protein catabolic process)	NA
ciRNA326	0	0	80	0	0	0	1.27702	0	chr17	59703043	59704942	+	1	ciRNA	-	XM_005691542.1	TBX3	mRNA	chr17:59703042-59704974	NA	GO:0001501(skeletal system development);GO:0003700(sequence-specific DNA binding transcription factor activity);GO:0005634(nucleus);GO:0006357(regulation of transcription from RNA polymerase II promoter);GO:0006916(anti-apoptosis);GO:0007569(cell aging);GO:0008284(positive regulation of cell proliferation);GO:0008595(anterior/posterior axis specification, embryo);GO:0009887(organ morphogenesis);G…	NA
ciRNA327	0	0	25	0	0	0	0.536232	0	chr17	62229268	62230681	+	1	ciRNA	-	102178382	LOC102178382	mRNA	chr17:62229267-62235365	NA	NA	NA
ciRNA328	0	0	0.666667	0	0	0	0.091491	0	chr17	62462186	62462406	+	1	ciRNA	-	XM_005691676.1	RNF10	mRNA	chr17:62462185-62462444	NA	GO:0005737(cytoplasm);GO:0008270(zinc ion binding)	NA
ciRNA329	0	0	11	0	0	0	1.16651	0	chr17	69368558	69368843	+	1	ciRNA	-	XM_005691729.1	SMTN	mRNA	chr17:69368557-69368914	smoothelin	NA	00562(Inositol phosphate metabolism);04070(Phosphatidylinositol signaling system)
ciRNA33	10	0	0	0	0.317803	0	0	0	chr11	101109151	101109892	-	1	ciRNA	-	XM_005687285.1	DDX31	mRNA	chr11:101109150-101109892	NA	NA	NA
ciRNA330	0	3.5	2.75	0	0	0.0744421	0.0688164	0	chr16	36700139	36701350	+	1	ciRNA	-	XM_005690642.1	PRRC2C	mRNA	chr16:36700138-36701388	NA	NA	04144(Endocytosis)
ciRNA331	0	0	48	0	0	0	0.255047	0	chr16	39478435	39484142	-	1	ciRNA	-	XM_005690671.1	CLCN6	mRNA	chr16:39478400-39484142	NA	NA	NA
ciRNA332	0	0	6	0	0	0	0.287028	0	chr16	40020441	40021074	+	1	ciRNA	-	XM_005690685.1	MTOR	mRNA	chr16:40020440-40021074	mechanistic target of rapamycin (serine/threonine kinase)	GO:0000139(Golgi membrane);GO:0001030(RNA polymerase III type 1 promoter DNA binding);GO:0001031(RNA polymerase III type 2 promoter DNA binding);GO:0001032(RNA polymerase III type 3 promoter DNA binding);GO:0001156(TFIIIC-class transcription factor binding);GO:0004674(protein serine/threonine kinase activity);GO:0005524(ATP binding);GO:0005741(mitochondrial outer membrane);GO:0005764(lysosome);GO…	04012(ErbB signaling pathway);04150(mTOR signaling pathway);04910(Insulin signaling pathway);04920(Adipocytokine signaling pathway);04930(Type II diabetes mellitus);05200(Pathways in cancer);05214(Glioma);05215(Prostate cancer);05221(Acute myeloid leukemia)
ciRNA333	0	0	3.5	0	0	0	0.199911	0	chr16	75217622	75218152	+	1	ciRNA	-	XM_005691061.1	PTPRC	mRNA	chr16:75217621-75218152	protein tyrosine phosphatase, receptor type, C	GO:0001915(negative regulation of T cell mediated cytotoxicity);GO:0001960(negative regulation of cytokine-mediated signaling pathway);GO:0002378(immunoglobulin biosynthetic process);GO:0005001(transmembrane receptor protein tyrosine phosphatase activity);GO:0005887(integral to plasma membrane);GO:0005925(focal adhesion);GO:0006469(negative regulation of protein kinase activity);GO:0007411(axon g…	04514(Cell adhesion molecules );04660(T cell receptor signaling pathway);04666(Fc gamma R-mediated phagocytosis);05340(Primary immunodeficiency)
ciRNA334	0	16	10	11	0	0.551406	0.405472	0.408864	chr16	77476415	77477162	+	1	ciRNA	-	XM_005691123.1	KLHL12	mRNA	chr16:77476414-77477187	NA	GO:0005515(protein binding);GO:0016055(Wnt receptor signaling pathway)	NA
ciRNA335	0	0	6	0	0	0	1.06419	0	chr15	27497470	27497640	-	1	ciRNA	-	XM_005689519.1	IFT46	mRNA	chr15:27497275-27497640	intraflagellar transport 46 homolog (Chlamydomonas)	GO:0005932(microtubule basal body)	NA
ciRNA336	0	0	6.04651	0	0	0	0.412104	0	chr15	28029291	28029735	+	1	ciRNA	-	XM_005689541.1	NLRX1	mRNA	chr15:28029290-28029762	NA	GO:0005524(ATP binding);GO:0005741(mitochondrial outer membrane);GO:0032480(negative regulation of type I interferon production);GO:0044419(interspecies interaction between organisms);GO:0045087(innate immune response)	NA
ciRNA337	0	0	5	0	0	0	0.653648	0	chr15	33997943	33998174	-	1	ciRNA	-	XM_005689584.1	C15H11orf58	mRNA	chr15:33984403-33998174	NA	NA	NA
ciRNA338	0	0	5	0	0	0	0.725581	0	chr15	44818899	44819107	+	1	ciRNA	-	XM_005689789.1	FAM160A2	mRNA	chr15:44818898-44822675	NA	GO:0007032(endosome organization);GO:0007040(lysosome organization);GO:0008333(endosome to lysosome transport);GO:0015031(protein transport);GO:0045022(early endosome to late endosome transport);GO:0070695(FHF complex)	NA
ciRNA339	0	0	5.5	0	0	0	1.04257	0	chr15	74144450	74144609	+	1	ciRNA	-	XM_005690176.1	PTPRJ	mRNA	chr15:74144449-74146532	NA	GO:0001772(immunological synapse);GO:0004725(protein tyrosine phosphatase activity);GO:0005161(platelet-derived growth factor receptor binding);GO:0005887(integral to plasma membrane);GO:0005911(cell-cell junction);GO:0008013(beta-catenin binding);GO:0008285(negative regulation of cell proliferation);GO:0009986(cell surface);GO:0010642(negative regulation of platelet-derived growth factor recepto…	04520(Adherens junction)
ciRNA34	25.1667	31.6467	23.3768	20.3333	3.61863	4.97437	4.32318	3.44709	chr11	102726685	102726848	+	1	ciRNA	-	XM_005687331.1	RPL7A	mRNA	chr11:102726684-102726880	ribosomal protein L7a	GO:0042254(ribosome biogenesis)	03010(Ribosome)
ciRNA340	0	0	10	0	0	0	0.594692	0	chr15	78881539	78882048	+	1	ciRNA	-	XM_005690359.1	VPS26B	mRNA	chr15:78881538-78883072	NA	GO:0005737(cytoplasm);GO:0007034(vacuolar transport);GO:0015031(protein transport);GO:0030904(retromer complex)	NA
ciRNA341	0	0	10	0	0	0	1.3849	0	chr14	11828622	11828840	-	1	ciRNA	-	XM_005688915.1	TIGD5	mRNA	chr14:11826765-11828840	NA	NA	04120(Ubiquitin mediated proteolysis)
ciRNA342	0	0	6	0	0	0	0.39907	0	chr14	57962911	57963366	+	1	ciRNA	-	XM_005689139.1	RAD21	mRNA	chr14:57962910-57963366	NA	GO:0000228(nuclear chromosome);GO:0000775(chromosome, centromeric region);GO:0006281(DNA repair);GO:0006915(apoptosis);GO:0007059(chromosome segregation);GO:0007067(mitosis);GO:0051301(cell division);GO:0071168(protein localization to chromatin)	04110(Cell cycle);04111(Cell cycle - yeast)
ciRNA343	0	0	9	0	0	0	1.29983	0	chr19	20160089	20160298	+	1	ciRNA	-	XM_005693365.1	TP53I13	mRNA	chr19:20160088-20160315	tumor protein p53 inducible protein 13	GO:0005737(cytoplasm);GO:0005886(plasma membrane);GO:0016021(integral to membrane)	04510(Focal adhesion);04512(ECM-receptor interaction);05200(Pathways in cancer);05222(Small cell lung cancer)
ciRNA344	0	0	1	0	0	0	0.181612	0	chr19	26806125	26806291	+	1	ciRNA	-	XM_005694210.1	CHD3	mRNA	chr19:26806124-26806291	chromodomain helicase DNA binding protein 3	GO:0003677(DNA binding);GO:0004003(ATP-dependent DNA helicase activity);GO:0005515(protein binding);GO:0005524(ATP binding);GO:0005813(centrosome);GO:0006351(transcription, DNA-dependent);GO:0006357(regulation of transcription from RNA polymerase II promoter);GO:0007051(spindle organization);GO:0008270(zinc ion binding);GO:0016568(chromatin modification);GO:0016581(NuRD complex);GO:0051297(centro…	NA
ciRNA345	0	82.6667	17.5	0	0	11.7088	2.91628	0	chr19	27010841	27011022	-	1	ciRNA	-	XM_005693546.1	PER1	mRNA	chr19:27010817-27011022	NA	GO:0004871(signal transducer activity);GO:0005634(nucleus);GO:0005737(cytoplasm);GO:0006351(transcription, DNA-dependent);GO:0007623(circadian rhythm);GO:0009649(entrainment of circadian clock);GO:0045892(negative regulation of transcription, DNA-dependent)	04710(Circadian rhythm - mammal);04711(Circadian rhythm - fly)
ciRNA346	0	0	22	0	0	0	0.43048	0	chr19	32609511	32611060	+	1	ciRNA	-	XM_005693601.1	NCOR1	mRNA	chr19:32609510-32611060	NA	GO:0000790(nuclear chromatin);GO:0003714(transcription corepressor activity);GO:0005876(spindle microtubule);GO:0006366(transcription from RNA polymerase II promoter);GO:0016568(chromatin modification);GO:0017053(transcriptional repressor complex);GO:0042826(histone deacetylase binding);GO:0044212(transcription regulatory region DNA binding);GO:0044255(cellular lipid metabolic process);GO:0046329…	NA
ciRNA347	0	0	1.5	0	0	0	0.239442	0	chr19	35623560	35623749	+	1	ciRNA	-	XM_005693673.1	COL1A1	mRNA	chr19:35623559-35623779	collagen, type I, alpha 1	NA	04510(Focal adhesion);04512(ECM-receptor interaction)
ciRNA348	0	0	19	0	0	0	1.42286	0	chr19	41050513	41050917	+	1	ciRNA	-	XM_005694315.1	EIF1	mRNA	chr19:41050512-41050917	NA	GO:0003743(translation initiation factor activity)	00563(Glycosylphosphatidylinositol)
ciRNA349	0	0	3	4	0	0	0.142391	0.174039	chr19	41289111	41289749	-	1	ciRNA	-	XM_005693838.1	DNAJC7	mRNA	chr19:41289110-41289749	NA	GO:0005634(nucleus);GO:0005737(cytoplasm);GO:0005856(cytoskeleton);GO:0031072(heat shock protein binding);GO:0051082(unfolded protein binding);GO:0070389(chaperone cofactor-dependent protein refolding)	NA
ciRNA35	27	0	0	0	2.12229	0	0	0	chr11	102726961	102727260	+	1	ciRNA	-	XM_005687331.1	RPL7A	mRNA	chr11:102726960-102727278	ribosomal protein L7a	GO:0042254(ribosome biogenesis)	03010(Ribosome)
ciRNA350	0	0	8	0	0	0	1.02811	0	chr19	43145714	43145949	-	1	ciRNA	-	XM_005693921.1	ATXN7L3	mRNA	chr19:43145677-43145949	NA	GO:0000124(SAGA complex);GO:0003713(transcription coactivator activity);GO:0005515(protein binding);GO:0006351(transcription, DNA-dependent);GO:0016568(chromatin modification);GO:0016578(histone deubiquitination);GO:0030374(ligand-dependent nuclear receptor transcription coactivator activity);GO:0045893(positive regulation of transcription, DNA-dependent);GO:0046872(metal ion binding)	NA
ciRNA351	0	0	9	0	0	0	0.354038	0	chr19	52597934	52598704	-	1	ciRNA	-	XM_005694411.1	PGS1	mRNA	chr19:52597898-52598704	NA	GO:0005524(ATP binding);GO:0005739(mitochondrion);GO:0008444(CDP-diacylglycerol-glycerol-3-phosphate 3-phosphatidyltransferase activity);GO:0008654(phospholipid biosynthetic process)	00564(Glycerophospholipid metabolism)
ciRNA352	0	0	1	0	0	0	0.0576602	0	chr19	54567662	54568187	+	1	ciRNA	-	XM_005694434.1	FBF1	mRNA	chr19:54567661-54568187	Fas (TNFRSF6) binding factor 1	GO:0000922(spindle pole);GO:0005515(protein binding);GO:0005814(centriole);GO:0030054(cell junction);GO:0043297(apical junction assembly);GO:0090162(establishment of epithelial cell polarity)	04062(Chemokine signaling pathway);04270(Vascular smooth muscle contraction);04310(Wnt signaling pathway);04350(TGF-beta signaling pathway);04360(Axon guidance);04510(Focal adhesion);04670(Leucyte transendothelial migration);04810(Regulation of actin cytoskeleton);05130(Pathogenic Escherichia coli infection);05131(Shigellosis)
ciRNA353	0	5.5	5	0	0	0.613768	0.656478	0	chr18	801845	802075	+	1	ciRNA	-	XM_005691871.1	VAC14	mRNA	chr18:801844-802097	Vac14 homolog (S. cerevisiae)	GO:0005488(binding);GO:0005783(endoplasmic reticulum);GO:0005792(microsome);GO:0010008(endosome membrane)	03440(Homologous recombination)
ciRNA354	0	0	7	0	0	0	0.870102	0	chr18	34479459	34479702	+	1	ciRNA	-	XM_005692460.1	RLTPR	mRNA	chr18:34479458-34479724	NA	NA	04510(Focal adhesion);04512(ECM-receptor interaction)
ciRNA355	0	0	5.5	0	0	0	0.266046	0	chr18	38554837	38555463	+	1	ciRNA	-	XM_005692216.1	AP1G1	mRNA	chr18:38554836-38555463	NA	GO:0000139(Golgi membrane);GO:0005765(lysosomal membrane);GO:0005829(cytosol);GO:0006886(intracellular protein transport);GO:0006892(post-Golgi vesicle-mediated transport);GO:0006897(endocytosis);GO:0008565(protein transporter activity);GO:0016032(viral reproduction);GO:0019894(kinesin binding);GO:0030131(clathrin adaptor complex);GO:0030665(clathrin coated vesicle membrane);GO:0050690(regulation…	04142(Lysosome)
ciRNA356	0	0	9	0	0	0	0.545927	0	chr18	44113207	44113706	+	1	ciRNA	-	XM_005692255.1	LOC102190903	mRNA	chr18:44113206-44113706	NA	NA	NA
ciRNA357	0	0	7	0	0	0	1.3437	0	chr18	47928687	47928844	-	1	ciRNA	-	XM_005692396.1	PAF1	mRNA	chr18:47927669-47928844	NA	GO:0005634(nucleus);GO:0006351(transcription, DNA-dependent);GO:0006355(regulation of transcription, DNA-dependent)	03440(Homologous recombination)
ciRNA358	0	0	47	0	0	0	2.58238	0	chr18	48100625	48101176	+	1	ciRNA	-	XM_005692405.1	LGALS15	mRNA	chr18:48100624-48101179	lectin, galactoside-binding, soluble, 15	NA	NA
ciRNA359	0	0	9	0	0	0	1.39981	0	chr18	49996938	49997132	-	1	ciRNA	-	XM_005692590.1	ARHGEF1	mRNA	chr18:49996871-49997132	NA	GO:0005089(Rho guanyl-nucleotide exchange factor activity);GO:0005096(GTPase activator activity);GO:0005515(protein binding);GO:0005829(cytosol);GO:0005886(plasma membrane);GO:0007266(Rho protein signal transduction);GO:0008283(cell proliferation);GO:0035023(regulation of Rho protein signal transduction);GO:0048011(nerve growth factor receptor signaling pathway);GO:0050771(negative regulation of …	04270(Vascular smooth muscle contraction);04810(Regulation of actin cytoskeleton)
ciRNA36	6.33333	0	0	3.66667	0.604641	0	0	0.412726	chr11	105195247	105195493	-	1	ciRNA	-	XM_005687387.1	ARRDC1	mRNA	chr11:105195209-105195493	NA	NA	04510(Focal adhesion);04512(ECM-receptor interaction)
ciRNA360	0	0	78	0	0	0	1.57293	0	chr18	54038862	54040365	+	1	ciRNA	-	XM_005692835.1	SNRNP70	mRNA	chr18:54038861-54040390	NA	GO:0000166(nucleotide binding);GO:0000398(nuclear mRNA splicing, via spliceosome);GO:0003723(RNA binding);GO:0005681(spliceosomal complex);GO:0043484(regulation of RNA splicing)	03040(Spliceosome)
ciRNA361	0	0	9	0	0	0	0.250655	0	chr18	54266960	54268048	-	1	ciRNA	-	XM_005692711.1	TEAD2	mRNA	chr18:54266932-54268048	NA	GO:0003677(DNA binding);GO:0005515(protein binding);GO:0035329(hippo signaling cascade)	NA
ciRNA362	0	0	0.666667	0	0	0	0.0740642	0	chr26	13733306	13733578	-	1	ciRNA	-	XM_005698244.1	MYOF	mRNA	chr26:13731227-13733578	NA	NA	NA
ciRNA363	0	0	4	0	0	0	0.444385	0	chr26	14124088	14124360	+	1	ciRNA	-	XM_005698230.1	LGI1	mRNA	chr26:14124087-14124360	NA	GO:0005102(receptor binding);GO:0005615(extracellular space);GO:0007411(axon guidance);GO:0008283(cell proliferation);GO:0030054(cell junction);GO:0030307(positive regulation of cell growth);GO:0045202(synapse);GO:0050806(positive regulation of synaptic transmission)	04080(Neuroactive ligand-receptor interaction)
ciRNA364	0	0	0.2	0	0	0	0.0187218	0	chr27	18040251	18040574	-	1	ciRNA	-	XM_005698765.1	PCM1	mRNA	chr27:18040245-18040574	NA	GO:0000086(G2/M transition of mitotic cell cycle);GO:0000242(pericentriolar material);GO:0005829(cytosol);GO:0022027(interkinetic nuclear migration);GO:0031965(nuclear membrane);GO:0034451(centriolar satellite);GO:0034453(microtubule anchoring);GO:0042384(cilium assembly);GO:0042802(identical protein binding);GO:0050768(negative regulation of neurogenesis);GO:0051297(centrosome organization);GO:0…	NA
ciRNA365	0	0	9	0	0	0	0.37859	0	chr24	21065893	21066613	+	1	ciRNA	-	XR_311042.1	LOC102172314	mRNA	chr24:21065892-21074277	uncharacterized LOC102172314	NA	NA
ciRNA366	0	0	6	0	0	0	0.209408	0	chr24	46842473	46843341	-	1	ciRNA	-	XM_005697182.1	IER3IP1	mRNA	chr24:46842472-46843341	immediate early response 3 interacting protein 1	GO:0005789(endoplasmic reticulum membrane);GO:0016021(integral to membrane)	NA
ciRNA367	0	0	2	0	0	0	0.31593	0	chr25	602188	602379	-	1	ciRNA	-	XM_005697347.1	NARFL	mRNA	chr25:602164-602379	NA	GO:0016226(iron-sulfur cluster assembly);GO:0046872(metal ion binding);GO:0051539(4 iron, 4 sulfur cluster binding)	00630(Glyoxylate and dicarboxylate metabolism);00680(Methane metabolism)
ciRNA368	0	0	10	0	0	0	1.22791	0	chr25	3577331	3577577	-	1	ciRNA	-	XM_005697928.1	LOC102188914	mRNA	chr25:3577308-3577577	NA	GO:0000139(Golgi membrane);GO:0005829(cytosol);GO:0016023(cytoplasmic membrane-bounded vesicle)	04510(Focal adhesion);04512(ECM-receptor interaction)
ciRNA369	0	0	23	0	0	0	0.503663	0	chr25	22307135	22308519	+	1	ciRNA	-	XM_005697612.1	RBBP6	mRNA	chr25:22307134-22308520	retinoblastoma binding protein 6	NA	00310(Lysine degradation);05014(Amyotrophic lateral sclerosis )
ciRNA37	6.33333	0	4	0	0.607098	0	0.493159	0	chr11	105195248	105195493	-	1	ciRNA	-	XM_005687387.1	ARRDC1	mRNA	chr11:105195209-105195493	NA	NA	04510(Focal adhesion);04512(ECM-receptor interaction)
ciRNA370	0	0	273	0	0	0	5.56819	0	chr25	26116960	26118446	-	1	ciRNA	-	XM_005697654.1	CLN3	mRNA	chr25:26116884-26118446	NA	GO:0000139(Golgi membrane);GO:0001575(globoside metabolic process);GO:0005624(membrane fraction);GO:0005634(nucleus);GO:0005765(lysosomal membrane);GO:0005769(early endosome);GO:0005795(Golgi stack);GO:0005802(trans-Golgi network);GO:0005901(caveola);GO:0006678(glucosylceramide metabolic process);GO:0006681(galactosylceramide metabolic process);GO:0006684(sphingomyelin metabolic process);GO:00068…	04142(Lysosome)
ciRNA371	0	0	6.5	0	0	0	0.375505	0	chr25	27311154	27311678	+	1	ciRNA	-	XM_005698024.1	FUS	mRNA	chr25:27311153-27311713	fused in sarcoma	GO:0000166(nucleotide binding);GO:0003677(DNA binding);GO:0003723(RNA binding);GO:0005634(nucleus);GO:0005737(cytoplasm);GO:0008270(zinc ion binding);GO:0045944(positive regulation of transcription from RNA polymerase II promoter)	04510(Focal adhesion);04512(ECM-receptor interaction)
ciRNA372	0	0	2	0	0	0	0.391346	0	chr25	35994603	35994757	+	1	ciRNA	-	XM_005697831.1	GAL3ST4	mRNA	chr25:35994602-35994776	NA	GO:0001733(galactosylceramide sulfotransferase activity);GO:0009058(biosynthetic process);GO:0016021(integral to membrane);GO:0032580(Golgi cisterna membrane)	NA
ciRNA373	0	0	27	0	0	0	1.33153	0	chr25	40450546	40451160	-	1	ciRNA	-	XM_005698124.1	EIF3B	mRNA	chr25:40450545-40451160	eukaryotic translation initiation factor 3, subunit B	GO:0000166(nucleotide binding);GO:0003743(translation initiation factor activity);GO:0005852(eukaryotic translation initiation factor 3 complex);GO:0006446(regulation of translational initiation)	NA
ciRNA374	0	0	10	0	0	0	0.276475	0	chr22	7978131	7979227	+	1	ciRNA	-	XM_005695533.1	PDCD6IP	mRNA	chr22:7978130-7979227	NA	GO:0005815(microtubule organizing center);GO:0005829(cytosol);GO:0006915(apoptosis);GO:0007049(cell cycle);GO:0015031(protein transport);GO:0042470(melanosome);GO:0044419(interspecies interaction between organisms);GO:0048306(calcium-dependent protein binding);GO:0051301(cell division)	04144(Endocytosis)
ciRNA375	0	0	3	0	0	0	0.131866	0	chr22	11940095	11940784	-	1	ciRNA	-	XM_005695678.1	SCN10A	mRNA	chr22:11939839-11940784	NA	GO:0001518(voltage-gated sodium channel complex);GO:0005248(voltage-gated sodium channel activity)	NA
ciRNA376	0	0	1.57143	0	0	0	0.0496461	0	chr22	36654760	36655719	+	1	ciRNA	-	XM_005695759.1	ADAMTS9	mRNA	chr22:36654759-36655762	NA	GO:0004222(metalloendopeptidase activity);GO:0005578(proteinaceous extracellular matrix);GO:0006508(proteolysis);GO:0006516(glycoprotein catabolic process);GO:0007275(multicellular organismal development);GO:0008270(zinc ion binding)	NA
ciRNA377	0	0	2	0	0	0	0.082082	0	chr22	47756388	47757126	+	1	ciRNA	-	XM_005695852.1	SFMBT1	mRNA	chr22:47756387-47757133	NA	GO:0005634(nucleus);GO:0006355(regulation of transcription, DNA-dependent)	NA
ciRNA378	0	0	2	0	0	0	0.0994403	0	chr22	51164493	51165102	-	1	ciRNA	-	XM_005695993.1	ATRIP	mRNA	chr22:51164488-51165102	NA	GO:0005634(nucleus);GO:0006281(DNA repair);GO:0008408(3'-5' exonuclease activity);GO:0008853(exodeoxyribonuclease III activity)	04623(Cytosolic DNA-sensing pathway)
ciRNA379	0	0	2.8	0	0	0	0.116972	0	chr22	51631806	51632531	+	1	ciRNA	-	XM_005696014.1	LOC102171384	mRNA	chr22:51631805-51632580	serine/arginine repetitive matrix protein 2-like	GO:0005737(cytoplasm);GO:0005874(microtubule);GO:0007026(negative regulation of microtubule depolymerization)	NA
ciRNA38	6.33333	0	4	0	0.609576	0	0.495172	0	chr11	105195249	105195493	-	1	ciRNA	-	XM_005687387.1	ARRDC1	mRNA	chr11:105195209-105195493	NA	NA	04510(Focal adhesion);04512(ECM-receptor interaction)
ciRNA380	0	0	25	0	0	0	0.438284	0	chr22	53047938	53049667	+	1	ciRNA	-	XM_005696045.1	FYCO1	mRNA	chr22:53047937-53049672	NA	GO:0006810(transport);GO:0016021(integral to membrane);GO:0046872(metal ion binding)	NA
ciRNA381	0	0	10	0	0	0	0.466604	0	chr23	16181641	16182290	+	1	ciRNA	-	XM_005696499.1	CNPY3	mRNA	chr23:16181640-16182453	NA	GO:0005783(endoplasmic reticulum);GO:0045087(innate immune response)	00260(Glycine, serine and threonine metabolism)
ciRNA382	0	19	14	38	0	2.03231	1.76187	4.38383	chr23	16260198	16260438	-	1	ciRNA	-	XM_005696325.1	CUL7	mRNA	chr23:16260164-16260438	cullin 7	GO:0001570(vasculogenesis);GO:0005680(anaphase-promoting complex);GO:0005739(mitochondrion);GO:0005829(cytosol);GO:0006511(ubiquitin-dependent protein catabolic process);GO:0031625(ubiquitin protein ligase binding);GO:0044419(interspecies interaction between organisms)	04120(Ubiquitin mediated proteolysis)
ciRNA383	0	0	10	0	0	0	0.902657	0	chr23	25787300	25787635	-	1	ciRNA	-	XM_005696658.1	LOC102177484	mRNA	chr23:25787270-25787635	NA	GO:0005615(extracellular space);GO:0006954(inflammatory response);GO:0006958(complement activation, classical pathway);GO:0045087(innate immune response)	04610(Complement and coagulation cascades);05322(Systemic lupus erythematosus)
ciRNA384	0	0	2.5	0	0	0	0.199011	0	chr20	9978625	9979005	-	1	ciRNA	-	XM_005694593.1	BDP1	mRNA	chr20:9978624-9979005	NA	NA	04530(Tight junction);05416(Viral myocarditis)
ciRNA385	0	0	2.66667	0	0	0	0.171716	0	chr20	36803036	36803506	+	1	ciRNA	-	XM_005694785.1	C20H5orf42	mRNA	chr20:36803035-36803539	chromosome 20 open reading frame, human C5orf42	NA	NA
ciRNA386	0	0	8	0	0	0	0.351644	0	chr21	19675667	19676356	-	1	ciRNA	-	XM_005694988.1	MAN2A2	mRNA	chr21:19675640-19676356	mannosidase, alpha, class 2A, member 2	GO:0000139(Golgi membrane);GO:0004559(alpha-mannosidase activity);GO:0004572(mannosyl-oligosaccharide 1,3-1,6-alpha-mannosidase activity);GO:0006013(mannose metabolic process);GO:0008270(zinc ion binding);GO:0016021(integral to membrane);GO:0018279(protein N-linked glycosylation via asparagine);GO:0030246(carbohydrate binding);GO:0043687(post-translational protein modification)	00510(N-Glycan biosynthesis)
ciRNA387	0	0	26	0	0	0	1.30557	0	chr21	20251421	20252024	-	1	ciRNA	-	XM_005695000.1	NMB	mRNA	chr21:20251393-20252024	NA	GO:0005576(extracellular region);GO:0007218(neuropeptide signaling pathway)	04080(Neuroactive ligand-receptor interaction)
ciRNA388	0	0	5	5.66667	0	0	0.392866	0.408157	chr21	43154756	43155141	-	1	ciRNA	-	XM_005695264.1	NFKBIA	mRNA	chr21:43154752-43155141	nuclear factor of kappa light polypeptide gene enhancer in B-cells inhibitor, alpha	GO:0000060(protein import into nucleus, translocation);GO:0005634(nucleus);GO:0008139(nuclear localization sequence binding);GO:0031625(ubiquitin protein ligase binding);GO:0031663(lipopolysaccharide-mediated signaling pathway);GO:0042127(regulation of cell proliferation);GO:0043330(response to exogenous dsRNA);GO:0045638(negative regulation of myeloid cell differentiation);GO:0045746(negative re…	04062(Chemokine signaling pathway);04210(Apoptosis);04620(Toll-like receptor signaling pathway);04621(NOD-like receptor signaling pathway);04622(RIG-I-like receptor signaling pathway);04623(Cytosolic DNA-sensing pathway);04660(T cell receptor signaling pathway);04662(B cell receptor signaling pathway);04722(Neurotrophin signaling pathway);04920(Adipocytokine signaling pathway);05120(Epithelial ce…
ciRNA389	0	0	8	0	0	0	0.283451	0	chr21	62097456	62098311	+	1	ciRNA	-	XM_005695407.1	YY1	mRNA	chr21:62097455-62098311	NA	GO:0000122(negative regulation of transcription from RNA polymerase II promoter);GO:0000400(four-way junction DNA binding);GO:0000724(double-strand break repair via homologous recombination);GO:0003700(sequence-specific DNA binding transcription factor activity);GO:0003713(transcription coactivator activity);GO:0003714(transcription corepressor activity);GO:0003723(RNA binding);GO:0005515(protein…	NA
ciRNA39	54	0	0	0	2.51158	0	0	0	chr10	19895826	19896332	-	1	ciRNA	-	XM_005685325.1	NPTN	mRNA	chr10:19895824-19896332	NA	GO:0001934(positive regulation of protein phosphorylation);GO:0005105(type 1 fibroblast growth factor receptor binding);GO:0005886(plasma membrane);GO:0007156(homophilic cell adhesion);GO:0007204(elevation of cytosolic calcium ion concentration);GO:0010976(positive regulation of neuron projection development);GO:0016021(integral to membrane);GO:0042734(presynaptic membrane);GO:0045743(positive re…	NA
ciRNA390	0	0	2	0	0	0	0.340778	0	chr29	40777575	40777752	-	1	ciRNA	-	XM_005699864.1	PYGM	mRNA	chr29:40777541-40777752	NA	GO:0004645(phosphorylase activity);GO:0005977(glycogen metabolic process);GO:0030170(pyridoxal phosphate binding)	00500(Starch and sucrose metabolism);04910(Insulin signaling pathway)
ciRNA391	0	4.5	3.5	0	0	0.491534	0.449799	0	chr29	41620791	41621026	+	1	ciRNA	-	XM_005699995.1	PCNXL3	mRNA	chr29:41620790-41621058	pecanex-like 3 (Drosophila)	GO:0016021(integral to membrane)	04510(Focal adhesion);04512(ECM-receptor interaction)
ciRNA392	0	0	22	0	0	0	4.1965	0	chr7	3628079	3628237	-	1	ciRNA	-	XM_005682092.1	RFXANK	mRNA	chr7:3628060-3628237	NA	GO:0003677(DNA binding);GO:0003700(sequence-specific DNA binding transcription factor activity);GO:0003712(transcription cofactor activity);GO:0005634(nucleus)	04612(Antigen processing and presentation);05340(Primary immunodeficiency)
ciRNA393	0	0	30.3333	0	0	0	0.560285	0	chr7	7411999	7413640	+	1	ciRNA	-	XM_005682224.1	AKAP8	mRNA	chr7:7411998-7413640	NA	GO:0003677(DNA binding);GO:0008270(zinc ion binding);GO:0016363(nuclear matrix)	NA
ciRNA394	0	0	10.5	0	0	0	1.4029	0	chr7	15104305	15104531	-	1	ciRNA	-	XM_005682551.1	LOC102169953	mRNA	chr7:15103543-15104531	scaffold attachment factor B1-like	GO:0000166(nucleotide binding);GO:0003677(DNA binding);GO:0003723(RNA binding);GO:0005634(nucleus);GO:0006351(transcription, DNA-dependent);GO:0006355(regulation of transcription, DNA-dependent)	NA
ciRNA395	0	0	5	0	0	0	0.340778	0	chr7	15472143	15472587	+	1	ciRNA	-	XM_005682552.1	PTPRS	mRNA	chr7:15472142-15472607	protein tyrosine phosphatase, receptor type, S	GO:0005001(transmembrane receptor protein tyrosine phosphatase activity);GO:0005515(protein binding);GO:0005887(integral to plasma membrane);GO:0007155(cell adhesion)	NA
ciRNA396	0	0	5	0	0	0	0.267927	0	chr7	25441492	25442057	+	1	ciRNA	-	XM_005682698.1	ZNF608	mRNA	chr7:25441491-25442065	NA	GO:0005622(intracellular);GO:0008270(zinc ion binding)	03420(Nucleotide excision repair)
ciRNA397	0	0	63	0	0	0	4.15379	0	chr7	35283721	35284180	-	1	ciRNA	-	XM_005682759.1	PDLIM7	mRNA	chr7:35282827-35284180	NA	GO:0001503(ossification);GO:0005737(cytoplasm);GO:0005856(cytoskeleton);GO:0007275(multicellular organismal development);GO:0008270(zinc ion binding);GO:0030154(cell differentiation)	NA
ciRNA398	0	0	14	0	0	0	0.76095	0	chr7	45589322	45589879	-	1	ciRNA	-	XM_005682974.1	FAM13B	mRNA	chr7:45589318-45589879	NA	GO:0005096(GTPase activator activity);GO:0005829(cytosol);GO:0007264(small GTPase mediated signal transduction);GO:0051056(regulation of small GTPase mediated signal transduction)	04144(Endocytosis);04530(Tight junction);05200(Pathways in cancer);05212(Pancreatic cancer);05416(Viral myocarditis)
ciRNA399	0	79	23	73	0	2.48655	0.851738	2.47814	chr7	48010740	48011558	+	1	ciRNA	-	XM_005683053.1	HARS2	mRNA	chr7:48010739-48011562	NA	GO:0004821(histidine-tRNA ligase activity);GO:0005524(ATP binding);GO:0005759(mitochondrial matrix);GO:0006427(histidyl-tRNA aminoacylation)	00970(Aminoacyl-tRNA biosynthesis)
ciRNA4	16	0	0	0	0.992884	0	0	0	chr13	15052604	15052983	+	1	ciRNA	-	XM_005687850.1	CELF2	mRNA	chr13:15052603-15067921	CUGBP, Elav-like family member 2	NA	04320(Dorso-ventral axis formation)
ciRNA40	3	0	0	0	0.233475	0	0	0	chr10	20475578	20475880	+	1	ciRNA	-	XM_005685216.1	MDP1	mRNA	chr10:20475577-20476106	NA	GO:0004725(protein tyrosine phosphatase activity);GO:0046872(metal ion binding)	NA
ciRNA400	0	0	5	0	0	0	0.762042	0	chr7	62379518	62379716	-	1	ciRNA	-	XM_005683214.1	GEMIN5	mRNA	chr7:62376915-62379716	gem (nuclear organelle) associated protein 5	GO:0000387(spliceosomal snRNP assembly);GO:0005515(protein binding);GO:0005681(spliceosomal complex);GO:0005829(cytosol);GO:0006461(protein complex assembly);GO:0015030(Cajal body);GO:0017069(snRNA binding);GO:0034660(ncRNA metabolic process)	NA
ciRNA401	0	0	13	0	0	0	0.44451	0	chr6	68937212	68938098	+	1	ciRNA	-	XM_005681699.1	SRD5A3	mRNA	chr6:68937211-68938098	NA	GO:0003865(3-oxo-5-alpha-steroid 4-dehydrogenase activity);GO:0005789(endoplasmic reticulum membrane);GO:0006488(dolichol-linked oligosaccharide biosynthetic process);GO:0016021(integral to membrane);GO:0016095(polyprenol catabolic process);GO:0016628(oxidoreductase activity, acting on the CH-CH group of donors, NAD or NADP as acceptor);GO:0019348(dolichol metabolic process)	00140(Steroid hormone biosynthesis)
ciRNA402	0	199.688	96.8333	107.167	0	8.63694	4.92766	4.9992	chr5	24997811	24998406	-	1	ciRNA	-	XM_005679847.1	LOC100861396	mRNA	chr5:24997768-24998406	coatomer protein complex subunit zeta	GO:0006886(intracellular protein transport);GO:0006890(retrograde vesicle-mediated transport, Golgi to ER);GO:0006891(intra-Golgi vesicle-mediated transport);GO:0030126(COPI vesicle coat)	NA
ciRNA403	0	0	13	0	0	0	1.3786	0	chr5	29034738	29035023	+	1	ciRNA	-	XM_005680113.1	NCKAP5L	mRNA	chr5:29034737-29035046	NA	NA	NA
ciRNA404	0	0	184	0	0	0	1.3955	0	chr5	49365219	49369217	+	1	ciRNA	-	XM_005680413.1	PPM1H	mRNA	chr5:49365218-49369319	NA	GO:0004721(phosphoprotein phosphatase activity)	NA
ciRNA405	0	0	6	0	0	0	0.862444	0	chr5	55640252	55640462	+	1	ciRNA	-	XM_005680427.1	SMARCC2	mRNA	chr5:55640251-55640489	SWI/SNF related, matrix associated, actin dependent regulator of chromatin, subfamily c, member 2	GO:0003677(DNA binding);GO:0003713(transcription coactivator activity);GO:0005515(protein binding);GO:0006337(nucleosome disassembly);GO:0006338(chromatin remodeling);GO:0006351(transcription, DNA-dependent);GO:0006357(regulation of transcription from RNA polymerase II promoter);GO:0007399(nervous system development);GO:0016514(SWI/SNF complex);GO:0045892(negative regulation of transcription, DNA…	NA
ciRNA406	0	0	2	0	0	0	0.379116	0	chr5	55907233	55907392	+	1	ciRNA	-	XM_005680388.1	MMP19	mRNA	chr5:55907232-55907392	NA	GO:0001525(angiogenesis);GO:0004222(metalloendopeptidase activity);GO:0005509(calcium ion binding);GO:0005578(proteinaceous extracellular matrix);GO:0006508(proteolysis);GO:0008270(zinc ion binding);GO:0030154(cell differentiation);GO:0030574(collagen catabolic process)	NA
ciRNA407	0	0	6	0	0	0	0.318696	0	chr5	63720561	63721131	-	1	ciRNA	-	XM_005680527.1	CCDC53	mRNA	chr5:63717036-63721131	NA	GO:0071203(WASH complex)	NA
ciRNA408	0	32	19	9	0	3.74956	2.61935	1.13738	chr5	92848231	92848450	-	1	ciRNA	-	XM_005680905.1	PHC1	mRNA	chr5:92848199-92848450	NA	GO:0003677(DNA binding);GO:0007275(multicellular organismal development);GO:0008270(zinc ion binding);GO:0031519(PcG protein complex)	NA
ciRNA409	0	0	9	0	0	0	0.915985	0	chr5	94952958	94953255	+	1	ciRNA	-	XM_005680963.1	CHD4	mRNA	chr5:94952957-94953286	NA	GO:0003677(DNA binding);GO:0004003(ATP-dependent DNA helicase activity);GO:0005524(ATP binding);GO:0005813(centrosome);GO:0006351(transcription, DNA-dependent);GO:0006357(regulation of transcription from RNA polymerase II promoter);GO:0008270(zinc ion binding);GO:0016568(chromatin modification);GO:0016581(NuRD complex)	NA
ciRNA41	17	0	0	0	1.75823	0	0	0	chr10	22316135	22316362	+	1	ciRNA	-	XM_005685358.1	METTL3	mRNA	chr10:22316134-22316362	methyltransferase like 3	GO:0003723(RNA binding);GO:0010467(gene expression);GO:0016422(mRNA );GO:0016607(nuclear speck)	NA
ciRNA410	0	0	6	0	0	0	0.282571	0	chr5	103478840	103479483	+	1	ciRNA	-	XM_005681184.1	EP300	mRNA	chr5:103478839-103479492	NA	GO:0000123(histone acetyltransferase complex);GO:0001102(RNA polymerase II activating transcription factor binding);GO:0001666(response to hypoxia);GO:0003713(transcription coactivator activity);GO:0004402(histone acetyltransferase activity);GO:0005813(centrosome);GO:0006915(apoptosis);GO:0007049(cell cycle);GO:0008013(beta-catenin binding);GO:0008270(zinc ion binding);GO:0018076(N-terminal pepti…	04110(Cell cycle);04310(Wnt signaling pathway);04330(Notch signaling pathway);04350(TGF-beta signaling pathway);04520(Adherens junction);04630(Jak-STAT signaling pathway);04720(Long-term potentiation);04916(Melanogenesis);05016(Huntington's disease);05200(Pathways in cancer);05211(Renal cell carcinoma);05215(Prostate cancer)
ciRNA411	0	0	4	0	0	0	0.772721	0	chr5	104046659	104046815	+	1	ciRNA	-	XM_005681190.1	SREBF2	mRNA	chr5:104046658-104046836	NA	GO:0000139(Golgi membrane);GO:0005634(nucleus);GO:0008022(protein C-terminus binding);GO:0008203(cholesterol metabolic process);GO:0012507(ER to Golgi transport vesicle membrane);GO:0032937(SREBP-SCAP-Insig complex)	NA
ciRNA412	0	0	4.33333	0	0	0	0.216163	0	chr3	13907054	13907661	+	1	ciRNA	-	XM_005677368.1	KIAA0907	mRNA	chr3:13907053-13907969	NA	NA	NA
ciRNA413	0	0	4.33333	0	0	0	0.21301	0	chr3	13907054	13907670	+	1	ciRNA	-	XM_005677368.1	KIAA0907	mRNA	chr3:13907053-13907969	NA	NA	NA
ciRNA414	0	0	18	0	0	0	0.90087	0	chr3	15522655	15523260	+	1	ciRNA	-	XM_005677554.1	CRTC2	mRNA	chr3:15522654-15523264	NA	GO:0005634(nucleus);GO:0005737(cytoplasm);GO:0006351(transcription, DNA-dependent);GO:0006355(regulation of transcription, DNA-dependent);GO:0042593(glucose homeostasis)	04320(Dorso-ventral axis formation)
ciRNA415	0	0	3	0	0	0	0.210134	0	chr3	19638760	19639192	+	1	ciRNA	-	XM_005677740.1	ITGA10	mRNA	chr3:19638759-19639192	NA	GO:0004872(receptor activity);GO:0005518(collagen binding);GO:0007160(cell-matrix adhesion);GO:0007229(integrin-mediated signaling pathway);GO:0008305(integrin complex)	04510(Focal adhesion);04512(ECM-receptor interaction);04810(Regulation of actin cytoskeleton);05410(Hypertrophic cardiomyopathy );05412(Arrhythmogenic right ventricular cardiomyopathy );05414(Dilated cardiomyopathy)
ciRNA416	0	0	3	0	0	0	0.59083	0	chr3	19693036	19693189	-	1	ciRNA	-	XM_005677745.1	POLR3C	mRNA	chr3:19691185-19693189	NA	GO:0003677(DNA binding);GO:0003899(DNA-directed RNA polymerase activity);GO:0005634(nucleus);GO:0009615(response to virus);GO:0032728(positive regulation of interferon-beta production);GO:0045087(innate immune response);GO:0045089(positive regulation of innate immune response)	00230(Purine metabolism);00240(Pyrimidine metabolism);03020(RNA polymerase);04623(Cytosolic DNA-sensing pathway)
ciRNA417	0	0	452.022	1009.25	0	0	1.935	3.96047	chr3	26483325	26490409	+	1	ciRNA	-	XM_005677839.1	CSDE1	mRNA	chr3:26483324-26499481	NA	GO:0003677(DNA binding);GO:0003723(RNA binding);GO:0005737(cytoplasm);GO:0006355(regulation of transcription, DNA-dependent);GO:0008584(male gonad development)	00230(Purine metabolism)
ciRNA418	0	0	22	0	0	0	1.68923	0	chr3	53360248	53360642	-	1	ciRNA	-	XM_005678144.1	LMO4	mRNA	chr3:53360247-53360642	NA	GO:0008270(zinc ion binding)	NA
ciRNA419	0	0	6	0	0	0	0.338245	0	chr3	96250623	96251160	+	1	ciRNA	-	XM_005678513.1	LRRC41	mRNA	chr3:96250622-96251160	NA	NA	NA
ciRNA42	2	0	0	0	0.17339	0	0	0	chr10	24769895	24770166	+	1	ciRNA	-	XM_005685449.1	SLC12A6	mRNA	chr10:24769894-24770195	NA	GO:0001525(angiogenesis);GO:0006813(potassium ion transport);GO:0006814(sodium ion transport);GO:0015379(potassium:chloride symporter activity);GO:0016021(integral to membrane);GO:0016323(basolateral plasma membrane);GO:0071477(cellular hypotonic salinity response)	05110(Vibrio cholerae infection)
ciRNA420	0	0	4	0	0	0	0.0930346	0	chr2	4508742	4510045	+	1	ciRNA	-	XM_005675834.1	SAP130	mRNA	chr2:4508741-4510047	Sin3A-associated protein, 130kDa	GO:0003713(transcription coactivator activity);GO:0005515(protein binding);GO:0006351(transcription, DNA-dependent);GO:0006355(regulation of transcription, DNA-dependent);GO:0030914(STAGA complex);GO:0043966(histone H3 acetylation)	03022(Basal transcription factors);05016(Huntington's disease)
ciRNA421	0	0	3.25	0	0	0	0.619938	0	chr2	37217453	37217611	-	1	ciRNA	-	XM_005676100.1	PKP4	mRNA	chr2:37155462-37217611	plakophilin 4	GO:0000922(spindle pole);GO:0005515(protein binding);GO:0007155(cell adhesion);GO:0009898(internal side of plasma membrane);GO:0030057(desmosome);GO:0030496(midbody);GO:0032321(positive regulation of Rho GTPase activity);GO:0051233(spindle midzone);GO:0071777(positive regulation of cell cycle cytokinesis);GO:0072686(mitotic spindle)	04520(Adherens junction);04670(Leucyte transendothelial migration)
ciRNA422	0	0	30	0	0	0	0.59586	0	chr2	78849251	78850777	-	1	ciRNA	-	XM_005676277.1	LOC102189170	mRNA	chr2:78849232-78850777	NA	GO:0003677(DNA binding);GO:0003700(sequence-specific DNA binding transcription factor activity);GO:0004871(signal transducer activity);GO:0005509(calcium ion binding);GO:0005634(nucleus);GO:0005737(cytoplasm)	04062(Chemokine signaling pathway);04620(Toll-like receptor signaling pathway);04630(Jak-STAT signaling pathway);05140(Leishmaniasis);05200(Pathways in cancer);05212(Pancreatic cancer)
ciRNA423	0	0	189	0	0	0	7.23767	0	chr2	88775877	88776668	-	1	ciRNA	-	XM_005676346.1	CLK1	mRNA	chr2:88775681-88776668	CDC-like kinase 1	GO:0004674(protein serine/threonine kinase activity);GO:0004712(protein serine/threonine/tyrosine kinase activity);GO:0004715(non-membrane spanning protein tyrosine kinase activity);GO:0005524(ATP binding);GO:0005634(nucleus);GO:0008283(cell proliferation)	NA
ciRNA424	0	0	2	0	0	0	0.142058	0	chr2	95902085	95902511	+	1	ciRNA	-	XM_005676447.1	PIKFYVE	mRNA	chr2:95902084-95902526	NA	GO:0000285(1-phosphatidylinositol-3-phosphate 5-kinase activity);GO:0005515(protein binding);GO:0005524(ATP binding);GO:0016308(1-phosphatidylinositol-4-phosphate 5-kinase activity);GO:0031901(early endosome membrane);GO:0034504(protein localization to nucleus);GO:0035556(intracellular signal transduction);GO:0042147(retrograde transport, endosome to Golgi);GO:0044267(cellular protein metabolic p…	00562(Inositol phosphate metabolism);04070(Phosphatidylinositol signaling system);04144(Endocytosis);04666(Fc gamma R-mediated phagocytosis);04810(Regulation of actin cytoskeleton)
ciRNA425	0	0	4.5	0	0	0	0.29996	0	chr2	117868515	117868969	+	1	ciRNA	-	XM_005676953.1	LOC102186814	mRNA	chr2:117868514-117868969	NA	NA	NA
ciRNA426	0	0	5.5	0	0	0	0.110179	0	chr2	121780298	121781811	+	1	ciRNA	-	XM_005676738.1	PUM1	mRNA	chr2:121780297-121781814	pumilio RNA-binding family member 1	GO:0003723(RNA binding);GO:0005737(cytoplasm);GO:0005829(cytosol);GO:0006417(regulation of translation);GO:0006892(post-Golgi vesicle-mediated transport);GO:0016044(cellular membrane organization)	04013(MAPK signaling pathway - fly);04320(Dorso-ventral axis formation)
ciRNA427	0	0	21.6667	0	0	0	2.33856	0	chr2	124034544	124034824	+	1	ciRNA	-	XR_309826.1	LOC102178778	mRNA	chr2:124034543-124034825	NA	NA	NA
ciRNA428	0	0	13	0	0	0	0.583255	0	chr2	124733515	124734190	-	1	ciRNA	-	XM_005676789.1	STX12	mRNA	chr2:124732067-124734190	NA	GO:0005484(SNAP receptor activity);GO:0005794(Golgi apparatus);GO:0006886(intracellular protein transport);GO:0016021(integral to membrane);GO:0016192(vesicle-mediated transport);GO:0033344(cholesterol efflux);GO:0045121(membrane raft);GO:0045335(phagocytic vesicle);GO:0050821(protein stabilization)	04130(SNARE interactions in vesicular transport);04145(Phagosome)
ciRNA429	0	0	9	0	0	0	0.59083	0	chr2	126242547	126243008	+	1	ciRNA	-	XM_005677004.1	SLC30A2	mRNA	chr2:126242546-126243034	NA	NA	NA
ciRNA43	93	143	0	0	9.53492	16.0273	0	0	chr10	33938430	33938659	-	1	ciRNA	-	XM_005685527.1	VPS39	mRNA	chr10:33938407-33938659	NA	GO:0005083(small GTPase regulator activity);GO:0005765(lysosomal membrane);GO:0015031(protein transport);GO:0030897(HOPS complex);GO:0031902(late endosome membrane)	NA
ciRNA430	0	0	27.5	0	0	0	4.17028	0	chr2	134456531	134456730	-	1	ciRNA	-	XM_005677052.1	PADI6	mRNA	chr2:134456041-134456730	NA	GO:0004668(protein-arginine deiminase activity);GO:0005509(calcium ion binding);GO:0005634(nucleus);GO:0005737(cytoplasm);GO:0018101(peptidyl-citrulline biosynthetic process from peptidyl-arginine)	NA
ciRNA431	0	0	33	0	0	0	0.46208	0	chr1	1650239	1652404	-	1	ciRNA	-	XM_005674684.1	IFNAR2	mRNA	chr1:1650233-1652404	NA	GO:0004905(type I interferon receptor activity);GO:0005887(integral to plasma membrane);GO:0035455(response to interferon-alpha)	04060(Cytokine-cytokine receptor interaction);04620(Toll-like receptor signaling pathway);04630(Jak-STAT signaling pathway);04650(Natural killer cell mediated cytotoxicity)
ciRNA432	0	0	3.75	0	0	0	0.0676188	0	chr1	2215724	2217405	+	1	ciRNA	-	XM_005674690.1	SYNJ1	mRNA	chr1:2215723-2218760	NA	GO:0000166(nucleotide binding);GO:0003723(RNA binding);GO:0004439(phosphatidylinositol-4,5-bisphosphate 5-phosphatase activity);GO:0004445(inositol-polyphosphate 5-phosphatase activity);GO:0048471(perinuclear region of cytoplasm)	00562(Inositol phosphate metabolism);04070(Phosphatidylinositol signaling system)
ciRNA433	0	0	4	0	0	0	0.541594	0	chr1	67585960	67586183	+	1	ciRNA	-	XM_005675235.1	KALRN	mRNA	chr1:67585959-67587035	kalirin, RhoGEF kinase	GO:0004674(protein serine/threonine kinase activity);GO:0005089(Rho guanyl-nucleotide exchange factor activity);GO:0005524(ATP binding);GO:0005829(cytosol);GO:0006915(apoptosis);GO:0007264(small GTPase mediated signal transduction);GO:0007399(nervous system development);GO:0008624(induction of apoptosis by extracellular signals);GO:0015629(actin cytoskeleton);GO:0016192(vesicle-mediated transport…	NA
ciRNA434	0	0	8	0	0	0	0.739739	0	chr1	84772797	84773124	-	1	ciRNA	-	XM_005675229.1	TTC14	mRNA	chr1:84772223-84773124	tetratricopeptide repeat domain 14	GO:0003723(RNA binding)	NA
ciRNA435	0	0	0.833333	0	0	0	0.0517918	0	chr1	113257208	113257695	-	1	ciRNA	-	XM_005675433.1	MBNL1	mRNA	chr1:113257003-113257695	NA	GO:0000381(regulation of alternative nuclear mRNA splicing, via spliceosome);GO:0001701(in utero embryonic development);GO:0003723(RNA binding);GO:0003725(double-stranded RNA binding);GO:0005515(protein binding);GO:0005634(nucleus);GO:0005737(cytoplasm);GO:0006376(mRNA splice site selection);GO:0006397(mRNA processing);GO:0007399(nervous system development);GO:0007519(skeletal muscle tissue devel…	NA
ciRNA436	0	0	7	0	0	0	0.807243	0	chr1	143363289	143363551	+	1	ciRNA	-	XM_005675669.1	COL6A1	mRNA	chr1:143363288-143363574	NA	GO:0005581(collagen);GO:0007155(cell adhesion);GO:0042383(sarcolemma);GO:0071230(cellular response to amino acid stimulus)	04510(Focal adhesion);04512(ECM-receptor interaction)
ciRNA437	0	0	2.5	0	0	0	0.42838	0	chr1	148204773	148204949	-	1	ciRNA	-	XM_005675706.1	ERG	mRNA	chr1:148203012-148204949	NA	GO:0003700(sequence-specific DNA binding transcription factor activity);GO:0004871(signal transducer activity);GO:0005515(protein binding);GO:0005634(nucleus);GO:0005737(cytoplasm);GO:0006468(protein phosphorylation);GO:0007275(multicellular organismal development);GO:0008283(cell proliferation);GO:0030529(ribonucleoprotein complex);GO:0043565(sequence-specific DNA binding)	NA
ciRNA438	0	0	5	0	0	0	0.997674	0	chr9	26268018	26268169	-	1	ciRNA	-	XM_005684568.1	KIAA1919	mRNA	chr9:26266479-26268169	NA	GO:0006814(sodium ion transport);GO:0008643(carbohydrate transport);GO:0015293(symporter activity);GO:0016021(integral to membrane);GO:0016324(apical plasma membrane)	NA
ciRNA439	0	0	3	0	0	0	0.0514637	0	chr9	55021082	55022849	+	1	ciRNA	-	XM_005684735.1	L3MBTL3	mRNA	chr9:55021081-55022849	NA	GO:0005634(nucleus);GO:0006351(transcription, DNA-dependent);GO:0006355(regulation of transcription, DNA-dependent);GO:0016568(chromatin modification)	NA
ciRNA44	2	0	0	0	0.198996	0	0	0	chr10	34679281	34679517	-	1	ciRNA	-	XM_005685547.1	UBR1	mRNA	chr10:34679280-34679517	ubiquitin protein ligase E3 component n-recognin 1	GO:0005829(cytosol);GO:0008270(zinc ion binding);GO:0032007(negative regulation of TOR signaling cascade);GO:0070728(leucine binding);GO:0071233(cellular response to leucine)	NA
ciRNA440	0	0	0.553571	0	0	0	0.0693778	0	chr9	77644034	77644275	+	1	ciRNA	-	XM_005684976.1	TIAM2	mRNA	chr9:77644033-77644294	T-cell lymphoma invasion and metastasis 2	GO:0000166(nucleotide binding);GO:0003723(RNA binding);GO:0005681(spliceosomal complex);GO:0006397(mRNA processing);GO:0008380(RNA splicing);GO:0016363(nuclear matrix);GO:0043175(RNA polymerase core enzyme binding)	04062(Chemokine signaling pathway);04810(Regulation of actin cytoskeleton)
ciRNA441	0	0	9	0	0	0	0.261459	0	chr8	734968	736011	+	1	ciRNA	-	XM_005683511.1	LOC102191795	mRNA	chr8:734967-736028	NA	NA	04020(Calcium signaling pathway);04270(Vascular smooth muscle contraction);04510(Focal adhesion);04810(Regulation of actin cytoskeleton)
ciRNA442	0	0	4	0	0	0	0.439555	0	chr8	68130981	68131256	+	1	ciRNA	-	XM_005683998.1	CCAR2	mRNA	chr8:68130980-68131277	NA	GO:0004857(enzyme inhibitor activity);GO:0006915(apoptosis);GO:0043065(positive regulation of apoptosis)	04510(Focal adhesion);04512(ECM-receptor interaction);05416(Viral myocarditis)
ciRNA443	0	0	7	0	0	0	1.17947	0	chr8	70717429	70717608	+	1	ciRNA	-	XM_005684018.1	DOCK5	mRNA	chr8:70717428-70724310	NA	GO:0005085(guanyl-nucleotide exchange factor activity);GO:0005525(GTP binding);GO:0005737(cytoplasm);GO:0051020(GTPase binding)	NA
ciRNA444	0	0	13.8	0	0	0	0.3535	0	chr8	75393935	75395118	-	1	ciRNA	-	XM_005684109.1	HNRNPK	mRNA	chr8:75393693-75395118	heterogeneous nuclear ribonucleoprotein K	GO:0000398(nuclear mRNA splicing, via spliceosome);GO:0000790(nuclear chromatin);GO:0000978(RNA polymerase II core promoter proximal region sequence-specific DNA binding);GO:0001077(RNA polymerase II core promoter proximal region sequence-specific DNA binding transcription factor activity involved in positive regulation of transcription);GO:0003677(DNA binding);GO:0003697(single-stranded DNA bind…	NA
ciRNA445	0	0	18	0	0	0	0.326511	0	chr8	82731255	82732926	+	1	ciRNA	-	XM_005684231.1	WNK2	mRNA	chr8:82731254-82732927	NA	GO:0004674(protein serine/threonine kinase activity);GO:0005524(ATP binding)	NA
ciRNA446	0	0	3.5	0	0	0	0.141915	0	chr8	82930648	82931395	+	1	ciRNA	-	XM_005684175.1	FAM120A	mRNA	chr8:82930647-82931395	family with sequence similarity 120A	GO:0003723(RNA binding);GO:0005737(cytoplasm);GO:0005886(plasma membrane)	NA
ciRNA447	0	0	2.66667	0	0	0	0.188089	0	chr8	83921754	83922183	+	1	ciRNA	-	XM_005684181.1	SPTLC1	mRNA	chr8:83921753-83922184	serine palmitoyltransferase, long chain base subunit 1	GO:0004758(serine C-palmitoyltransferase activity);GO:0009058(biosynthetic process);GO:0016021(integral to membrane);GO:0016769(transferase activity, transferring nitrogenous groups);GO:0030170(pyridoxal phosphate binding);GO:0035339(SPOTS complex)	00600(Sphingolipid metabolism)
ciRNA448	0	0	45.7	0	0	0	0.303559	0	chr8	92726572	92731137	-	1	ciRNA	-	XM_005684265.1	ABCA1	mRNA	chr8:92726519-92731137	NA	NA	02010(ABC transporters)
ciRNA449	0	0	31.3333	0	0	0	0.235344	0	chr8	95104393	95108430	+	1	ciRNA	-	XM_005684276.1	RAD23B	mRNA	chr8:95104392-95108430	NA	GO:0000502(proteasome complex);GO:0003684(damaged DNA binding);GO:0005737(cytoplasm);GO:0006289(nucleotide-excision repair);GO:0043161(proteasomal ubiquitin-dependent protein catabolic process);GO:0071942(XPC complex)	03420(Nucleotide excision repair)
ciRNA45	4048.79	6204.49	0	2948.51	600.469	1005.92	0	515.577	chr10	38959543	38959701	+	1	ciRNA	-	XM_005685832.1	LRR1	mRNA	chr10:38959542-38968642	NA	NA	NA
ciRNA450	0	0	3.4	0	0	0	0.123349	0	chr8	96857753	96858588	-	1	ciRNA	-	XM_005709606.1	EPB41L4B	mRNA	chr8:96857750-96858588	erythrocyte membrane protein band 4.1 like 4B	GO:0005200(structural constituent of cytoskeleton);GO:0005737(cytoplasm);GO:0005856(cytoskeleton);GO:0008092(cytoskeletal protein binding);GO:0019898(extrinsic to membrane)	NA
ciRNA451	0	0	3.4	0	0	0	0.123496	0	chr8	96857754	96858588	-	1	ciRNA	-	XM_005709606.1	EPB41L4B	mRNA	chr8:96857750-96858588	erythrocyte membrane protein band 4.1 like 4B	GO:0005200(structural constituent of cytoskeleton);GO:0005737(cytoplasm);GO:0005856(cytoskeleton);GO:0008092(cytoskeletal protein binding);GO:0019898(extrinsic to membrane)	NA
ciRNA452	0	0	2	0	0	0	0.0882949	0	chr8	99632545	99633231	-	1	ciRNA	-	XM_005684307.1	PTBP3	mRNA	chr8:99632503-99633231	NA	GO:0000122(negative regulation of transcription from RNA polymerase II promoter);GO:0000166(nucleotide binding);GO:0003723(RNA binding);GO:0005634(nucleus);GO:0005737(cytoplasm);GO:0006397(mRNA processing);GO:0007165(signal transduction);GO:0008601(protein phosphatase type 2A regulator activity);GO:0009653(anatomical structure morphogenesis);GO:0032873(negative regulation of stress-activated MAPK…	NA
ciRNA453	0	0	0	22	0	0	0	2.30815	chrX	39491226	39491490	-	1	ciRNA	-	XM_005709619.1	RBMX	mRNA	chrX:39491211-39491490	RNA binding motif protein, X-linked	GO:0000166(nucleotide binding);GO:0000381(regulation of alternative nuclear mRNA splicing, via spliceosome);GO:0000398(nuclear mRNA splicing, via spliceosome);GO:0001047(core promoter binding);GO:0003682(chromatin binding);GO:0003729(mRNA binding);GO:0005515(protein binding);GO:0005654(nucleoplasm);GO:0005719(nuclear euchromatin);GO:0006366(transcription from RNA polymerase II promoter);GO:000650…	04320(Dorso-ventral axis formation)
ciRNA454	0	0	0	5	0	0	0	0.229395	chrX	70982146	70982751	+	1	ciRNA	-	XM_005700644.1	HDAC8	mRNA	chrX:70982145-71098789	NA	GO:0005634(nucleus);GO:0005737(cytoplasm);GO:0006351(transcription, DNA-dependent);GO:0006355(regulation of transcription, DNA-dependent);GO:0032041(NAD-dependent histone deacetylase activity );GO:0034739(histone deacetylase activity );GO:0046872(metal ion binding);GO:0046969(NAD-dependent histone deacetylase activity );GO:0046970(NAD-dependent histone deacetylase activity )	NA
ciRNA455	0	0	0	35	0	0	0	0.632702	chrX	72636799	72638336	-	1	ciRNA	-	XM_005700696.1	DLG3	mRNA	chrX:72636797-72638336	discs, large homolog 3 (Drosophila)"	GO:0004385(guanylate kinase activity);GO:0005515(protein binding);GO:0005886(plasma membrane);GO:0014069(postsynaptic density);GO:0030054(cell junction);GO:0045211(postsynaptic membrane)	NA
ciRNA456	0	0	0	24.5	0	0	0	1.47759	chrX	81666976	81667436	+	1	ciRNA	-	XM_005700833.1	USP11	mRNA	chrX:81666975-81667439	NA	GO:0004197(cysteine-type endopeptidase activity);GO:0004221(ubiquitin thiolesterase activity);GO:0004843(ubiquitin-specific protease activity);GO:0005515(protein binding);GO:0005634(nucleus);GO:0005737(cytoplasm);GO:0006511(ubiquitin-dependent protein catabolic process);GO:0016579(protein deubiquitination)	NA
ciRNA457	0	0	0	14	0	0	0	0.32545	chrX	84479688	84480883	+	1	ciRNA	-	XM_005700882.1	TSPYL2	mRNA	chrX:84479687-84480896	NA	GO:0000182(rDNA binding);GO:0005654(nucleoplasm);GO:0005730(nucleolus);GO:0005737(cytoplasm);GO:0006334(nucleosome assembly);GO:0006351(transcription, DNA-dependent);GO:0006355(regulation of transcription, DNA-dependent);GO:0007049(cell cycle);GO:0008156(negative regulation of DNA replication);GO:0009966(regulation of signal transduction);GO:0016568(chromatin modification);GO:0030308(negative reg…	NA
ciRNA458	0	0	0	1	0	0	0	0.181717	chrX	101158057	101158209	+	1	ciRNA	-	XM_005700959.1	DMD	mRNA	chrX:101158056-101159115	dystrophin	GO:0002166(beta-dystroglycan binding);GO:0003779(actin binding);GO:0005200(structural constituent of cytoskeleton);GO:0005515(protein binding);GO:0005737(cytoplasm);GO:0005792(microsome);GO:0005829(cytosol);GO:0005856(cytoskeleton);GO:0006355(regulation of transcription, DNA-dependent);GO:0007519(skeletal muscle tissue development);GO:0008270(zinc ion binding);GO:0008307(structural constituent of…	05410(Hypertrophic cardiomyopathy );05412(Arrhythmogenic right ventricular cardiomyopathy );05414(Dilated cardiomyopathy);05416(Viral myocarditis)
ciRNA459	0	0	0	10	0	0	0	0.529576	chrX	107907130	107907654	-	1	ciRNA	-	XM_005700995.1	ZFX	mRNA	chrX:107906097-107907654	NA	GO:0003677(DNA binding);GO:0005634(nucleus);GO:0006351(transcription, DNA-dependent);GO:0006355(regulation of transcription, DNA-dependent);GO:0008270(zinc ion binding)	NA
ciRNA46	4072.63	6236.23	0	0	536.518	898.095	0	0	chr10	38959543	38959721	+	1	ciRNA	-	XM_005685832.1	LRR1	mRNA	chr10:38959542-38968642	NA	NA	NA
ciRNA460	0	0	0	1.5	0	0	0	0.118142	chrX	110221519	110221871	-	1	ciRNA	-	XM_005701028.1	MBTPS2	mRNA	chrX:110221518-110221871	NA	GO:0004222(metalloendopeptidase activity);GO:0005737(cytoplasm);GO:0006508(proteolysis);GO:0008203(cholesterol metabolic process);GO:0016021(integral to membrane);GO:0046872(metal ion binding)	NA
ciRNA461	0	0	0	20.5	0	0	0	1.17275	chr13	4851176	4851661	+	1	ciRNA	-	XM_005687816.1	BTBD3	mRNA	chr13:4851175-4851661	NA	NA	NA
ciRNA462	0	0	0	41.5	0	0	0	0.279441	chr13	15760968	15765096	+	1	ciRNA	-	XM_005687855.1	CDC123	mRNA	chr13:15760967-15765096	NA	GO:0005737(cytoplasm);GO:0007049(cell cycle);GO:0051301(cell division)	NA
ciRNA463	0	0	0	23	0	0	0	0.646575	chr13	22895383	22896371	+	1	ciRNA	-	XM_005688038.1	MSRB2	mRNA	chr13:22895382-22896375	NA	GO:0000318(protein-methionine-R-oxide reductase activity);GO:0003700(sequence-specific DNA binding transcription factor activity);GO:0005739(mitochondrion);GO:0008113(peptide-methionine-);GO:0008270(zinc ion binding);GO:0030091(protein repair)	NA
ciRNA464	0	0	0	15	0	0	0	0.388668	chr13	37135328	37136400	+	1	ciRNA	-	XM_005688076.1	SEC23B	mRNA	chr13:37135327-37136400	NA	GO:0000139(Golgi membrane);GO:0005789(endoplasmic reticulum membrane);GO:0006886(intracellular protein transport);GO:0006888(ER to Golgi vesicle-mediated transport);GO:0008270(zinc ion binding);GO:0030127(COPII vesicle coat);GO:0033116(endoplasmic reticulum-Golgi intermediate compartment membrane)	NA
ciRNA465	0	0	0	18	0	0	0	0.302569	chr13	41462101	41463754	+	1	ciRNA	-	XM_005688095.1	GDI2	mRNA	chr13:41462100-41463754	NA	GO:0005093(Rab GDP-dissociation inhibitor activity);GO:0015031(protein transport);GO:0016020(membrane)	00350(Tyrosine metabolism);00624(1- and 2-Methylnaphthalene degradation);00632(Benzoate degradation via CoA ligation);00642(Ethylbenzene degradation);00903(Limonene and pinene degradation)
ciRNA466	0	0	0	13	0	0	0	0.233184	chr13	45686037	45687586	+	1	ciRNA	-	XM_005688230.1	CDS2	mRNA	chr13:45686036-45687586	NA	GO:0004605(phosphatidate cytidylyltransferase activity);GO:0005743(mitochondrial inner membrane);GO:0008654(phospholipid biosynthetic process);GO:0016021(integral to membrane)	00564(Glycerophospholipid metabolism);04070(Phosphatidylinositol signaling system)
ciRNA467	0	0	0	63	0	0	0	2.03671	chr13	49629726	49630585	-	1	ciRNA	-	XM_005688188.1	MAVS	mRNA	chr13:49629725-49630585	NA	NA	NA
ciRNA468	0	0	0	14.0833	0	0	0	0.171509	chr13	49914160	49916442	-	1	ciRNA	-	XM_005688236.1	ATRN	mRNA	chr13:49914155-49916442	attractin	NA	NA
ciRNA469	0	0	0	17	0	0	0	0.900279	chr13	50198969	50199493	+	1	ciRNA	-	XM_005688237.1	C13H20orf194	mRNA	chr13:50198968-50201458	chromosome 13 open reading frame, human C20orf194	NA	NA
ciRNA47	4038.4	6196.88	0	2946.19	606.556	1017.48	0	521.733	chr10	38959543	38959699	+	1	ciRNA	-	XM_005685832.1	LRR1	mRNA	chr10:38959542-38968642	NA	NA	NA
ciRNA470	0	0	0	30	0	0	0	1.51376	chr13	52366848	52367398	+	1	ciRNA	-	XM_005688404.1	GMEB2	mRNA	chr13:52366847-52367398	glucocorticoid modulatory element binding protein 2	GO:0003677(DNA binding);GO:0005634(nucleus);GO:0005737(cytoplasm);GO:0006355(regulation of transcription, DNA-dependent);GO:0006366(transcription from RNA polymerase II promoter);GO:0046872(metal ion binding)	NA
ciRNA471	0	0	0	8.85714	0	0	0	0.217346	chr13	58474697	58475829	+	1	ciRNA	-	XM_005688336.1	CSNK2A1	mRNA	chr13:58474696-58475832	NA	GO:0004674(protein serine/threonine kinase activity);GO:0005524(ATP binding);GO:0016055(Wnt receptor signaling pathway);GO:0047485(protein N-terminus binding)	04310(Wnt signaling pathway);04520(Adherens junction);04530(Tight junction);04712(Circadian rhythm - plant)
ciRNA472	0	13	0	19.5	0	0.349809	0	0.565922	chr13	59728684	59729641	+	1	ciRNA	-	XM_005688455.1	ASXL1	mRNA	chr13:59728683-59729641	NA	NA	NA
ciRNA473	0	0	0	6	0	0	0	0.309492	chr13	62618793	62619331	-	1	ciRNA	-	XM_005688493.1	EIF6	mRNA	chr13:62618789-62619331	eukaryotic translation initiation factor 6	GO:0003743(translation initiation factor activity);GO:0005730(nucleolus);GO:0005737(cytoplasm);GO:0042256(mature ribosome assembly);GO:0043022(ribosome binding)	NA
ciRNA474	0	0	0	12	0	0	0	0.263533	chr13	73919178	73920443	-	1	ciRNA	-	XM_005688633.1	ZMYND8	mRNA	chr13:73919177-73920443	NA	NA	NA
ciRNA475	0	0	0	6	0	0	0	0.23595	chr13	75239377	75240083	+	1	ciRNA	-	XM_005688637.1	ARFGEF2	mRNA	chr13:75239376-75240083	NA	GO:0000139(Golgi membrane);GO:0005086(ARF guanyl-nucleotide exchange factor activity);GO:0005829(cytosol);GO:0006887(exocytosis);GO:0032012(regulation of ARF protein signal transduction);GO:0035556(intracellular signal transduction)	04144(Endocytosis)
ciRNA476	0	0	0	6.5	0	0	0	0.204432	chr12	18700995	18701878	-	1	ciRNA	-	XM_005687603.1	INTS6	mRNA	chr12:18700994-18701878	NA	GO:0004888(transmembrane signaling receptor activity);GO:0005515(protein binding);GO:0015629(actin cytoskeleton);GO:0016180(snRNA processing);GO:0032039(integrator complex)	NA
ciRNA477	0	0	0	35.3333	0	0	0	0.546364	chr12	22439253	22441050	+	1	ciRNA	-	XM_005687499.1	SUPT20H	mRNA	chr12:22439252-22441073	NA	GO:0005515(protein binding);GO:0006914(autophagy);GO:0007369(gastrulation);GO:0070461(SAGA-type complex)	NA
ciRNA478	0	0	0	18	0	0	0	0.504485	chr12	27577865	27578856	+	1	ciRNA	-	XM_005687619.1	HSPH1	mRNA	chr12:27577864-27578856	NA	GO:0005524(ATP binding);GO:0005737(cytoplasm);GO:0006950(response to stress)	NA
ciRNA479	0	0	0	26.5	0	0	0	2.51458	chr12	34058466	34058758	+	1	ciRNA	-	XM_005687642.1	PSPC1	mRNA	chr12:34058465-34076132	paraspeckle component 1	GO:0000166(nucleotide binding);GO:0003723(RNA binding);GO:0005730(nucleolus);GO:0005737(cytoplasm);GO:0006351(transcription, DNA-dependent);GO:0006355(regulation of transcription, DNA-dependent);GO:0016363(nuclear matrix)	NA
ciRNA48	4037.61	0	3518.88	2945.55	610.326	0	684.136	524.963	chr10	38959543	38959698	+	1	ciRNA	-	XM_005685832.1	LRR1	mRNA	chr10:38959542-38968642	NA	NA	NA
ciRNA480	0	0	0	244	0	0	0	3.29314	chr12	34079845	34081904	+	1	ciRNA	-	XM_005687642.1	PSPC1	mRNA	chr12:34079844-34082040	paraspeckle component 1	GO:0000166(nucleotide binding);GO:0003723(RNA binding);GO:0005730(nucleolus);GO:0005737(cytoplasm);GO:0006351(transcription, DNA-dependent);GO:0006355(regulation of transcription, DNA-dependent);GO:0016363(nuclear matrix)	NA
ciRNA481	0	0	0	9	0	0	0	0.241997	chr12	71728655	71729688	+	1	ciRNA	-	XM_005687766.1	TM9SF2	mRNA	chr12:71728654-71729700	NA	GO:0010008(endosome membrane);GO:0016021(integral to membrane)	NA
ciRNA482	0	0	0	2	0	0	0	0.105714	chr11	6522934	6523459	+	1	ciRNA	-	XM_005686440.1	MAP4K4	mRNA	chr11:6522933-6523474	NA	GO:0004674(protein serine/threonine kinase activity);GO:0005083(small GTPase regulator activity);GO:0005515(protein binding);GO:0005524(ATP binding);GO:0005737(cytoplasm);GO:0006950(response to stress);GO:0007243(intracellular protein kinase cascade);GO:0046328(regulation of JNK cascade)	04010(MAPK signaling pathway)
ciRNA483	0	0	0	4.5	0	0	0	0.259032	chr11	14842977	14843459	+	1	ciRNA	-	XM_005686399.1	BIRC6	mRNA	chr11:14842976-14843465	NA	GO:0004869(cysteine-type endopeptidase inhibitor activity);GO:0005515(protein binding);GO:0005622(intracellular);GO:0006915(apoptosis);GO:0006916(anti-apoptosis);GO:0016881(acid-amino acid ligase activity)	04120(Ubiquitin mediated proteolysis)
ciRNA484	0	0	0	11.5	0	0	0	0.539176	chr11	37676465	37677057	+	1	ciRNA	-	XM_005686621.1	CCDC104	mRNA	chr11:37676464-37677074	NA	NA	NA
ciRNA485	0	0	0	8	0	0	0	0.29151	chr11	42962296	42963058	+	1	ciRNA	-	XM_005686632.1	PAPOLG	mRNA	chr11:42962295-42963064	poly(A) polymerase gamma	GO:0003723(RNA binding);GO:0004652(polynucleotide adenylyltransferase activity);GO:0005524(ATP binding);GO:0005634(nucleus);GO:0006351(transcription, DNA-dependent);GO:0006397(mRNA processing);GO:0043631(RNA polyadenylation);GO:0046872(metal ion binding)	03018(RNA degradation)
ciRNA486	0	0	0	17	0	0	0	2.81337	chr11	48847756	48847923	+	1	ciRNA	-	XM_005686722.1	GGCX	mRNA	chr11:48847755-48848103	gamma-glutamyl carboxylase	GO:0005789(endoplasmic reticulum membrane);GO:0008488(gamma-glutamyl carboxylase activity);GO:0016021(integral to membrane);GO:0017187(peptidyl-glutamic acid carboxylation)	NA
ciRNA487	0	0	0	11.0833	0	0	0	0.201009	chr11	66315564	66317096	+	1	ciRNA	-	XM_005687053.1	ANTXR1	mRNA	chr11:66315563-66317096	NA	GO:0004888(transmembrane signaling receptor activity);GO:0005515(protein binding);GO:0005518(collagen binding);GO:0016021(integral to membrane);GO:0031258(lamellipodium membrane);GO:0031527(filopodium membrane);GO:0031532(actin cytoskeleton reorganization);GO:0034446(substrate adhesion-dependent cell spreading);GO:0046872(metal ion binding);GO:0051015(actin filament binding)	NA
ciRNA488	0	0	0	0.642857	0	0	0	0.0310298	chr11	67104113	67104688	+	1	ciRNA	-	XM_005687055.1	GMCL1	mRNA	chr11:67104112-67106843	NA	GO:0005515(protein binding);GO:0005635(nuclear envelope);GO:0006355(regulation of transcription, DNA-dependent);GO:0007275(multicellular organismal development);GO:0007283(spermatogenesis);GO:0016363(nuclear matrix);GO:0030154(cell differentiation)	NA
ciRNA489	0	0	0	40	0	0	0	1.37467	chr11	70839407	70840215	-	1	ciRNA	-	XM_005686871.1	MRPL33	mRNA	chr11:70839377-70840215	NA	GO:0003735(structural constituent of ribosome);GO:0005739(mitochondrion);GO:0005840(ribosome);GO:0006412(translation)	NA
ciRNA49	4065.74	0	3535.87	0	551.001	0	616.325	0	chr10	38959543	38959716	+	1	ciRNA	-	XM_005685832.1	LRR1	mRNA	chr10:38959542-38968642	NA	NA	NA
ciRNA490	0	0	0	4.5	0	0	0	0.241997	chr11	71120491	71121007	+	1	ciRNA	-	XM_005686884.1	IFT172	mRNA	chr11:71120490-71121091	NA	GO:0001841(neural tube formation);GO:0005515(protein binding);GO:0005929(cilium);GO:0007224(smoothened signaling pathway);GO:0007368(determination of left/right symmetry);GO:0009953(dorsal/ventral pattern formation);GO:0016485(protein processing);GO:0042384(cilium assembly)	NA
ciRNA491	0	0	0	137	0	0	0	4.76718	chr11	77725785	77726583	+	1	ciRNA	-	XM_005686976.1	LAPTM4A	mRNA	chr11:77725784-77726616	NA	GO:0006810(transport);GO:0012505(endomembrane system);GO:0016021(integral to membrane)	04142(Lysosome)
ciRNA492	0	0	0	0.222222	0	0	0	0.00859302	chr11	79793054	79793772	+	1	ciRNA	-	XM_005686985.1	SMC6	mRNA	chr11:79793053-79793776	NA	GO:0005524(ATP binding);GO:0005634(nucleus);GO:0005694(chromosome);GO:0006281(DNA repair);GO:0006310(DNA recombination)	00230(Purine metabolism)
ciRNA493	0	0	0	1.69643	0	0	0	0.0436312	chr11	87303406	87304486	+	1	ciRNA	-	XM_005687028.1	KIDINS220	mRNA	chr11:87303405-87304487	NA	GO:0000186(activation of MAPKK activity);GO:0005829(cytosol);GO:0016021(integral to membrane);GO:0019887(protein kinase regulator activity);GO:0019901(protein kinase binding);GO:0048011(nerve growth factor receptor signaling pathway)	04722(Neurotrophin signaling pathway)
ciRNA494	0	12	0	21	0	0.240544	0	0.45401	chr11	92719872	92721157	+	1	ciRNA	-	XM_005687120.1	RABGAP1	mRNA	chr11:92719871-92721157	NA	GO:0005097(Rab GTPase activator activity);GO:0005815(microtubule organizing center);GO:0005829(cytosol);GO:0007049(cell cycle)	04260(Cardiac muscle contraction);05410(Hypertrophic cardiomyopathy );05414(Dilated cardiomyopathy)
ciRNA495	0	0	0	9.33333	0	0	0	0.345989	chr11	99519375	99520124	+	1	ciRNA	-	XM_005687307.1	ABL1	mRNA	chr11:99519374-99520124	NA	GO:0000115(regulation of transcription involved in S phase of mitotic cell cycle);GO:0000287(magnesium ion binding);GO:0003677(DNA binding);GO:0004715(non-membrane spanning protein tyrosine kinase activity);GO:0005524(ATP binding);GO:0005730(nucleolus);GO:0005739(mitochondrion);GO:0005829(cytosol);GO:0005856(cytoskeleton);GO:0006298(mismatch repair);GO:0006897(endocytosis);GO:0006914(autophagy);G…	04012(ErbB signaling pathway);04110(Cell cycle);04360(Axon guidance);04722(Neurotrophin signaling pathway);05130(Pathogenic Escherichia coli infection);05131(Shigellosis);05200(Pathways in cancer);05220(Chronic myeloid leukemia);05416(Viral myocarditis)
ciRNA496	0	0	0	2	0	0	0	0.0214362	chr10	7582673	7585266	+	1	ciRNA	-	XM_005685061.1	IQGAP2	mRNA	chr10:7582672-7585266	IQ motif containing GTPase activating protein 2	GO:0003779(actin binding);GO:0005095(GTPase inhibitor activity);GO:0005099(Ras GTPase activator activity);GO:0005516(calmodulin binding);GO:0007264(small GTPase mediated signal transduction);GO:0015629(actin cytoskeleton)	04810(Regulation of actin cytoskeleton)
ciRNA497	0	0	0	23	0	0	0	0.568411	chr10	12057781	12058905	-	1	ciRNA	-	XM_005685308.1	IGDCC4	mRNA	chr10:12057774-12058905	immunoglobulin superfamily, DCC subclass, member 4	GO:0005886(plasma membrane);GO:0016021(integral to membrane)	04360(Axon guidance);05200(Pathways in cancer);05210(Colorectal cancer)
ciRNA498	0	0	0	5.66667	0	0	0	0.30592	chr10	18997933	18998447	+	1	ciRNA	-	XM_005685321.1	ARIH1	mRNA	chr10:18997932-18998447	NA	GO:0004842(ubiquitin-protein ligase activity);GO:0005737(cytoplasm);GO:0008270(zinc ion binding)	NA
ciRNA499	0	0	0	19	0	0	0	1.25475	chr10	21311257	21311677	+	1	ciRNA	-	XM_005685345.1	ACIN1	mRNA	chr10:21311256-21311689	NA	GO:0000166(nucleotide binding);GO:0003676(nucleic acid binding);GO:0005829(cytosol);GO:0016887(ATPase activity);GO:0019899(enzyme binding);GO:0030218(erythrocyte differentiation);GO:0030263(apoptotic chromosome condensation);GO:0045657(positive regulation of monocyte differentiation)	NA
ciRNA5	15.3333	0	0	0	1.89306	0	0	0	chr13	32081545	32081735	+	1	ciRNA	-	XM_005687995.1	KIF5B	mRNA	chr13:32081544-32085129	NA	GO:0003777(microtubule motor activity);GO:0005524(ATP binding);GO:0005871(kinesin complex);GO:0005874(microtubule);GO:0008017(microtubule binding);GO:0031982(vesicle);GO:0035617(stress granule disassembly);GO:0047496(vesicle transport along microtubule);GO:0048471(perinuclear region of cytoplasm)	NA
ciRNA50	4065.79	0	0	0	547.86	0	0	0	chr10	38959543	38959717	+	1	ciRNA	-	XM_005685832.1	LRR1	mRNA	chr10:38959542-38968642	NA	NA	NA
ciRNA500	0	0	0	11	0	0	0	0.996189	chr10	31592217	31592523	+	1	ciRNA	-	XM_005685473.1	THBS1	mRNA	chr10:31592216-31592526	thrombospondin 1	GO:0005198(structural molecule activity);GO:0005509(calcium ion binding);GO:0007155(cell adhesion);GO:0008201(heparin binding)	04145(Phagosome);04350(TGF-beta signaling pathway);04510(Focal adhesion);04512(ECM-receptor interaction);05144(Malaria)
ciRNA501	0	0	0	75	0	0	0	1.19633	chr10	34797474	34799216	+	1	ciRNA	-	XM_005685548.1	CCNDBP1	mRNA	chr10:34797473-34799234	cyclin D-type binding-protein 1	GO:0005634(nucleus);GO:0005737(cytoplasm);GO:0007049(cell cycle)	NA
ciRNA502	0	0	0	2964.93	0	0	0	448.006	chr10	38959543	38959726	+	1	ciRNA	-	XM_005685832.1	LRR1	mRNA	chr10:38959542-38968642	NA	NA	NA
ciRNA503	0	6238.68	0	2964.19	0	888.52	0	455.318	chr10	38959543	38959723	+	1	ciRNA	-	XM_005685832.1	LRR1	mRNA	chr10:38959542-38968642	NA	NA	NA
ciRNA504	0	0	0	2929.7	0	0	0	594.552	chr10	38959543	38959679	+	1	ciRNA	-	XM_005685832.1	LRR1	mRNA	chr10:38959542-38968642	NA	NA	NA
ciRNA505	0	0	0	19	0	0	0	0.236884	chr10	42141529	42143758	-	1	ciRNA	-	XM_005685846.1	SNX1	mRNA	chr10:42141528-42143758	sorting nexin 1	GO:0005794(Golgi apparatus);GO:0007154(cell communication);GO:0008565(protein transporter activity);GO:0031901(early endosome membrane);GO:0035091(phosphatidylinositol binding)	NA
ciRNA506	0	0	0	5	0	0	0	0.19043	chr10	42630195	42630924	+	1	ciRNA	-	XM_005685671.1	HERC1	mRNA	chr10:42630194-42630924	HECT and RLD domain containing E3 ubiquitin protein ligase family member 1	GO:0005086(ARF guanyl-nucleotide exchange factor activity);GO:0005794(Golgi apparatus);GO:0005829(cytosol);GO:0006464(protein modification process);GO:0006810(transport);GO:0016020(membrane);GO:0016881(acid-amino acid ligase activity)	04120(Ubiquitin mediated proteolysis)
ciRNA507	0	0	0	7.5	0	0	0	0.470701	chr10	47577645	47578087	+	1	ciRNA	-	XM_005685852.1	SLTM	mRNA	chr10:47577644-47580317	SAFB-like, transcription modulator	NA	NA
ciRNA508	0	0	0	73	0	0	0	0.593797	chr10	63935514	63938931	-	1	ciRNA	-	XM_005685927.1	ATG14	mRNA	chr10:63935513-63938931	autophagy related 14	GO:0000045(autophagic vacuole assembly);GO:0005515(protein binding);GO:0005776(autophagic vacuole);GO:0005783(endoplasmic reticulum);GO:0010508(positive regulation of autophagy);GO:0034045(pre-autophagosomal structure membrane)	NA
ciRNA509	0	0	0	5.5	0	0	0	0.176576	chr10	82390652	82391517	-	1	ciRNA	-	XM_005686129.1	NEK9	mRNA	chr10:82390651-82391517	NA	GO:0004674(protein serine/threonine kinase activity);GO:0005524(ATP binding);GO:0005634(nucleus);GO:0005739(mitochondrion);GO:0007067(mitosis);GO:0019901(protein kinase binding);GO:0046872(metal ion binding);GO:0051301(cell division)	NA
ciRNA51	4078.52	6239.93	0	0	508.866	851.082	0	0	chr10	38959543	38959731	+	1	ciRNA	-	XM_005685832.1	LRR1	mRNA	chr10:38959542-38968642	NA	NA	NA
ciRNA510	0	0	0	11	0	0	0	0.358115	chr10	84733828	84734681	-	1	ciRNA	-	XM_005686165.1	VIPAS39	mRNA	chr10:84732731-84734681	VPS33B interacting protein, apical-basolateral polarity regulator, spe-39 homolog	GO:0005515(protein binding);GO:0005769(early endosome);GO:0005770(late endosome);GO:0006351(transcription, DNA-dependent);GO:0006355(regulation of transcription, DNA-dependent);GO:0006886(intracellular protein transport);GO:0008333(endosome to lysosome transport);GO:0055037(recycling endosome)	NA
ciRNA511	0	0	0	5.5	0	0	0	0.267802	chr17	3928438	3929008	-	1	ciRNA	-	XM_005691189.1	KIAA0922	mRNA	chr17:3928406-3929008	KIAA0922 ortholog	GO:0016021(integral to membrane)	NA
ciRNA512	0	0	0	33	0	0	0	1.22988	chr17	58440032	58440777	+	1	ciRNA	-	XM_005691468.1	MED13L	mRNA	chr17:58440031-58440777	NA	GO:0001104(RNA polymerase II transcription cofactor activity);GO:0006357(regulation of transcription from RNA polymerase II promoter);GO:0016592(mediator complex)	NA
ciRNA513	0	0	0	35	0	0	0	1.00319	chr17	62463062	62464031	+	1	ciRNA	-	XM_005691676.1	RNF10	mRNA	chr17:62463061-62464045	NA	GO:0005737(cytoplasm);GO:0008270(zinc ion binding)	NA
ciRNA514	0	0	0	3	0	0	0	0.455782	chr17	67664522	67664704	-	1	ciRNA	-	XM_005691608.1	CHEK2	mRNA	chr17:67664479-67664704	NA	NA	04110(Cell cycle);04111(Cell cycle - yeast);04115(p53 signaling pathway)
ciRNA515	0	0	0	20.6667	0	0	0	0.545669	chr16	932513	933565	+	1	ciRNA	-	XM_005690380.1	ZC3H11A	mRNA	chr16:932512-933565	NA	GO:0003676(nucleic acid binding);GO:0005515(protein binding);GO:0008270(zinc ion binding)	00270(Cysteine and methionine metabolism);05014(Amyotrophic lateral sclerosis )
ciRNA516	0	0	0	13	0	0	0	1.09526	chr16	946360	946689	+	1	ciRNA	-	XM_005690380.1	ZC3H11A	mRNA	chr16:946359-946689	NA	GO:0003676(nucleic acid binding);GO:0005515(protein binding);GO:0008270(zinc ion binding)	00270(Cysteine and methionine metabolism);05014(Amyotrophic lateral sclerosis )
ciRNA517	0	0	0	264.2	0	0	0	13.4042	chr16	10235988	10236535	-	1	ciRNA	-	XM_005690460.1	RGS2	mRNA	chr16:10235968-10236535	regulator of G-protein signaling 2, 24kDa	GO:0004871(signal transducer activity);GO:0005096(GTPase activator activity);GO:0005730(nucleolus);GO:0006417(regulation of translation);GO:0007049(cell cycle)	04360(Axon guidance)
ciRNA518	0	0	0	2.5	0	0	0	0.195794	chr16	21425209	21425563	-	1	ciRNA	-	XM_005690485.1	RAB3GAP2	mRNA	chr16:21425208-21425563	NA	GO:0005096(GTPase activator activity);GO:0005625(soluble fraction);GO:0005737(cytoplasm);GO:0006886(intracellular protein transport);GO:0046982(protein heterodimerization activity)	NA
ciRNA519	0	0	0	3.5	0	0	0	0.140621	chr16	26310301	26310992	-	1	ciRNA	-	XM_005690591.1	LOC102182617	mRNA	chr16:26309824-26310992	NA	GO:0001725(stress fiber);GO:0001843(neural tube closure);GO:0003779(actin binding);GO:0005522(profilin binding);GO:0005829(cytosol);GO:0005925(focal adhesion);GO:0006928(cellular component movement);GO:0007411(axon guidance);GO:0008154(actin polymerization or depolymerization);GO:0017124(SH3 domain binding);GO:0030027(lamellipodium);GO:0030175(filopodium);GO:0045202(synapse);GO:0046907(intracellu…	04810(Regulation of actin cytoskeleton)
ciRNA52	4078.77	6241.18	3546.58	2967.57	500.945	837.952	560.236	429.722	chr10	38959543	38959734	+	1	ciRNA	-	XM_005685832.1	LRR1	mRNA	chr10:38959542-38968642	NA	NA	NA
ciRNA520	0	0	0	2	0	0	0	0.0838695	chr16	28235489	28236151	+	1	ciRNA	-	XM_005690546.1	AHCTF1	mRNA	chr16:28235488-28236151	AT hook containing transcription factor 1	GO:0000236(mitotic prometaphase);GO:0000777(condensed chromosome kinetochore);GO:0000910(cytokinesis);GO:0003677(DNA binding);GO:0005643(nuclear pore);GO:0005654(nucleoplasm);GO:0005829(cytosol);GO:0015031(protein transport);GO:0016363(nuclear matrix);GO:0031965(nuclear membrane);GO:0051028(mRNA transport);GO:0051292(nuclear pore complex assembly);GO:0055085(transmembrane transport)	NA
ciRNA521	0	0	0	5.16667	0	0	0	0.118619	chr16	36700139	36701349	+	1	ciRNA	-	XM_005690642.1	PRRC2C	mRNA	chr16:36700138-36701388	NA	NA	04144(Endocytosis)
ciRNA522	0	0	0	25	0	0	0	2.41343	chr16	39499008	39499295	+	1	ciRNA	-	XM_005690674.1	MTHFR	mRNA	chr16:39499007-39499525	NA	GO:0004489(methylenetetrahydrofolate reductase )	00670(One carbon pool by folate);00680(Methane metabolism)
ciRNA523	0	0	0	1.5	0	0	0	0.0421679	chr16	58267160	58268148	+	1	ciRNA	-	XM_005690927.1	SOAT1	mRNA	chr16:58267159-58268148	NA	GO:0005789(endoplasmic reticulum membrane);GO:0008203(cholesterol metabolic process);GO:0016021(integral to membrane);GO:0034736(cholesterol O-acyltransferase activity)	00100(Steroid biosynthesis)
ciRNA524	0	0	0	46	0	0	0	1.39621	chr15	22615615	22616530	-	1	ciRNA	-	XM_005689469.1	USP28	mRNA	chr15:22615611-22616530	NA	GO:0000077(DNA damage checkpoint);GO:0004221(ubiquitin thiolesterase activity);GO:0004843(ubiquitin-specific protease activity);GO:0005515(protein binding);GO:0005654(nucleoplasm);GO:0005730(nucleolus);GO:0006281(DNA repair);GO:0006511(ubiquitin-dependent protein catabolic process);GO:0008283(cell proliferation);GO:0010212(response to ionizing radiation);GO:0016579(protein deubiquitination);GO:00…	NA
ciRNA525	0	0	0	49	0	0	0	4.78012	chr15	31972759	31973043	-	1	ciRNA	-	XM_005689565.1	HSPA8	mRNA	chr15:31972758-31973043	NA	GO:0005524(ATP binding);GO:0006351(transcription, DNA-dependent);GO:0006950(response to stress);GO:0030529(ribonucleoprotein complex);GO:0042470(melanosome);GO:0045892(negative regulation of transcription, DNA-dependent)	03040(Spliceosome);04010(MAPK signaling pathway);04144(Endocytosis);04612(Antigen processing and presentation)
ciRNA526	0	0	0	9.66667	0	0	0	0.241908	chr15	41176838	41177948	-	1	ciRNA	-	XM_005689702.1	SWAP70	mRNA	chr15:41176837-41177948	NA	GO:0003677(DNA binding);GO:0005634(nucleus);GO:0005737(cytoplasm);GO:0005886(plasma membrane);GO:0030027(lamellipodium)	04530(Tight junction);05416(Viral myocarditis)
ciRNA527	0	46	0	21	0	1.19899	0	0.590351	chr15	42075540	42076528	+	1	ciRNA	-	XM_005689745.1	ST5	mRNA	chr15:42075539-42076528	suppression of tumorigenicity 5	NA	04510(Focal adhesion);04512(ECM-receptor interaction)
ciRNA528	0	0	0	9	0	0	0	0.627129	chr15	44649574	44649972	+	1	ciRNA	-	XM_005689767.1	APBB1	mRNA	chr15:44649573-44649972	NA	GO:0001540(beta-amyloid binding);GO:0003682(chromatin binding);GO:0005737(cytoplasm);GO:0005886(plasma membrane);GO:0006351(transcription, DNA-dependent);GO:0006915(apoptosis);GO:0006974(response to DNA damage stimulus);GO:0007050(cell cycle arrest);GO:0007165(signal transduction);GO:0007409(axonogenesis);GO:0008134(transcription factor binding);GO:0016607(nuclear speck);GO:0030027(lamellipodium)…	05010(Alzheimer's disease)
ciRNA529	0	0	0	37	0	0	0	0.326054	chr15	48026417	48029571	+	1	ciRNA	-	XM_005689862.1	NUP98	mRNA	chr15:48026416-48029571	NA	NA	NA
ciRNA53	4061.91	0	3532.08	0	573.556	0	641.471	0	chr10	38959543	38959709	+	1	ciRNA	-	XM_005685832.1	LRR1	mRNA	chr10:38959542-38968642	NA	NA	NA
ciRNA530	0	0	0	15	0	0	0	0.891113	chr15	48032070	48032537	+	1	ciRNA	-	XM_005689862.1	NUP98	mRNA	chr15:48032069-48032537	NA	NA	NA
ciRNA531	0	0	0	24	0	0	0	0.790599	chr15	69709768	69710611	+	1	ciRNA	-	XM_005690123.1	API5	mRNA	chr15:69709767-69710611	NA	GO:0005634(nucleus);GO:0005681(spliceosomal complex);GO:0005737(cytoplasm);GO:0006915(apoptosis);GO:0006916(anti-apoptosis);GO:0017134(fibroblast growth factor binding)	NA
ciRNA532	0	0	0	2.14286	0	0	0	0.0400924	chr15	69769240	69770725	+	1	ciRNA	-	XM_005690122.1	TTC17	mRNA	chr15:69769239-69770725	NA	GO:0005488(binding)	NA
ciRNA533	0	0	0	1.5	0	0	0	0.0698561	chr15	73001130	73001726	-	1	ciRNA	-	XM_005690157.1	CKAP5	mRNA	chr15:73001129-73001726	cytoskeleton associated protein 5	GO:0000086(G2/M transition of mitotic cell cycle);GO:0000236(mitotic prometaphase);GO:0005515(protein binding);GO:0005813(centrosome);GO:0005829(cytosol);GO:0007051(spindle organization);GO:0030951(establishment or maintenance of microtubule cytoskeleton polarity);GO:0050658(RNA transport);GO:0051297(centrosome organization);GO:0051301(cell division)	NA
ciRNA534	0	0	0	145.167	0	0	0	15.0598	chr15	73404119	73404386	+	1	ciRNA	-	XM_005690162.1	DDB2	mRNA	chr15:73404118-73404411	damage-specific DNA binding protein 2, 48kDa	GO:0003677(DNA binding)	03420(Nucleotide excision repair);04115(p53 signaling pathway);04120(Ubiquitin mediated proteolysis)
ciRNA535	0	0	0	5	0	0	0	0.808219	chr14	13577123	13577294	+	1	ciRNA	-	XM_005688815.1	PTK2	mRNA	chr14:13577122-13577853	NA	GO:0004715(non-membrane spanning protein tyrosine kinase activity);GO:0004871(signal transducer activity);GO:0005178(integrin binding);GO:0005524(ATP binding);GO:0005730(nucleolus);GO:0005829(cytosol);GO:0005856(cytoskeleton);GO:0005925(focal adhesion);GO:0006921(cellular component disassembly involved in apoptosis);GO:0007172(signal complex assembly);GO:0007229(integrin-mediated signaling pathwa…	04012(ErbB signaling pathway);04062(Chemokine signaling pathway);04360(Axon guidance);04370(VEGF signaling pathway);04510(Focal adhesion);04670(Leucyte transendothelial migration);04810(Regulation of actin cytoskeleton);05100(Bacterial invasion of epithelial cells);05200(Pathways in cancer);05222(Small cell lung cancer)
ciRNA536	0	0	0	50	0	0	0	0.640911	chr14	26531081	26533249	-	1	ciRNA	-	XM_005688949.1	FAM91A1	mRNA	chr14:26531068-26533249	NA	NA	NA
ciRNA537	0	0	0	14.7255	0	0	0	0.562375	chr14	27032241	27032968	+	1	ciRNA	-	XM_005688867.1	C14H8orf76	mRNA	chr14:27032240-27032968	chromosome 14 open reading frame, human C8orf76	GO:0005488(binding)	NA
ciRNA538	0	0	0	17	0	0	0	0.328912	chr14	27190644	27192080	+	1	ciRNA	-	XM_005688871.1	DERL1	mRNA	chr14:27190643-27192140	derlin 1	NA	05014(Amyotrophic lateral sclerosis )
ciRNA539	0	0	0	36	0	0	0	0.83968	chr14	32118378	32119569	-	1	ciRNA	-	XM_005688970.1	RB1CC1	mRNA	chr14:32118366-32119569	NA	GO:0005515(protein binding);GO:0005634(nucleus);GO:0005829(cytosol);GO:0006351(transcription, DNA-dependent);GO:0006355(regulation of transcription, DNA-dependent);GO:0006914(autophagy);GO:0007049(cell cycle);GO:0010506(regulation of autophagy);GO:0034045(pre-autophagosomal structure membrane);GO:0070969(ULK1-ATG13-FIP200 complex)	NA
ciRNA54	4064.51	6228.47	0	0	563.795	944.465	0	0	chr10	38959543	38959712	+	1	ciRNA	-	XM_005685832.1	LRR1	mRNA	chr10:38959542-38968642	NA	NA	NA
ciRNA540	0	0	0	1.85714	0	0	0	0.0674949	chr14	43955648	43956412	+	1	ciRNA	-	XM_005689044.1	SULF1	mRNA	chr14:43955647-43956415	NA	GO:0001822(kidney development);GO:0004065(arylsulfatase activity);GO:0005509(calcium ion binding);GO:0005615(extracellular space);GO:0005783(endoplasmic reticulum);GO:0005795(Golgi stack);GO:0006915(apoptosis);GO:0009986(cell surface);GO:0030201(heparan sulfate proteoglycan metabolic process);GO:0040037(negative regulation of fibroblast growth factor receptor signaling pathway);GO:0060348(bone de…	NA
ciRNA541	0	0	0	12.5	0	0	0	0.998661	chr14	44410745	44411092	-	1	ciRNA	-	XM_005689052.1	NCOA2	mRNA	chr14:44408775-44411092	NA	GO:0004402(histone acetyltransferase activity);GO:0004871(signal transducer activity);GO:0005654(nucleoplasm);GO:0006351(transcription, DNA-dependent);GO:0016922(ligand-dependent nuclear receptor binding);GO:0035257(nuclear hormone receptor binding);GO:0044255(cellular lipid metabolic process)	NA
ciRNA542	0	0	0	4.33333	0	0	0	0.306561	chr14	73964237	73964629	+	1	ciRNA	-	XM_005689197.1	PABPC1	mRNA	chr14:73964236-73964629	NA	GO:0000166(nucleotide binding);GO:0000184(nuclear-transcribed mRNA catabolic process, nonsense-mediated decay);GO:0003723(RNA binding);GO:0005515(protein binding);GO:0005681(spliceosomal complex);GO:0005737(cytoplasm);GO:0006397(mRNA processing);GO:0008380(RNA splicing);GO:2000623(negative regulation of nuclear-transcribed mRNA catabolic process, nonsense-mediated decay)	05130(Pathogenic Escherichia coli infection)
ciRNA543	0	0	0	11	0	0	0	0.367143	chr14	78300903	78301735	+	1	ciRNA	-	XM_005689224.1	LOC102183616	mRNA	chr14:78300902-78301735	NA	GO:0005743(mitochondrial inner membrane);GO:0006122(mitochondrial electron transport, ubiquinol to cytochrome c);GO:0008121(ubiquinol-cytochrome-c reductase activity);GO:0070469(respiratory chain)	00190(Oxidative phosphorylation);04260(Cardiac muscle contraction);05010(Alzheimer's disease);05012(Parkinson's disease);05016(Huntington's disease)
ciRNA544	0	0	0	37.5556	0	0	0	1.77878	chr14	79733832	79734418	+	1	ciRNA	-	XM_005689228.1	TP53INP1	mRNA	chr14:79733831-79734418	NA	GO:0006915(apoptosis);GO:0016605(PML body)	NA
ciRNA545	0	0	0	0.780952	0	0	0	0.0400602	chr14	79882589	79883130	-	1	ciRNA	-	XM_005689316.1	DPY19L4	mRNA	chr14:79882588-79883130	dpy-19-like 4 (C. elegans)	GO:0016021(integral to membrane)	NA
ciRNA546	0	0	0	52	0	0	0	1.959	chr19	7250491	7251228	+	1	ciRNA	-	XM_005693178.1	SCPEP1	mRNA	chr19:7250490-7251228	NA	GO:0004185(serine-type carboxypeptidase activity);GO:0005576(extracellular region);GO:0006508(proteolysis)	NA
ciRNA547	0	0	0	46	0	0	0	1.24288	chr19	8203823	8204851	-	1	ciRNA	-	XM_005693094.1	VEZF1	mRNA	chr19:8203804-8204851	NA	GO:0003677(DNA binding);GO:0005634(nucleus);GO:0006357(regulation of transcription from RNA polymerase II promoter);GO:0006366(transcription from RNA polymerase II promoter);GO:0006968(cellular defense response);GO:0008270(zinc ion binding)	NA
ciRNA548	0	0	0	4	0	0	0	0.31327	chr19	8229260	8229614	-	1	ciRNA	-	XM_005693095.1	SRSF1	mRNA	chr19:8229250-8229614	NA	GO:0000166(nucleotide binding);GO:0000395(nuclear mRNA 5'-splice site recognition);GO:0003723(RNA binding);GO:0005737(cytoplasm);GO:0016607(nuclear speck)	NA
ciRNA549	0	0	0	14.2217	0	0	0	0.308668	chr19	11952696	11953976	+	1	ciRNA	-	XM_005693194.1	APPBP2	mRNA	chr19:11952695-11953976	NA	GO:0003777(microtubule motor activity);GO:0005515(protein binding);GO:0005634(nucleus);GO:0005874(microtubule);GO:0005875(microtubule associated complex);GO:0006886(intracellular protein transport);GO:0030659(cytoplasmic vesicle membrane)	NA
ciRNA55	4037.34	0	0	2945.31	614.222	0	0	528.307	chr10	38959543	38959697	+	1	ciRNA	-	XM_005685832.1	LRR1	mRNA	chr10:38959542-38968642	NA	NA	NA
ciRNA550	0	0	0	15	0	0	0	0.870649	chr19	17077557	17078035	-	1	ciRNA	-	XM_005693342.1	PSMD11	mRNA	chr19:17077556-17078035	NA	GO:0000502(proteasome complex)	03050(Proteasome)
ciRNA551	0	0	0	5.5	0	0	0	0.1285	chr19	24039863	24041052	-	1	ciRNA	-	XM_005693417.1	ANKFY1	mRNA	chr19:24038992-24041052	NA	GO:0010008(endosome membrane);GO:0046872(metal ion binding)	NA
ciRNA552	0	0	0	4	0	0	0	0.703866	chr19	25702528	25702685	-	1	ciRNA	-	XM_005694183.1	KIF1C	mRNA	chr19:25702347-25702685	NA	GO:0003777(microtubule motor activity);GO:0005524(ATP binding);GO:0005783(endoplasmic reticulum);GO:0005794(Golgi apparatus);GO:0005874(microtubule);GO:0006890(retrograde vesicle-mediated transport, Golgi to ER);GO:0007018(microtubule-based movement)	NA
ciRNA553	0	0	0	135.521	0	0	0	12.1153	chr19	26539310	26539620	+	1	ciRNA	-	XM_005693519.1	EIF4A1	mRNA	chr19:26539309-26539646	NA	GO:0003743(translation initiation factor activity);GO:0005524(ATP binding);GO:0008026(ATP-dependent helicase activity)	NA
ciRNA554	0	0	0	33.75	0	0	0	5.21301	chr19	27010843	27011022	-	1	ciRNA	-	XM_005693546.1	PER1	mRNA	chr19:27010817-27011022	NA	GO:0004871(signal transducer activity);GO:0005634(nucleus);GO:0005737(cytoplasm);GO:0006351(transcription, DNA-dependent);GO:0007623(circadian rhythm);GO:0009649(entrainment of circadian clock);GO:0045892(negative regulation of transcription, DNA-dependent)	04710(Circadian rhythm - mammal);04711(Circadian rhythm - fly)
ciRNA555	0	0	0	3.2	0	0	0	0.19341	chr19	32549342	32549801	+	1	ciRNA	-	XM_005693601.1	NCOR1	mRNA	chr19:32549341-32549832	NA	GO:0000790(nuclear chromatin);GO:0003714(transcription corepressor activity);GO:0005876(spindle microtubule);GO:0006366(transcription from RNA polymerase II promoter);GO:0016568(chromatin modification);GO:0017053(transcriptional repressor complex);GO:0042826(histone deacetylase binding);GO:0044212(transcription regulatory region DNA binding);GO:0044255(cellular lipid metabolic process);GO:0046329…	NA
ciRNA556	0	0	0	5.66667	0	0	0	0.221276	chr19	32583266	32583977	+	1	ciRNA	-	XM_005693601.1	NCOR1	mRNA	chr19:32583265-32583978	NA	GO:0000790(nuclear chromatin);GO:0003714(transcription corepressor activity);GO:0005876(spindle microtubule);GO:0006366(transcription from RNA polymerase II promoter);GO:0016568(chromatin modification);GO:0017053(transcriptional repressor complex);GO:0042826(histone deacetylase binding);GO:0044212(transcription regulatory region DNA binding);GO:0044255(cellular lipid metabolic process);GO:0046329…	NA
ciRNA557	0	0	0	13.6667	0	0	0	0.210277	chr19	34695987	34697793	+	1	ciRNA	-	XM_005693636.1	MBTD1	mRNA	chr19:34695986-34697793	NA	GO:0005634(nucleus);GO:0006351(transcription, DNA-dependent);GO:0006355(regulation of transcription, DNA-dependent);GO:0008270(zinc ion binding);GO:0016568(chromatin modification)	NA
ciRNA558	0	0	0	19	0	0	0	0.386998	chr19	38916043	38917407	-	1	ciRNA	-	XM_005693741.1	FBXL20	mRNA	chr19:38916042-38917407	NA	GO:0005737(cytoplasm)	NA
ciRNA559	0	0	0	16	0	0	0	1.32394	chr19	39569668	39570003	-	1	ciRNA	-	XM_005694303.1	NR1D1	mRNA	chr19:39569645-39570003	NA	GO:0003700(sequence-specific DNA binding transcription factor activity);GO:0003707(steroid hormone receptor activity);GO:0005634(nucleus);GO:0008270(zinc ion binding);GO:0043565(sequence-specific DNA binding)	04710(Circadian rhythm - mammal)
ciRNA56	4078.77	0	0	0	495.781	0	0	0	chr10	38959543	38959736	+	1	ciRNA	-	XM_005685832.1	LRR1	mRNA	chr10:38959542-38968642	NA	NA	NA
ciRNA560	0	0	0	11	0	0	0	1.03671	chr19	41571408	41571702	-	1	ciRNA	-	XM_005693851.1	STAT3	mRNA	chr19:41571357-41571702	NA	GO:0000122(negative regulation of transcription from RNA polymerase II promoter);GO:0001659(temperature homeostasis);GO:0001754(eye photoreceptor cell differentiation);GO:0003700(sequence-specific DNA binding transcription factor activity);GO:0003706(ligand-regulated transcription factor activity);GO:0004715(non-membrane spanning protein tyrosine kinase activity);GO:0004871(signal transducer acti…	04062(Chemokine signaling pathway);04630(Jak-STAT signaling pathway);04920(Adipocytokine signaling pathway);05200(Pathways in cancer);05212(Pancreatic cancer);05221(Acute myeloid leukemia)
ciRNA561	0	0	0	5	0	0	0	0.330199	chr19	46197054	46197474	+	1	ciRNA	-	XM_005694361.1	MRC2	mRNA	chr19:46197053-46197520	mannose receptor, C type 2	GO:0004872(receptor activity);GO:0005529(sugar binding);GO:0006897(endocytosis);GO:0016021(integral to membrane)	04145(Phagosome)
ciRNA562	0	0	0	2	0	0	0	0.187224	chr19	47133361	47133657	-	1	ciRNA	-	XM_005693990.1	CCDC47	mRNA	chr19:47133360-47133657	NA	GO:0016021(integral to membrane)	NA
ciRNA563	0	0	0	8	0	0	0	0.459549	chr19	50441060	50441543	+	1	ciRNA	-	XM_005694068.1	AZI1	mRNA	chr19:50441059-50441544	5-azacytidine induced 1	GO:0000086(G2/M transition of mitotic cell cycle);GO:0005813(centrosome);GO:0005829(cytosol);GO:0007275(multicellular organismal development);GO:0007283(spermatogenesis);GO:0030154(cell differentiation);GO:0043231(intracellular membrane-bounded organelle)	04510(Focal adhesion);04512(ECM-receptor interaction)
ciRNA564	0	0	0	7	0	0	0	0.166769	chr19	60086224	60087390	+	1	ciRNA	-	XM_005694494.1	ABCA5	mRNA	chr19:60086223-60087393	NA	GO:0000139(Golgi membrane);GO:0005524(ATP binding);GO:0005765(lysosomal membrane);GO:0010745(negative regulation of macrophage derived foam cell differentiation);GO:0016021(integral to membrane);GO:0016887(ATPase activity);GO:0031902(late endosome membrane);GO:0033344(cholesterol efflux);GO:0034375(high-density lipoprotein particle remodeling);GO:0043691(reverse cholesterol transport)	02010(ABC transporters)
ciRNA565	0	0	0	10	0	0	0	0.184859	chr18	1010191	1011694	+	1	ciRNA	-	XM_005691788.1	COG4	mRNA	chr18:1010190-1011694	component of oligomeric golgi complex 4	GO:0000139(Golgi membrane);GO:0015031(protein transport)	NA
ciRNA566	0	0	0	42	0	0	0	1.52244	chr18	21265868	21266634	-	1	ciRNA	-	XM_005691978.1	AKTIP	mRNA	chr18:21265867-21266634	NA	GO:0001934(positive regulation of protein phosphorylation);GO:0005515(protein binding);GO:0005886(plasma membrane);GO:0006915(apoptosis);GO:0007032(endosome organization);GO:0007040(lysosome organization);GO:0008333(endosome to lysosome transport);GO:0015031(protein transport);GO:0016881(acid-amino acid ligase activity);GO:0032092(positive regulation of protein binding);GO:0045022(early endosome …	NA
ciRNA567	0	0	0	18	0	0	0	0.529016	chr18	36234351	36235296	+	1	ciRNA	-	XM_005692195.1	WWP2	mRNA	chr18:36234350-36236413	NA	GO:0000122(negative regulation of transcription from RNA polymerase II promoter);GO:0000151(ubiquitin ligase complex);GO:0001085(RNA polymerase II transcription factor binding);GO:0004842(ubiquitin-protein ligase activity);GO:0005634(nucleus);GO:0005737(cytoplasm);GO:0032410(negative regulation of transporter activity);GO:0042787(protein ubiquitination involved in ubiquitin-dependent protein cata…	04120(Ubiquitin mediated proteolysis)
ciRNA568	0	0	0	0.666667	0	0	0	0.0931415	chr18	43591315	43591513	+	1	ciRNA	-	XM_005692493.1	LSM14A	mRNA	chr18:43591314-43593535	NA	GO:0000932(cytoplasmic mRNA processing body);GO:0006417(regulation of translation);GO:0007275(multicellular organismal development);GO:0010494(stress granule);GO:0033962(cytoplasmic mRNA processing body assembly)	NA
ciRNA569	0	0	0	43	0	0	0	1.03598	chr18	49388592	49389745	-	1	ciRNA	-	XM_005692436.1	EXOSC5	mRNA	chr18:49388435-49389745	exosome component 5	GO:0000175(3'-5'-exoribonuclease activity);GO:0000178(exosome );GO:0003723(RNA binding);GO:0005515(protein binding);GO:0005730(nucleolus);GO:0005829(cytosol);GO:0006364(rRNA processing);GO:0035327(transcriptionally active chromatin);GO:0043928(exonucleolytic nuclear-transcribed mRNA catabolic process involved in deadenylation-dependent decay);GO:0045006(DNA deamination)	NA
ciRNA57	3992.12	0	0	0	771.623	0	0	0	chr10	38959543	38959664	+	1	ciRNA	-	XM_005685832.1	LRR1	mRNA	chr10:38959542-38968642	NA	NA	NA
ciRNA570	0	0	0	57	0	0	0	1.17216	chr26	17296541	17297892	+	1	ciRNA	-	XM_005698303.1	ZFYVE27	mRNA	chr26:17296540-17297892	NA	GO:0005789(endoplasmic reticulum membrane);GO:0016021(integral to membrane);GO:0030424(axon);GO:0030425(dendrite);GO:0031175(neuron projection development);GO:0032584(growth cone membrane);GO:0046872(metal ion binding);GO:0048011(nerve growth factor receptor signaling pathway);GO:0055038(recycling endosome membrane);GO:0072659(protein localization in plasma membrane)	04146(Peroxisome);04510(Focal adhesion);04512(ECM-receptor interaction)
ciRNA571	0	0	0	2	0	0	0	0.148281	chr26	19467259	19467633	-	1	ciRNA	-	XM_005698325.1	CHUK	mRNA	chr26:19467243-19467633	NA	GO:0005524(ATP binding);GO:0005634(nucleus);GO:0008384(IkappaB kinase activity)	04010(MAPK signaling pathway);04062(Chemokine signaling pathway);04210(Apoptosis);04620(Toll-like receptor signaling pathway);04621(NOD-like receptor signaling pathway);04622(RIG-I-like receptor signaling pathway);04623(Cytosolic DNA-sensing pathway);04660(T cell receptor signaling pathway);04662(B cell receptor signaling pathway);04920(Adipocytokine signaling pathway);05120(Epithelial cell signa…
ciRNA572	0	0	0	26.5	0	0	0	0.592261	chr26	43617416	43618659	+	1	ciRNA	-	XM_005698639.1	C26H10orf137	mRNA	chr26:43617415-43618660	NA	GO:0005488(binding);GO:0005634(nucleus);GO:0006351(transcription, DNA-dependent);GO:0006355(regulation of transcription, DNA-dependent)	NA
ciRNA573	0	0	0	1.5	0	0	0	0.0954327	chr27	18532470	18532906	-	1	ciRNA	-	XM_005698772.1	SLC7A2	mRNA	chr27:18532466-18532906	solute carrier family 7 (cationic amino acid transporter, y+ system), member 2	GO:0000064(L-ornithine transmembrane transporter activity);GO:0002537(nitric oxide production involved in inflammatory response);GO:0005289(high affinity arginine transmembrane transporter activity);GO:0005624(membrane fraction);GO:0005737(cytoplasm);GO:0005887(integral to plasma membrane);GO:0006520(cellular amino acid metabolic process);GO:0006809(nitric oxide biosynthetic process);GO:0006811(i…	NA
ciRNA574	0	0	0	3.25	0	0	0	0.0909043	chr27	24375092	24376085	+	1	ciRNA	-	XM_005698796.1	TNKS	mRNA	chr27:24375091-24376086	NA	GO:0000139(Golgi membrane);GO:0000209(protein polyubiquitination);GO:0000242(pericentriolar material);GO:0000775(chromosome, centromeric region);GO:0000784(nuclear chromosome, telomeric region);GO:0003950(NAD+ ADP-ribosyltransferase activity);GO:0005515(protein binding);GO:0005643(nuclear pore);GO:0005792(microsome);GO:0007052(mitotic spindle organization);GO:0008270(zinc ion binding);GO:0015031(…	NA
ciRNA575	0	0	0	1.66667	0	0	0	0.0768456	chr27	32070693	32071295	+	1	ciRNA	-	XM_005698831.1	DDHD2	mRNA	chr27:32070692-32071350	NA	GO:0005813(centrosome);GO:0016042(lipid catabolic process);GO:0016787(hydrolase activity);GO:0046872(metal ion binding)	00564(Glycerophospholipid metabolism);00592(alpha-Linolenic acid metabolism)
ciRNA576	0	0	0	21	0	0	0	0.480146	chr27	37189498	37190713	+	1	ciRNA	-	XM_005698916.1	PSD3	mRNA	chr27:37189497-37217624	pleckstrin and Sec7 domain containing 3	GO:0005086(ARF guanyl-nucleotide exchange factor activity);GO:0005737(cytoplasm);GO:0005886(plasma membrane);GO:0014069(postsynaptic density);GO:0030054(cell junction);GO:0032012(regulation of ARF protein signal transduction);GO:0045211(postsynaptic membrane)	04144(Endocytosis)
ciRNA577	0	0	0	2.75	0	0	0	0.0680227	chr27	38554341	38555464	+	1	ciRNA	-	XM_005698925.1	NGLY1	mRNA	chr27:38554340-38555501	N-glycanase 1	GO:0000224(peptide-N4-);GO:0005737(cytoplasm);GO:0006516(glycoprotein catabolic process);GO:0046872(metal ion binding)	NA
ciRNA578	0	0	0	1.2	0	0	0	0.0275274	chr24	26148572	26149783	+	1	ciRNA	-	XM_005697017.1	DSC2	mRNA	chr24:26148571-26149785	NA	GO:0005509(calcium ion binding);GO:0005886(plasma membrane);GO:0007156(homophilic cell adhesion);GO:0016021(integral to membrane);GO:0030057(desmosome)	05412(Arrhythmogenic right ventricular cardiomyopathy )
ciRNA579	0	0	0	47	0	0	0	0.715232	chr24	34768892	34770718	+	1	ciRNA	-	XM_005697056.1	ESCO1	mRNA	chr24:34768891-34770718	establishment of sister chromatid cohesion N-acetyltransferase 1	NA	NA
ciRNA58	4036.69	6194.61	0	2944.75	622.152	1043.7	0	535.112	chr10	38959543	38959695	+	1	ciRNA	-	XM_005685832.1	LRR1	mRNA	chr10:38959542-38968642	NA	NA	NA
ciRNA580	0	0	0	17	0	0	0	0.986735	chr24	37556887	37557365	+	1	ciRNA	-	XM_005697075.1	LOC102174891	mRNA	chr24:37556886-37557365	NA	GO:0005509(calcium ion binding);GO:0016459(myosin complex)	04260(Cardiac muscle contraction);04510(Focal adhesion);04530(Tight junction);04670(Leucyte transendothelial migration);04810(Regulation of actin cytoskeleton);05410(Hypertrophic cardiomyopathy );05414(Dilated cardiomyopathy)
ciRNA581	0	0	0	21	0	0	0	3.19048	chr24	43344524	43344706	+	1	ciRNA	-	XM_005697237.1	SEH1L	mRNA	chr24:43344523-43347141	NA	GO:0000777(condensed chromosome kinetochore);GO:0006999(nuclear pore organization);GO:0007080(mitotic metaphase plate congression);GO:0015031(protein transport);GO:0031080(Nup107-160 complex);GO:0051028(mRNA transport);GO:0051301(cell division);GO:0051315(attachment of spindle microtubules to kinetochore involved in mitotic sister chromatid segregation);GO:0055085(transmembrane transport)	00051(Fructose and mannose metabolism);00520(Amino sugar and nucleotide sugar metabolism)
ciRNA582	0	0	0	10	0	0	0	0.385079	chr25	69175	69896	-	1	ciRNA	-	XM_005697354.1	POLR3K	mRNA	chr25:69174-69896	polymerase (RNA) III (DNA directed) polypeptide K, 12.3 kDa	GO:0000139(Golgi membrane);GO:0004252(serine-type endopeptidase activity);GO:0005789(endoplasmic reticulum membrane);GO:0006508(proteolysis);GO:0008283(cell proliferation);GO:0015031(protein transport);GO:0016021(integral to membrane);GO:0016477(cell migration);GO:0019838(growth factor binding);GO:0042058(regulation of epidermal growth factor receptor signaling pathway);GO:0050709(negative regula…	00230(Purine metabolism);00240(Pyrimidine metabolism);03020(RNA polymerase);04623(Cytosolic DNA-sensing pathway)
ciRNA583	0	0	0	14	0	0	0	2.52752	chr25	509676	509829	+	1	ciRNA	-	XM_005697368.1	WFIKKN1	mRNA	chr25:509675-510557	WAP, follistatin/kazal, immunoglobulin, kunitz and netrin domain containing 1	GO:0004867(serine-type endopeptidase inhibitor activity);GO:0005576(extracellular region);GO:0008191(metalloendopeptidase inhibitor activity)	NA
ciRNA584	0	0	0	14.3333	0	0	0	1.81139	chr25	2452173	2452392	-	1	ciRNA	-	XM_005697414.1	HCFC1R1	mRNA	chr25:2452152-2452392	host cell factor C1 regulator 1 (XPO1 dependent)	GO:0005634(nucleus);GO:0005737(cytoplasm)	NA
ciRNA585	0	0	0	4	0	0	0	0.71289	chr25	4161578	4161733	-	1	ciRNA	-	XM_005697940.1	NAGPA	mRNA	chr25:4160777-4161733	N-acetylglucosamine-1-phosphodiester alpha-N-acetylglucosaminidase	GO:0003944(N-acetylglucosamine-1-phosphodiester alpha-N-acetylglucosaminidase activity);GO:0016021(integral to membrane);GO:0032580(Golgi cisterna membrane)	04142(Lysosome)
ciRNA586	0	0	0	39.5	0	0	0	0.351089	chr25	7726084	7729211	+	1	ciRNA	-	XM_005697494.1	PMM2	mRNA	chr25:7726083-7729235	NA	GO:0004615(phosphomannomutase activity);GO:0005737(cytoplasm);GO:0019307(mannose biosynthetic process)	00051(Fructose and mannose metabolism);00520(Amino sugar and nucleotide sugar metabolism)
ciRNA587	0	0	0	7.58333	0	0	0	0.19167	chr25	10511764	10512863	-	1	ciRNA	-	XM_005697510.1	ZC3H7A	mRNA	chr25:10511763-10512863	zinc finger CCCH-type containing 7A	GO:0003676(nucleic acid binding);GO:0005634(nucleus);GO:0008270(zinc ion binding)	NA
ciRNA588	0	0	0	9.5	0	0	0	0.677246	chr25	26115152	26115541	-	1	ciRNA	-	XM_005697654.1	CLN3	mRNA	chr25:26115148-26115541	NA	GO:0000139(Golgi membrane);GO:0001575(globoside metabolic process);GO:0005624(membrane fraction);GO:0005634(nucleus);GO:0005765(lysosomal membrane);GO:0005769(early endosome);GO:0005795(Golgi stack);GO:0005802(trans-Golgi network);GO:0005901(caveola);GO:0006678(glucosylceramide metabolic process);GO:0006681(galactosylceramide metabolic process);GO:0006684(sphingomyelin metabolic process);GO:00068…	04142(Lysosome)
ciRNA589	0	0	0	77.0286	0	0	0	4.32647	chr25	26188872	26189366	-	1	ciRNA	-	XM_005697657.1	SULT1A1	mRNA	chr25:26188862-26189366	NA	GO:0004062(aryl sulfotransferase activity);GO:0005737(cytoplasm);GO:0006584(catecholamine metabolic process);GO:0008202(steroid metabolic process)	00920(Sulfur metabolism)
ciRNA59	4036.98	6195.38	3517.21	0	618.156	1037.05	692.692	0	chr10	38959543	38959696	+	1	ciRNA	-	XM_005685832.1	LRR1	mRNA	chr10:38959542-38968642	NA	NA	NA
ciRNA590	0	0	0	6.5	0	0	0	0.657155	chr25	26255925	26256199	+	1	ciRNA	-	XM_005697667.1	GDPD3	mRNA	chr25:26255924-26256226	NA	GO:0006071(glycerol metabolic process);GO:0006629(lipid metabolic process);GO:0008889(glycerophosphodiester phosphodiesterase activity);GO:0016021(integral to membrane);GO:0046872(metal ion binding)	00564(Glycerophospholipid metabolism)
ciRNA591	0	0	0	1	0	0	0	0.107762	chr25	26924953	26925210	+	1	ciRNA	-	XM_005698015.1	LOC102169352	mRNA	chr25:26924952-26925286	helicase SRCAP-like	GO:0003677(DNA binding);GO:0003713(transcription coactivator activity);GO:0004386(helicase activity);GO:0004402(histone acetyltransferase activity);GO:0005524(ATP binding);GO:0005634(nucleus);GO:0005794(Golgi apparatus);GO:0006351(transcription, DNA-dependent);GO:0006357(regulation of transcription from RNA polymerase II promoter);GO:0043234(protein complex);GO:0044419(interspecies interaction be…	NA
ciRNA592	0	0	0	16	0	0	0	1.51824	chr25	27313873	27314165	+	1	ciRNA	-	XM_005698024.1	FUS	mRNA	chr25:27313872-27314165	fused in sarcoma	GO:0000166(nucleotide binding);GO:0003677(DNA binding);GO:0003723(RNA binding);GO:0005634(nucleus);GO:0005737(cytoplasm);GO:0008270(zinc ion binding);GO:0045944(positive regulation of transcription from RNA polymerase II promoter)	04510(Focal adhesion);04512(ECM-receptor interaction)
ciRNA593	0	0	0	2.2	0	0	0	0.0595	chr25	27396416	27397443	+	1	ciRNA	-	XM_005697735.1	ITGAM	mRNA	chr25:27396415-27397443	NA	GO:0001948(glycoprotein binding);GO:0004872(receptor activity);GO:0007155(cell adhesion);GO:0007229(integrin-mediated signaling pathway);GO:0007596(blood coagulation);GO:0008305(integrin complex);GO:0050900(leukocyte migration)	04145(Phagosome);04514(Cell adhesion molecules );04640(Hematopoietic cell lineage);04670(Leucyte transendothelial migration);04810(Regulation of actin cytoskeleton);05140(Leishmaniasis)
ciRNA594	0	0	0	1	0	0	0	0.139712	chr25	28255921	28256119	+	1	ciRNA	-	XM_005697760.1	RABGEF1	mRNA	chr25:28255920-28256642	RAB guanine nucleotide exchange factor (GEF) 1	GO:0003677(DNA binding);GO:0005515(protein binding);GO:0005769(early endosome);GO:0006897(endocytosis);GO:0008270(zinc ion binding);GO:0015031(protein transport);GO:0055037(recycling endosome)	NA
ciRNA595	0	0	0	5	0	0	0	0.389394	chr25	33637072	33637428	+	1	ciRNA	-	XM_005698047.1	TBL2	mRNA	chr25:33637071-33637429	NA	NA	NA
ciRNA596	0	0	0	13	0	0	0	0.517075	chr25	35565396	35566094	+	1	ciRNA	-	XM_005698070.1	EPHB4	mRNA	chr25:35565395-35566120	NA	GO:0005003(ephrin receptor activity);GO:0005524(ATP binding);GO:0005887(integral to plasma membrane);GO:0008283(cell proliferation);GO:0009887(organ morphogenesis);GO:0009986(cell surface);GO:0045765(regulation of angiogenesis)	04360(Axon guidance)
ciRNA597	0	11	0	20	0	0.410363	0	0.80471	chr25	38347547	38348237	+	1	ciRNA	-	XM_005697904.1	RNF216	mRNA	chr25:38347546-38348237	NA	GO:0005515(protein binding);GO:0005634(nucleus);GO:0005737(cytoplasm);GO:0006915(apoptosis);GO:0008270(zinc ion binding);GO:0016874(ligase activity);GO:0032648(regulation of interferon-beta production);GO:0043161(proteasomal ubiquitin-dependent protein catabolic process);GO:0044419(interspecies interaction between organisms);GO:0050691(regulation of defense response to virus by host);GO:0070936(p…	NA
ciRNA598	0	0	0	32.5	0	0	0	1.08085	chr22	13675353	13676188	+	1	ciRNA	-	XM_005695572.1	CTNNB1	mRNA	chr22:13675352-13676229	NA	GO:0000122(negative regulation of transcription from RNA polymerase II promoter);GO:0000578(embryonic axis specification);GO:0001569(patterning of blood vessels);GO:0001658(branching involved in ureteric bud morphogenesis);GO:0001702(gastrulation with mouth forming second);GO:0001711(endodermal cell fate commitment);GO:0001889(liver development);GO:0003136(negative regulation of heart induction b…	04310(Wnt signaling pathway);04510(Focal adhesion);04520(Adherens junction);04530(Tight junction);04670(Leucyte transendothelial migration);04916(Melanogenesis);05100(Bacterial invasion of epithelial cells);05130(Pathogenic Escherichia coli infection);05200(Pathways in cancer);05210(Colorectal cancer);05213(Endometrial cancer);05215(Prostate cancer);05216(Thyroid cancer);05217(Basal cell carcinom…
ciRNA599	0	0	0	27	0	0	0	2.07943	chr22	16922866	16923226	-	1	ciRNA	-	XM_005695639.1	SETD5	mRNA	chr22:16922861-16923226	NA	NA	NA
ciRNA6	20.5	27	0	0	1.93364	2.78405	0	0	chr13	36598797	36599046	-	1	ciRNA	-	XM_005688109.1	RRBP1	mRNA	chr13:36598776-36599046	NA	GO:0007165(signal transduction);GO:0015031(protein transport);GO:0030176(integral to endoplasmic reticulum membrane);GO:0055085(transmembrane transport)	04510(Focal adhesion);04512(ECM-receptor interaction);05200(Pathways in cancer);05222(Small cell lung cancer)
ciRNA60	4034.84	6191.68	3515.48	2938.04	630.103	1057.02	706.105	540.965	chr10	38959543	38959693	+	1	ciRNA	-	XM_005685832.1	LRR1	mRNA	chr10:38959542-38968642	NA	NA	NA
ciRNA600	0	0	0	6	0	0	0	0.242819	chr22	47505722	47506408	+	1	ciRNA	-	XM_005695848.1	TKT	mRNA	chr22:47505721-47506409	NA	GO:0004802(transketolase activity);GO:0040008(regulation of growth);GO:0046872(metal ion binding)	00030(Pentose phosphate pathway);00710(Carbon fixation in photosynthetic organisms);01051(Biosynthesis of ansamycins)
ciRNA601	0	0	0	6	0	0	0	0.318352	chr22	49110982	49111505	+	1	ciRNA	-	XM_005695913.1	VPRBP	mRNA	chr22:49110981-49111505	NA	GO:0005515(protein binding);GO:0005634(nucleus);GO:0005737(cytoplasm);GO:0044419(interspecies interaction between organisms)	NA
ciRNA602	0	0	0	1457.5	0	0	0	16.3265	chr22	50000319	50002800	-	1	ciRNA	-	XM_005695937.1	RBM5	mRNA	chr22:50000318-50002800	NA	GO:0000166(nucleotide binding);GO:0000245(spliceosome assembly);GO:0000381(regulation of alternative nuclear mRNA splicing, via spliceosome);GO:0003729(mRNA binding);GO:0005681(spliceosomal complex);GO:0006915(apoptosis);GO:0008270(zinc ion binding);GO:0043065(positive regulation of apoptosis)	NA
ciRNA603	0	0	0	4.8	0	0	0	0.184582	chr22	51631806	51632528	+	1	ciRNA	-	XM_005696014.1	LOC102171384	mRNA	chr22:51631805-51632580	serine/arginine repetitive matrix protein 2-like	GO:0005737(cytoplasm);GO:0005874(microtubule);GO:0007026(negative regulation of microtubule depolymerization)	NA
ciRNA604	0	0	0	16	0	0	0	1.37297	chr22	54035098	54035421	-	1	ciRNA	-	XM_005696060.1	SEC13	mRNA	chr22:54035071-54035421	NA	GO:0005789(endoplasmic reticulum membrane);GO:0012507(ER to Golgi transport vesicle membrane);GO:0015031(protein transport);GO:0031080(Nup107-160 complex);GO:0051028(mRNA transport);GO:0055085(transmembrane transport)	NA
ciRNA605	0	0	0	8	0	0	0	0.284427	chr23	6304010	6304791	-	1	ciRNA	-	XM_005696440.1	LRRC1	mRNA	chr23:6304009-6304791	NA	GO:0005737(cytoplasm);GO:0016020(membrane)	04115(p53 signaling pathway)
ciRNA606	0	0	0	4	0	0	0	0.233147	chr23	8732987	8733463	+	1	ciRNA	-	XM_005696464.1	ANKS1A	mRNA	chr23:8732986-8733463	NA	GO:0005737(cytoplasm);GO:0006929(substrate-dependent cell migration);GO:0016322(neuron remodeling);GO:0043005(neuron projection);GO:0046875(ephrin receptor binding);GO:0048013(ephrin receptor signaling pathway)	NA
ciRNA607	0	0	0	32	0	0	0	0.932586	chr23	15554054	15555007	-	1	ciRNA	-	XM_005696311.1	MRPS10	mRNA	chr23:15554048-15555007	mitochondrial ribosomal protein S10	GO:0003735(structural constituent of ribosome);GO:0005739(mitochondrion);GO:0005840(ribosome);GO:0006412(translation)	NA
ciRNA608	0	0	0	1	0	0	0	0.0834917	chr23	16373048	16373380	+	1	ciRNA	-	XM_005696500.1	CUL9	mRNA	chr23:16373047-16373380	NA	GO:0005524(ATP binding);GO:0005737(cytoplasm);GO:0006511(ubiquitin-dependent protein catabolic process);GO:0008270(zinc ion binding);GO:0031461(cullin-RING ubiquitin ligase complex);GO:0031625(ubiquitin protein ligase binding)	NA
ciRNA609	0	0	0	35	0	0	0	3.47534	chr23	16734097	16734376	-	1	ciRNA	-	XM_005696344.1	GTPBP2	mRNA	chr23:16734079-16734376	GTP binding protein 2	GO:0003924(GTPase activity);GO:0005525(GTP binding)	NA
ciRNA61	4067.5	0	0	0	541.896	0	0	0	chr10	38959543	38959719	+	1	ciRNA	-	XM_005685832.1	LRR1	mRNA	chr10:38959542-38968642	NA	NA	NA
ciRNA610	0	0	0	17	0	0	0	2.20863	chr23	26039081	26039294	+	1	ciRNA	-	XM_005696581.1	ABHD16A	mRNA	chr23:26039080-26039314	NA	GO:0016021(integral to membrane);GO:0016787(hydrolase activity)	NA
ciRNA611	0	1	0	8	0	0.0644456	0	0.556054	chr23	26091807	26092206	-	1	ciRNA	-	XM_005696666.1	PRRC2A	mRNA	chr23:26091789-26092206	NA	GO:0005634(nucleus);GO:0005737(cytoplasm)	NA
ciRNA612	0	0	0	157.611	0	0	0	8.90654	chr23	47206811	47207302	-	1	ciRNA	-	XR_311027.1	PRPF4B	mRNA	chr23:47206789-47207302	PRP4 pre-mRNA processing factor 4 homolog B (yeast)	GO:0004674(protein serine/threonine kinase activity);GO:0005524(ATP binding);GO:0006397(mRNA processing);GO:0008380(RNA splicing)	NA
ciRNA613	0	0	0	18	0	0	0	1.06027	chr20	20284524	20284995	+	1	ciRNA	-	XM_005694676.1	PDE4D	mRNA	chr20:20284523-20284995	NA	GO:0005815(microtubule organizing center);GO:0006198(cAMP catabolic process);GO:0006939(smooth muscle contraction);GO:0007165(signal transduction);GO:0016020(membrane);GO:0046872(metal ion binding)	00230(Purine metabolism)
ciRNA614	0	0	0	15	0	0	0	1.43313	chr20	20815484	20815774	+	1	ciRNA	-	XM_005694760.1	PLK2	mRNA	chr20:20815483-20815782	NA	GO:0004674(protein serine/threonine kinase activity);GO:0005524(ATP binding)	NA
ciRNA615	0	0	0	28	0	0	0	0.69944	chr20	25915851	25916963	+	1	ciRNA	-	XM_005694720.1	MOCS2	mRNA	chr20:25915850-25916966	molybdenum cofactor synthesis 2	GO:0005829(cytosol);GO:0016740(transferase activity);GO:0030366(Mo-molybdopterin synthase activity)	NA
ciRNA616	0	0	0	24.6667	0	0	0	0.296242	chr20	63664391	63666705	+	1	ciRNA	-	XM_005694864.1	SEMA5A	mRNA	chr20:63664390-63666705	sema domain, seven thrombospondin repeats (type 1 and type 1-like), transmembrane domain (TM) and short cytoplasmic domain, (semaphorin) 5A	GO:0005886(plasma membrane);GO:0007155(cell adhesion);GO:0007267(cell-cell signaling);GO:0016021(integral to membrane)	04360(Axon guidance)
ciRNA617	0	0	0	53	0	0	0	1.76051	chr20	70250941	70251777	+	1	ciRNA	-	XM_005694894.1	PDCD6	mRNA	chr20:70250940-70251779	NA	GO:0005509(calcium ion binding);GO:0005625(soluble fraction);GO:0005789(endoplasmic reticulum membrane);GO:0005792(microsome);GO:0006919(activation of caspase activity);GO:0031965(nuclear membrane);GO:0042803(protein homodimerization activity);GO:0048306(calcium-dependent protein binding);GO:0051592(response to calcium ion);GO:0060090(binding, bridging)	NA
ciRNA618	0	0	0	2	0	0	0	0.286626	chr21	6121746	6121939	+	1	ciRNA	-	XM_005694951.1	IGF-IR	mRNA	chr21:6121745-6125514	insulin-like growth factor-I receptor	GO:0005010(insulin-like growth factor-activated receptor activity);GO:0005158(insulin receptor binding);GO:0005524(ATP binding);GO:0005792(microsome);GO:0005887(integral to plasma membrane);GO:0006916(anti-apoptosis);GO:0006955(immune response);GO:0008284(positive regulation of cell proliferation);GO:0008286(insulin receptor signaling pathway);GO:0014065(phosphatidylinositol 3-kinase cascade);GO:…	04114(Oocyte meiosis);04144(Endocytosis);04510(Focal adhesion);04520(Adherens junction);04730(Long-term depression);04914(Progesterone-mediated oocyte maturation);05200(Pathways in cancer);05214(Glioma);05215(Prostate cancer);05218(Melanoma)
ciRNA619	0	0	0	2.85714	0	0	0	0.0315349	chr21	10720799	10723317	-	1	ciRNA	-	XM_005694932.1	MCTP2	mRNA	chr21:10720798-10723317	multiple C2 domains, transmembrane 2	GO:0005509(calcium ion binding);GO:0005624(membrane fraction);GO:0016021(integral to membrane);GO:0019722(calcium-mediated signaling)	04010(MAPK signaling pathway);04011(MAPK signaling pathway - yeast);04012(ErbB signaling pathway);04020(Calcium signaling pathway);04070(Phosphatidylinositol signaling system);04270(Vascular smooth muscle contraction);04310(Wnt signaling pathway);04370(VEGF signaling pathway);04510(Focal adhesion);04530(Tight junction);04540(Gap junction);04650(Natural killer cell mediated cytotoxicity);04666(Fc …
ciRNA62	4077.77	6239.5	3546.58	2965.3	519.772	869.424	581.434	445.641	chr10	38959543	38959727	+	1	ciRNA	-	XM_005685832.1	LRR1	mRNA	chr10:38959542-38968642	NA	NA	NA
ciRNA620	0	0	0	102	0	0	0	3.43743	chr21	19421876	19422700	-	1	ciRNA	-	XM_005694980.1	IDH2	mRNA	chr21:19421852-19422700	isocitrate dehydrogenase 2 (NADP+), mitochondrial	GO:0000287(magnesium ion binding);GO:0004450(isocitrate dehydrogenase );GO:0005743(mitochondrial inner membrane);GO:0006097(glyoxylate cycle);GO:0006099(tricarboxylic acid cycle);GO:0006102(isocitrate metabolic process);GO:0006103(2-oxoglutarate metabolic process);GO:0051287(NAD binding)	00020(Citrate cycle );00480(Glutathione metabolism);00720(Reductive carboxylate cycle );04146(Peroxisome)
ciRNA621	0	0	0	4	0	0	0	0.355306	chr21	29944864	29945176	+	1	ciRNA	-	XM_005695112.1	PSTPIP1	mRNA	chr21:29944863-29945195	NA	GO:0002218(activation of innate immune response);GO:0005829(cytosol);GO:0007155(cell adhesion);GO:0007165(signal transduction);GO:0016491(oxidoreductase activity);GO:0030027(lamellipodium);GO:0032154(cleavage furrow);GO:0045087(innate immune response);GO:0048471(perinuclear region of cytoplasm)	04062(Chemokine signaling pathway);04145(Phagosome);04510(Focal adhesion);04512(ECM-receptor interaction);04666(Fc gamma R-mediated phagocytosis);04670(Leucyte transendothelial migration);05140(Leishmaniasis)
ciRNA622	0	0	0	267.5	0	0	0	4.55155	chr21	31747908	31749541	-	1	ciRNA	-	XM_005695142.1	LOC102171927	mRNA	chr21:31747728-31749541	dual specificity protein kinase CLK3-like	GO:0001669(acrosomal vesicle);GO:0004674(protein serine/threonine kinase activity);GO:0004712(protein serine/threonine/tyrosine kinase activity);GO:0004713(protein tyrosine kinase activity);GO:0005524(ATP binding);GO:0005634(nucleus)	NA
ciRNA623	0	0	0	4	0	0	0	0.166235	chr21	53778748	53779416	+	1	ciRNA	-	XM_005695329.1	CPSF2	mRNA	chr21:53778747-53779416	NA	GO:0003723(RNA binding);GO:0005847(mRNA cleavage and polyadenylation specificity factor complex);GO:0006398(histone mRNA 3'-end processing);GO:0016787(hydrolase activity)	NA
ciRNA624	0	0	0	9	0	0	0	0.246042	chr28	1388859	1389875	+	1	ciRNA	-	XM_005698962.1	GALNT2	mRNA	chr28:1388858-1389900	NA	GO:0002378(immunoglobulin biosynthetic process);GO:0004653(polypeptide N-acetylgalactosaminyltransferase activity);GO:0005529(sugar binding);GO:0005576(extracellular region);GO:0018242(protein O-linked glycosylation via serine);GO:0018243(protein O-linked glycosylation via threonine);GO:0030145(manganese ion binding);GO:0030173(integral to Golgi membrane);GO:0032580(Golgi cisterna membrane);GO:00…	00512(O-Glycan biosynthesis)
ciRNA625	0	0	0	5	0	0	0	0.17141	chr28	7415879	7416689	-	1	ciRNA	-	XM_005698995.1	HEATR1	mRNA	chr28:7415873-7416689	HEAT repeat containing 1	GO:0005488(binding);GO:0005730(nucleolus);GO:0006364(rRNA processing);GO:0030529(ribonucleoprotein complex)	NA
ciRNA626	0	0	0	10	0	0	0	0.958715	chr29	27876564	27876853	+	1	ciRNA	-	XM_005699592.1	STT3A	mRNA	chr29:27876563-27878609	NA	GO:0004579(dolichyl-diphosphooligosaccharide-protein glycotransferase activity);GO:0016021(integral to membrane)	00510(N-Glycan biosynthesis)
ciRNA627	0	0	0	1.5	0	0	0	0.177464	chr29	41620791	41621025	+	1	ciRNA	-	XM_005699995.1	PCNXL3	mRNA	chr29:41620790-41621058	pecanex-like 3 (Drosophila)	GO:0016021(integral to membrane)	04510(Focal adhesion);04512(ECM-receptor interaction)
ciRNA628	0	0	0	7	0	0	0	0.343244	chr29	42988943	42989509	+	1	ciRNA	-	XM_005700017.1	KDM2A	mRNA	chr29:42988942-42989509	NA	GO:0003677(DNA binding);GO:0005654(nucleoplasm);GO:0006351(transcription, DNA-dependent);GO:0006355(regulation of transcription, DNA-dependent);GO:0008270(zinc ion binding);GO:0016702(oxidoreductase activity, acting on single donors with incorporation of molecular oxygen, incorporation of two atoms of oxygen);GO:0051864(histone demethylase activity )	NA
ciRNA629	0	0	0	66	0	0	0	3.10487	chr7	1205579	1206169	+	1	ciRNA	-	XM_005682043.1	HNRNPH1	mRNA	chr7:1205578-1206169	NA	GO:0000166(nucleotide binding);GO:0000398(nuclear mRNA splicing, via spliceosome);GO:0005515(protein binding);GO:0005654(nucleoplasm);GO:0005737(cytoplasm);GO:0008266(poly);GO:0015629(actin cytoskeleton);GO:0030530(heterogeneous nuclear ribonucleoprotein complex);GO:0043484(regulation of RNA splicing);GO:0071013(catalytic step 2 spliceosome)	NA
ciRNA63	4050.98	6205.49	3524.45	2948.79	597.038	999.792	668.089	512.403	chr10	38959543	38959702	+	1	ciRNA	-	XM_005685832.1	LRR1	mRNA	chr10:38959542-38968642	NA	NA	NA
ciRNA630	0	0	0	287	0	0	0	3.088	chr7	12578725	12581308	-	1	ciRNA	-	XM_005682398.1	INSR	mRNA	chr7:12578724-12581308	insulin receptor	GO:0000187(activation of MAPK activity);GO:0001934(positive regulation of protein phosphorylation);GO:0003007(heart morphogenesis);GO:0004716(receptor signaling protein tyrosine kinase activity);GO:0005009(insulin-activated receptor activity);GO:0005159(insulin-like growth factor receptor binding);GO:0005524(ATP binding);GO:0005525(GTP binding);GO:0005792(microsome);GO:0005899(insulin receptor co…	04520(Adherens junction);04910(Insulin signaling pathway);04930(Type II diabetes mellitus);04960(Aldosterone-regulated sodium reabsorption)
ciRNA631	0	0	0	5	0	0	0	0.0929857	chr7	13660708	13662202	-	1	ciRNA	-	XM_005682488.1	MYO1F	mRNA	chr7:13660679-13662202	NA	GO:0003774(motor activity);GO:0003779(actin binding);GO:0005516(calmodulin binding);GO:0005524(ATP binding);GO:0016461(unconventional myosin complex)	NA
ciRNA632	0	9	0	17	0	0.257211	0	0.523998	chr7	15148938	15149839	+	1	ciRNA	-	XM_005682517.1	SAFB2	mRNA	chr7:15148937-15149839	NA	GO:0000166(nucleotide binding);GO:0003677(DNA binding);GO:0003723(RNA binding);GO:0005515(protein binding);GO:0005634(nucleus);GO:0005737(cytoplasm);GO:0006351(transcription, DNA-dependent);GO:0006355(regulation of transcription, DNA-dependent)	NA
ciRNA633	0	0	0	65	0	0	0	0.487635	chr7	15882337	15886042	+	1	ciRNA	-	XM_005682522.1	DPP9	mRNA	chr7:15882336-15886135	NA	NA	NA
ciRNA634	0	0	0	1	0	0	0	0.0639143	chr7	22070036	22070470	+	1	ciRNA	-	XM_005682726.1	FBN2	mRNA	chr7:22070035-22070470	fibrillin 2	GO:0001527(microfibril);GO:0005201(extracellular matrix structural constituent);GO:0005509(calcium ion binding);GO:0030501(positive regulation of bone mineralization);GO:0035583(negative regulation of transforming growth factor beta receptor signaling pathway by extracellular sequestering of TGFbeta);GO:0045669(positive regulation of osteoblast differentiation);GO:0060346(bone trabecula formation)	NA
ciRNA635	0	0	0	12.75	0	0	0	0.212648	chr7	35019173	35020839	+	1	ciRNA	-	XM_005682750.1	NSD1	mRNA	chr7:35019172-35020864	NA	GO:0000122(negative regulation of transcription from RNA polymerase II promoter);GO:0003682(chromatin binding);GO:0003714(transcription corepressor activity);GO:0005634(nucleus);GO:0005694(chromosome);GO:0006351(transcription, DNA-dependent);GO:0008270(zinc ion binding);GO:0016922(ligand-dependent nuclear receptor binding);GO:0030331(estrogen receptor binding);GO:0042799(histone methyltransferase…	00310(Lysine degradation)
ciRNA636	0	0	0	37	0	0	0	2.67891	chr7	36687347	36687730	-	1	ciRNA	-	XM_005682793.1	GNB2L1	mRNA	chr7:36686560-36687730	guanine nucleotide binding protein (G protein), beta polypeptide 2-like 1	GO:0001891(phagocytic cup);GO:0001934(positive regulation of protein phosphorylation);GO:0005080(protein kinase C binding);GO:0005634(nucleus);GO:0005856(cytoskeleton);GO:0006417(regulation of translation);GO:0006915(apoptosis);GO:0007049(cell cycle);GO:0007369(gastrulation);GO:0030178(negative regulation of Wnt receptor signaling pathway);GO:0030292(protein tyrosine kinase inhibitor activity);GO…	NA
ciRNA637	0	0	0	6.71429	0	0	0	0.246274	chr7	39558431	39559188	+	1	ciRNA	-	XM_005682885.1	PTBP1	mRNA	chr7:39558430-39559520	NA	GO:0000166(nucleotide binding);GO:0000381(regulation of alternative nuclear mRNA splicing, via spliceosome);GO:0003729(mRNA binding);GO:0005634(nucleus);GO:0006397(mRNA processing);GO:0008380(RNA splicing);GO:0048025(negative regulation of nuclear mRNA splicing, via spliceosome);GO:0051148(negative regulation of muscle cell differentiation)	04510(Focal adhesion);04512(ECM-receptor interaction)
ciRNA638	0	0	0	6.71429	0	0	0	0.242121	chr7	39558431	39559201	+	1	ciRNA	-	XM_005682885.1	PTBP1	mRNA	chr7:39558430-39559520	NA	GO:0000166(nucleotide binding);GO:0000381(regulation of alternative nuclear mRNA splicing, via spliceosome);GO:0003729(mRNA binding);GO:0005634(nucleus);GO:0006397(mRNA processing);GO:0008380(RNA splicing);GO:0048025(negative regulation of nuclear mRNA splicing, via spliceosome);GO:0051148(negative regulation of muscle cell differentiation)	04510(Focal adhesion);04512(ECM-receptor interaction)
ciRNA639	0	0	0	8	0	0	0	0.356445	chr7	39724749	39725372	+	1	ciRNA	-	XM_005682895.1	CNN2	mRNA	chr7:39724748-39725391	NA	GO:0003779(actin binding);GO:0005516(calmodulin binding);GO:0031032(actomyosin structure organization)	NA
ciRNA64	4078.77	6241.18	3546.58	2967.57	503.568	842.339	563.169	431.972	chr10	38959543	38959733	+	1	ciRNA	-	XM_005685832.1	LRR1	mRNA	chr10:38959542-38968642	NA	NA	NA
ciRNA640	0	0	0	2	0	0	0	0.179953	chr7	77366348	77366656	+	1	ciRNA	-	XM_005683384.1	ZCCHC9	mRNA	chr7:77366347-77366656	NA	GO:0003676(nucleic acid binding);GO:0008270(zinc ion binding)	NA
ciRNA641	0	0	0	7	0	0	0	0.838875	chr7	77486007	77486238	-	1	ciRNA	-	XM_005683408.1	SSBP2	mRNA	chr7:77482847-77486238	single-stranded DNA binding protein 2	GO:0003697(single-stranded DNA binding);GO:0005634(nucleus);GO:0005737(cytoplasm);GO:0006355(regulation of transcription, DNA-dependent)	NA
ciRNA642	0	0	0	1	0	0	0	0.141851	chr6	5927952	5928147	+	1	ciRNA	-	XM_005681274.1	SEC24D	mRNA	chr6:5927951-5937872	SEC24 family, member D (S. cerevisiae)"	GO:0000139(Golgi membrane);GO:0002474(antigen processing and presentation of peptide antigen via MHC class I);GO:0005789(endoplasmic reticulum membrane);GO:0005829(cytosol);GO:0006886(intracellular protein transport);GO:0008270(zinc ion binding);GO:0018279(protein N-linked glycosylation via asparagine);GO:0030127(COPII vesicle coat);GO:0043687(post-translational protein modification);GO:0048208(C…	04510(Focal adhesion);04810(Regulation of actin cytoskeleton);05131(Shigellosis)
ciRNA643	0	0	0	11	0	0	0	0.447774	chr6	34899258	34899940	-	1	ciRNA	-	XM_005681450.1	SPP1	mRNA	chr6:34899252-34899940	secreted phosphoprotein 1	GO:0001503(ossification);GO:0005125(cytokine activity);GO:0005615(extracellular space);GO:0007155(cell adhesion);GO:0031214(biomineral tissue development)	04510(Focal adhesion);04512(ECM-receptor interaction);04620(Toll-like receptor signaling pathway)
ciRNA644	0	0	0	33	0	0	0	0.799207	chr6	35354407	35355554	+	1	ciRNA	-	XM_005681671.1	LAP3	mRNA	chr6:35354406-35355559	NA	GO:0004177(aminopeptidase activity);GO:0005739(mitochondrion);GO:0006508(proteolysis);GO:0008235(metalloexopeptidase activity);GO:0030145(manganese ion binding)	00330(Arginine and proline metabolism);00480(Glutathione metabolism)
ciRNA645	0	0	0	14	0	0	0	0.388461	chr6	68354878	68355879	+	1	ciRNA	-	XM_005681698.1	KIT	mRNA	chr6:68354877-68355894	v-kit Hardy-Zuckerman 4 feline sarcoma viral oncogene homolog	GO:0000187(activation of MAPK activity);GO:0004714(transmembrane receptor protein tyrosine kinase activity);GO:0005524(ATP binding);GO:0007169(transmembrane receptor protein tyrosine kinase signaling pathway);GO:0016021(integral to membrane);GO:0018108(peptidyl-tyrosine phosphorylation);GO:0019221(cytokine-mediated signaling pathway);GO:0019955(cytokine binding)	04060(Cytokine-cytokine receptor interaction);04144(Endocytosis);04640(Hematopoietic cell lineage);04916(Melanogenesis);05200(Pathways in cancer);05221(Acute myeloid leukemia)
ciRNA646	0	0	0	32.6667	0	0	0	1.25099	chr6	82312841	82313566	+	1	ciRNA	-	XM_005681713.1	YTHDC1	mRNA	chr6:82312840-82314335	NA	GO:0005515(protein binding)	NA
ciRNA647	0	0	0	6.7	0	0	0	0.347534	chr6	89079557	89080092	-	1	ciRNA	-	XM_005681795.1	CCNI	mRNA	chr6:89079543-89080092	NA	GO:0007283(spermatogenesis)	NA
ciRNA648	0	0	0	5	0	0	0	0.277472	chr6	111549203	111549703	-	1	ciRNA	-	XM_005681982.1	ACOX3	mRNA	chr6:111549202-111549703	NA	GO:0003995(acyl-CoA dehydrogenase activity);GO:0005782(peroxisomal matrix);GO:0008206(bile acid metabolic process);GO:0016402(pristanoyl-CoA oxidase activity);GO:0033540(fatty acid beta-oxidation using acyl-CoA oxidase);GO:0050660(flavin adenine dinucleotide binding)	00071(Fatty acid metabolism);00592(alpha-Linolenic acid metabolism);01040(Biosynthesis of unsaturated fatty acids);03320(PPAR signaling pathway);04146(Peroxisome)
ciRNA649	0	0	0	4	0	0	0	0.131766	chr5	24032326	24033169	-	1	ciRNA	-	XM_005679828.1	NR2C1	mRNA	chr5:24030974-24033169	NA	GO:0003700(sequence-specific DNA binding transcription factor activity);GO:0003707(steroid hormone receptor activity);GO:0008270(zinc ion binding);GO:0016605(PML body);GO:0043565(sequence-specific DNA binding)	NA
ciRNA65	5	0	0	0	0.129566	0	0	0	chr10	41581840	41582749	+	1	ciRNA	-	XM_005685842.1	PIF1	mRNA	chr10:41581839-41582772	PIF1 5'-to-3' DNA helicase	GO:0000287(magnesium ion binding);GO:0000784(nuclear chromosome, telomeric region);GO:0005524(ATP binding);GO:0017116(single-stranded DNA-dependent ATP-dependent DNA helicase activity);GO:0019079(viral genome replication);GO:0032204(regulation of telomere maintenance);GO:0033682(ATP-dependent 5'-3' DNA/RNA helicase activity);GO:0042162(telomeric DNA binding);GO:0043141(ATP-dependent 5'-3' DNA hel…	NA
ciRNA650	0	0	0	6.5	0	0	0	0.233184	chr5	25792084	25792858	-	1	ciRNA	-	XM_005679877.1	TARBP2	mRNA	chr5:25792065-25792858	TAR (HIV-1) RNA binding protein 2	GO:0003725(double-stranded RNA binding);GO:0005634(nucleus);GO:0006417(regulation of translation);GO:0016442(RNA-induced silencing complex);GO:0030422(production of siRNA involved in RNA interference);GO:0030423(targeting of mRNA for destruction involved in RNA interference);GO:0031054(pre-miRNA processing);GO:0035197(siRNA binding);GO:0045070(positive regulation of viral genome replication);GO:0…	NA
ciRNA651	0	0	0	57	0	0	0	1.26175	chr5	27701964	27703219	+	1	ciRNA	-	XM_005679961.1	SLC11A2	mRNA	chr5:27701963-27703219	NA	GO:0001666(response to hypoxia);GO:0003032(detection of oxygen);GO:0005375(copper ion transmembrane transporter activity);GO:0005384(manganese ion transmembrane transporter activity);GO:0005385(zinc ion transmembrane transporter activity);GO:0005515(protein binding);GO:0005634(nucleus);GO:0005764(lysosome);GO:0005765(lysosomal membrane);GO:0005769(early endosome);GO:0005770(late endosome);GO:0005…	04142(Lysosome)
ciRNA652	0	3	0	2	0	0.354747	0	0.255071	chr5	29712363	29712580	+	1	ciRNA	-	XM_005680118.1	LOC102168698	mRNA	chr5:29712362-29712580	histone-lysine N-methyltransferase 2D-like	GO:0001555(oocyte growth);GO:0005515(protein binding);GO:0006342(chromatin silencing);GO:0006351(transcription, DNA-dependent);GO:0008270(zinc ion binding);GO:0008284(positive regulation of cell proliferation);GO:0018024(histone-lysine N-methyltransferase activity);GO:0033148(positive regulation of estrogen receptor signaling pathway);GO:0035097(histone methyltransferase complex);GO:0043627(respo…	NA
ciRNA653	0	0	0	34	0	0	0	0.932241	chr5	32744419	32745432	+	1	ciRNA	-	XM_005680051.1	SLC38A1	mRNA	chr5:32744418-32745449	NA	GO:0001504(neurotransmitter uptake);GO:0005283(sodium:amino acid symporter activity);GO:0005886(plasma membrane);GO:0015175(neutral amino acid transmembrane transporter activity);GO:0016021(integral to membrane);GO:0034641(cellular nitrogen compound metabolic process)	NA
ciRNA654	0	0	0	34	0	0	0	1.02638	chr5	54144275	54145195	+	1	ciRNA	-	XM_005680261.1	METTL1	mRNA	chr5:54144274-54145195	methyltransferase like 1	GO:0000049(tRNA binding);GO:0005634(nucleus);GO:0008176(tRNA )	NA
ciRNA655	0	0	0	6	0	0	0	0.336323	chr5	55282443	55282938	+	1	ciRNA	-	XM_005680331.1	ATP5B	mRNA	chr5:55282442-55282938	NA	GO:0005524(ATP binding);GO:0008553(hydrogen-exporting ATPase activity, phosphorylative mechanism);GO:0015986(ATP synthesis coupled proton transport);GO:0015991(ATP hydrolysis coupled proton transport);GO:0045261(proton-transporting ATP synthase complex, catalytic core F);GO:0046933(hydrogen ion transporting ATP synthase activity, rotational mechanism)	00190(Oxidative phosphorylation);05010(Alzheimer's disease);05012(Parkinson's disease);05016(Huntington's disease)
ciRNA656	0	0	0	5	0	0	0	0.716565	chr5	55563174	55563367	+	1	ciRNA	-	XM_005680426.1	ANKRD52	mRNA	chr5:55563173-55564204	NA	NA	NA
ciRNA657	0	0	0	10	0	0	0	0.377242	chr5	55614397	55615133	+	1	ciRNA	-	XM_005680361.1	RNF41	mRNA	chr5:55614396-55615165	ring finger protein 41	GO:0000209(protein polyubiquitination);GO:0004842(ubiquitin-protein ligase activity);GO:0005515(protein binding);GO:0006915(apoptosis);GO:0006917(induction of apoptosis);GO:0008270(zinc ion binding);GO:0031386(protein tag);GO:2000377(regulation of reactive oxygen species metabolic process)	04144(Endocytosis)
ciRNA658	0	0	0	2	0	0	0	0.0917582	chr5	58166415	58167020	-	1	ciRNA	-	XM_005680471.1	LTA4H	mRNA	chr5:58166372-58167020	NA	GO:0004177(aminopeptidase activity);GO:0004301(epoxide hydrolase activity);GO:0004463(leukotriene-A4 hydrolase activity);GO:0005737(cytoplasm);GO:0006508(proteolysis);GO:0008237(metallopeptidase activity);GO:0008270(zinc ion binding);GO:0019370(leukotriene biosynthetic process);GO:0043171(peptide catabolic process)	00590(Arachidonic acid metabolism)
ciRNA659	0	0	0	16.5	0	0	0	0.224216	chr5	75951400	75953445	+	1	ciRNA	-	XM_005680697.1	DENND5B	mRNA	chr5:75951399-75953469	NA	GO:0016021(integral to membrane)	NA
ciRNA66	8	0	0	0	0.247895	0	0	0	chr10	42640253	42641013	+	1	ciRNA	-	XM_005685671.1	HERC1	mRNA	chr10:42640252-42641013	HECT and RLD domain containing E3 ubiquitin protein ligase family member 1	GO:0005086(ARF guanyl-nucleotide exchange factor activity);GO:0005794(Golgi apparatus);GO:0005829(cytosol);GO:0006464(protein modification process);GO:0006810(transport);GO:0016020(membrane);GO:0016881(acid-amino acid ligase activity)	04120(Ubiquitin mediated proteolysis)
ciRNA660	0	0	0	8.33333	0	0	0	0.449882	chr5	93284206	93284720	-	1	ciRNA	-	XM_005680897.1	SLC2A3	mRNA	chr5:93284174-93284720	solute carrier family 2 (facilitated glucose transporter), member 3	GO:0005355(glucose transmembrane transporter activity);GO:0016021(integral to membrane)	NA
ciRNA661	0	0	0	10	0	0	0	0.28841	chr5	94893159	94894122	+	1	ciRNA	-	XM_005680953.1	ZNF384	mRNA	chr5:94893158-94894122	zinc finger protein 384	GO:0003677(DNA binding);GO:0005634(nucleus);GO:0005925(focal adhesion);GO:0006351(transcription, DNA-dependent);GO:0006355(regulation of transcription, DNA-dependent);GO:0006913(nucleocytoplasmic transport);GO:0008270(zinc ion binding);GO:0017124(SH3 domain binding);GO:0043565(sequence-specific DNA binding);GO:0045944(positive regulation of transcription from RNA polymerase II promoter);GO:005071…	NA
ciRNA662	0	0	0	14	0	0	0	2.12698	chr5	100731251	100731433	+	1	ciRNA	-	XM_005681161.1	TRIOBP	mRNA	chr5:100731250-100732048	NA	NA	05110(Vibrio cholerae infection)
ciRNA663	0	0	0	6.83333	0	0	0	0.563755	chr5	101316731	101317067	-	1	ciRNA	-	XM_005681171.1	DDX17	mRNA	chr5:101316729-101317067	NA	GO:0003723(RNA binding);GO:0003724(RNA helicase activity);GO:0005524(ATP binding);GO:0005634(nucleus);GO:0006396(RNA processing);GO:0008026(ATP-dependent helicase activity);GO:0008186(RNA-dependent ATPase activity)	NA
ciRNA664	0	0	0	5	0	0	0	0.34928	chr5	104080764	104081161	+	1	ciRNA	-	XM_005681190.1	SREBF2	mRNA	chr5:104080763-104081165	NA	GO:0000139(Golgi membrane);GO:0005634(nucleus);GO:0008022(protein C-terminus binding);GO:0008203(cholesterol metabolic process);GO:0012507(ER to Golgi transport vesicle membrane);GO:0032937(SREBP-SCAP-Insig complex)	NA
ciRNA665	0	0	0	53	0	0	0	3.99335	chr4	9583984	9584352	+	1	ciRNA	-	XM_005678936.1	LOC100860940	mRNA	chr4:9583983-9584352	collagen type I alpha 2	GO:0005201(extracellular matrix structural constituent)	04510(Focal adhesion);04512(ECM-receptor interaction)
ciRNA666	0	0	0	50	0	0	0	3.08234	chr4	9585580	9586030	+	1	ciRNA	-	XM_005678936.1	LOC100860940	mRNA	chr4:9585579-9586030	collagen type I alpha 2	GO:0005201(extracellular matrix structural constituent)	04510(Focal adhesion);04512(ECM-receptor interaction)
ciRNA667	0	0	0	2.5	0	0	0	0.0711431	chr4	45588825	45589801	+	1	ciRNA	-	XM_005679127.1	PIK3CG	mRNA	chr4:45588824-45589801	phosphatidylinositol-4,5-bisphosphate 3-kinase, catalytic subunit gamma	GO:0005524(ATP binding);GO:0005942(phosphatidylinositol 3-kinase complex);GO:0016303(1-phosphatidylinositol-3-kinase activity);GO:0046934(phosphatidylinositol-4,5-bisphosphate 3-kinase activity);GO:0048015(phosphatidylinositol-mediated signaling)	00562(Inositol phosphate metabolism);04012(ErbB signaling pathway);04062(Chemokine signaling pathway);04070(Phosphatidylinositol signaling system);04150(mTOR signaling pathway);04210(Apoptosis);04370(VEGF signaling pathway);04510(Focal adhesion);04620(Toll-like receptor signaling pathway);04630(Jak-STAT signaling pathway);04650(Natural killer cell mediated cytotoxicity);04660(T cell receptor sign…
ciRNA668	0	0	0	1	0	0	0	0.0703866	chr4	63227043	63227437	-	1	ciRNA	-	XM_005679354.1	GARS	mRNA	chr4:63227042-63227437	glycyl-tRNA synthetase	GO:0004820(glycine-tRNA ligase activity);GO:0005524(ATP binding);GO:0005739(mitochondrion);GO:0006426(glycyl-tRNA aminoacylation);GO:0015966(diadenosine tetraphosphate biosynthetic process);GO:0046983(protein dimerization activity)	00970(Aminoacyl-tRNA biosynthesis)
ciRNA669	0	0	0	377.5	0	0	0	7.50216	chr4	85462887	85464285	-	1	ciRNA	-	XM_005679409.1	WASL	mRNA	chr4:85462173-85464285	NA	GO:0003779(actin binding);GO:0005083(small GTPase regulator activity);GO:0005737(cytoplasm);GO:0006351(transcription, DNA-dependent);GO:0006355(regulation of transcription, DNA-dependent);GO:0006461(protein complex assembly);GO:0008154(actin polymerization or depolymerization);GO:0015629(actin cytoskeleton)	04062(Chemokine signaling pathway);04520(Adherens junction);04666(Fc gamma R-mediated phagocytosis);04810(Regulation of actin cytoskeleton);05100(Bacterial invasion of epithelial cells);05130(Pathogenic Escherichia coli infection);05131(Shigellosis)
ciRNA67	50.6879	0	0	0	0.485094	0	0	0	chr10	72499936	72502399	-	1	ciRNA	-	XM_005685967.1	ESR2	mRNA	chr10:72496346-72502399	estrogen receptor 2 (ER beta)	GO:0003700(sequence-specific DNA binding transcription factor activity);GO:0003707(steroid hormone receptor activity);GO:0005496(steroid binding);GO:0005634(nucleus);GO:0008270(zinc ion binding);GO:0043565(sequence-specific DNA binding)	NA
ciRNA670	0	0	0	7	0	0	0	0.659726	chr4	90383723	90384017	-	1	ciRNA	-	XM_005679584.1	KCP	mRNA	chr4:90383689-90384017	kielin/chordin-like protein	GO:0005576(extracellular region)	04510(Focal adhesion);04512(ECM-receptor interaction);04610(Complement and coagulation cascades)
ciRNA671	0	0	0	13	0	0	0	0.417362	chr4	108921090	108921955	+	1	ciRNA	-	XM_005679646.1	KRBA1	mRNA	chr4:108921089-108921955	KRAB-A domain containing 1	NA	NA
ciRNA672	0	0	0	4.5	0	0	0	0.366898	chr4	110610897	110611237	-	1	ciRNA	-	XM_005679669.1	LOC102181925	mRNA	chr4:110610874-110611237	NA	GO:0003677(DNA binding);GO:0005515(protein binding);GO:0006351(transcription, DNA-dependent);GO:0006355(regulation of transcription, DNA-dependent);GO:0008270(zinc ion binding);GO:0035556(intracellular signal transduction)	NA
ciRNA673	0	0	0	4.66667	0	0	0	0.338763	chr3	551067	551449	-	1	ciRNA	-	XM_005677105.1	DCAF6	mRNA	chr3:537494-551449	DDB1 and CUL4 associated factor 6	GO:0005634(nucleus);GO:0080008(CUL4 RING ubiquitin ligase complex)	NA
ciRNA674	0	0	0	14.6667	0	0	0	0.66197	chr3	13907054	13907669	+	1	ciRNA	-	XM_005677368.1	KIAA0907	mRNA	chr3:13907053-13907969	NA	NA	NA
ciRNA675	0	0	0	5	0	0	0	0.652646	chr3	13913885	13914097	+	1	ciRNA	-	XM_005677371.1	RIT1	mRNA	chr3:13913884-13914104	NA	GO:0003924(GTPase activity);GO:0005516(calmodulin binding);GO:0005525(GTP binding);GO:0005886(plasma membrane);GO:0007264(small GTPase mediated signal transduction);GO:0048011(nerve growth factor receptor signaling pathway)	NA
ciRNA676	0	0	0	14	0	0	0	0.522467	chr3	15619351	15620095	+	1	ciRNA	-	XM_005677484.1	GATAD2B	mRNA	chr3:15619350-15620095	NA	GO:0003700(sequence-specific DNA binding transcription factor activity);GO:0005634(nucleus);GO:0008270(zinc ion binding);GO:0043565(sequence-specific DNA binding)	NA
ciRNA677	0	0	0	1	0	0	0	0.180537	chr3	16453795	16453948	-	1	ciRNA	-	XR_309868.1	LOC102184574	mRNA	chr3:16453047-16453948	NA	NA	NA
ciRNA678	0	0	0	2	0	0	0	0.310645	chr3	18248662	18248840	+	1	ciRNA	-	XM_005677724.1	SEMA6C	mRNA	chr3:18248661-18248859	NA	GO:0004872(receptor activity);GO:0007411(axon guidance);GO:0016021(integral to membrane)	04360(Axon guidance)
ciRNA679	0	0	0	0.5	0	0	0	0.0441313	chr3	19638760	19639074	+	1	ciRNA	-	XM_005677740.1	ITGA10	mRNA	chr3:19638759-19639192	NA	GO:0004872(receptor activity);GO:0005518(collagen binding);GO:0007160(cell-matrix adhesion);GO:0007229(integrin-mediated signaling pathway);GO:0008305(integrin complex)	04510(Focal adhesion);04512(ECM-receptor interaction);04810(Regulation of actin cytoskeleton);05410(Hypertrophic cardiomyopathy );05412(Arrhythmogenic right ventricular cardiomyopathy );05414(Dilated cardiomyopathy)
ciRNA68	45	0	0	0	0.539473	0	0	0	chr10	73130728	73132694	+	1	ciRNA	-	XM_005685980.1	CHURC1	mRNA	chr10:73130727-73132710	NA	GO:0006351(transcription, DNA-dependent);GO:0007275(multicellular organismal development);GO:0008270(zinc ion binding);GO:0045893(positive regulation of transcription, DNA-dependent)	NA
ciRNA680	0	0	0	14	0	0	0	0.342941	chr3	20176612	20177746	-	1	ciRNA	-	XM_005677758.1	BCL9	mRNA	chr3:20176404-20177746	NA	GO:0005515(protein binding);GO:0005634(nucleus);GO:0016055(Wnt receptor signaling pathway)	04510(Focal adhesion);04512(ECM-receptor interaction)
ciRNA681	0	0	0	12.25	0	0	0	0.17583	chr3	21322318	21324254	+	1	ciRNA	-	XM_005677980.1	NOTCH2	mRNA	chr3:21322317-21324254	NA	GO:0001709(cell fate determination);GO:0003706(ligand-regulated transcription factor activity);GO:0004872(receptor activity);GO:0005509(calcium ion binding);GO:0005515(protein binding);GO:0005576(extracellular region);GO:0005654(nucleoplasm);GO:0005788(endoplasmic reticulum lumen);GO:0005796(Golgi lumen);GO:0005829(cytosol);GO:0005887(integral to plasma membrane);GO:0006351(transcription, DNA-dep…	04320(Dorso-ventral axis formation);04330(Notch signaling pathway)
ciRNA682	0	0	0	4	0	0	0	0.219784	chr3	32185956	32186461	+	1	ciRNA	-	XM_005677963.1	C3H1orf194	mRNA	chr3:32185955-32186461	chromosome 3 open reading frame, human C1orf194	NA	NA
ciRNA683	0	0	0	38	0	0	0	0.899152	chr3	48202666	48203840	-	1	ciRNA	-	XM_005678097.1	RPL5	mRNA	chr3:48202661-48203840	NA	GO:0003735(structural constituent of ribosome);GO:0005730(nucleolus);GO:0005840(ribosome);GO:0006412(translation);GO:0008097(5S rRNA binding)	03010(Ribosome)
ciRNA684	0	0	0	390.071	0	0	0	1.75515	chr3	71433576	71439754	-	1	ciRNA	-	XM_005678271.1	SRSF11	mRNA	chr3:71433569-71439754	serine/arginine-rich splicing factor 11	GO:0000166(nucleotide binding);GO:0000398(nuclear mRNA splicing, via spliceosome);GO:0003723(RNA binding);GO:0005654(nucleoplasm);GO:0006369(termination of RNA polymerase II transcription);GO:0006406(mRNA export from nucleus);GO:0031124(mRNA 3'-end processing)	04111(Cell cycle - yeast)
ciRNA685	0	0	0	27	0	0	0	0.721108	chr3	96895626	96896666	-	1	ciRNA	-	XM_005678526.1	NASP	mRNA	chr3:96895625-96896666	NA	GO:0001824(blastocyst development);GO:0005634(nucleus);GO:0005737(cytoplasm);GO:0006260(DNA replication);GO:0007049(cell cycle);GO:0008283(cell proliferation);GO:0015031(protein transport);GO:0043486(histone exchange);GO:0051879(Hsp90 protein binding)	NA
ciRNA686	0	0	0	6	0	0	0	0.341837	chr3	102044572	102045059	-	1	ciRNA	-	XM_005678642.1	ZMPSTE24	mRNA	chr3:102031909-102045059	NA	GO:0000139(Golgi membrane);GO:0005789(endoplasmic reticulum membrane);GO:0008235(metalloexopeptidase activity);GO:0016021(integral to membrane);GO:0046872(metal ion binding)	NA
ciRNA687	0	0	0	17	0	0	0	0.783825	chr3	102845777	102846379	-	1	ciRNA	-	XM_005678665.1	MACF1	mRNA	chr3:102845665-102846379	microtubule-actin crosslinking factor 1	GO:0001707(mesoderm formation);GO:0003779(actin binding);GO:0005509(calcium ion binding);GO:0005794(Golgi apparatus);GO:0005874(microtubule);GO:0006620(posttranslational protein targeting to membrane);GO:0006928(cellular component movement);GO:0007050(cell cycle arrest);GO:0007163(establishment or maintenance of cell polarity);GO:0008017(microtubule binding);GO:0010632(regulation of epithelial ce…	NA
ciRNA688	0	0	0	57	0	0	0	1.43287	chr3	102932138	102933243	-	1	ciRNA	-	XM_005678665.1	MACF1	mRNA	chr3:102929527-102933243	microtubule-actin crosslinking factor 1	GO:0001707(mesoderm formation);GO:0003779(actin binding);GO:0005509(calcium ion binding);GO:0005794(Golgi apparatus);GO:0005874(microtubule);GO:0006620(posttranslational protein targeting to membrane);GO:0006928(cellular component movement);GO:0007050(cell cycle arrest);GO:0007163(establishment or maintenance of cell polarity);GO:0008017(microtubule binding);GO:0010632(regulation of epithelial ce…	NA
ciRNA689	0	0	0	9	0	0	0	0.547537	chr3	105732786	105733242	+	1	ciRNA	-	XM_005678693.1	STK40	mRNA	chr3:105732785-105733242	NA	GO:0004674(protein serine/threonine kinase activity);GO:0005524(ATP binding);GO:0005634(nucleus);GO:0005737(cytoplasm)	04110(Cell cycle);04114(Oocyte meiosis);04914(Progesterone-mediated oocyte maturation)
ciRNA69	10.5	0	0	0	0.225296	0	0	0	chr10	75143111	75144209	+	1	ciRNA	-	XM_005685989.1	GPHN	mRNA	chr10:75143110-75144209	NA	GO:0005524(ATP binding);GO:0005737(cytoplasm);GO:0005856(cytoskeleton);GO:0006777(Mo-molybdopterin cofactor biosynthetic process);GO:0007529(establishment of synaptic specificity at neuromuscular junction);GO:0008092(cytoskeletal protein binding);GO:0016779(nucleotidyltransferase activity);GO:0019897(extrinsic to plasma membrane);GO:0030054(cell junction);GO:0045211(postsynaptic membrane);GO:0046…	NA
ciRNA690	0	0	0	32.8667	0	0	0	0.943991	chr2	7391128	7392095	-	1	ciRNA	-	XM_005675869.1	LOC100860938	mRNA	chr2:7391117-7392095	collagen type III alpha 1	NA	04510(Focal adhesion);04512(ECM-receptor interaction)
ciRNA691	0	0	0	156	0	0	0	6.27674	chr2	7400312	7401002	-	1	ciRNA	-	XM_005675869.1	LOC100860938	mRNA	chr2:7400309-7401002	collagen type III alpha 1	NA	04510(Focal adhesion);04512(ECM-receptor interaction)
ciRNA692	0	0	0	613.5	0	0	0	9.8881	chr2	7406542	7408266	-	1	ciRNA	-	XM_005675869.1	LOC100860938	mRNA	chr2:7406519-7408266	collagen type III alpha 1	NA	04510(Focal adhesion);04512(ECM-receptor interaction)
ciRNA693	0	0	0	7.08333	0	0	0	0.705864	chr2	26248617	26248895	+	1	ciRNA	-	XM_005676232.1	LRP2	mRNA	chr2:26248616-26248920	NA	GO:0004872(receptor activity);GO:0005509(calcium ion binding);GO:0005764(lysosome);GO:0005905(coated pit);GO:0006486(protein glycosylation);GO:0006898(receptor-mediated endocytosis);GO:0016021(integral to membrane);GO:0017124(SH3 domain binding);GO:0042359(vitamin D metabolic process)	04340(Hedgehog signaling pathway)
ciRNA694	0	0	0	12	0	0	0	0.427734	chr2	26308682	26309461	+	1	ciRNA	-	XM_005676232.1	LRP2	mRNA	chr2:26308681-26309461	NA	GO:0004872(receptor activity);GO:0005509(calcium ion binding);GO:0005764(lysosome);GO:0005905(coated pit);GO:0006486(protein glycosylation);GO:0006898(receptor-mediated endocytosis);GO:0016021(integral to membrane);GO:0017124(SH3 domain binding);GO:0042359(vitamin D metabolic process)	04340(Hedgehog signaling pathway)
ciRNA695	0	0	0	3	0	0	0	0.144555	chr2	26344907	26345483	+	1	ciRNA	-	XM_005676232.1	LRP2	mRNA	chr2:26344906-26345484	NA	GO:0004872(receptor activity);GO:0005509(calcium ion binding);GO:0005764(lysosome);GO:0005905(coated pit);GO:0006486(protein glycosylation);GO:0006898(receptor-mediated endocytosis);GO:0016021(integral to membrane);GO:0017124(SH3 domain binding);GO:0042359(vitamin D metabolic process)	04340(Hedgehog signaling pathway)
ciRNA696	0	0	0	0.6	0	0	0	0.0323915	chr2	61352395	61352909	+	1	ciRNA	-	XM_005676192.1	ZRANB3	mRNA	chr2:61352394-61352909	zinc finger, RAN-binding domain containing 3	NA	00230(Purine metabolism)
ciRNA697	0	0	0	5	0	0	0	0.270455	chr2	85329552	85330065	-	1	ciRNA	-	XM_005676302.1	HSPD1	mRNA	chr2:85329515-85330065	heat shock 60kDa protein 1 (chaperonin)	GO:0005524(ATP binding);GO:0005759(mitochondrial matrix)	03018(RNA degradation);04940(Type I diabetes mellitus)
ciRNA698	0	0	0	246	0	0	0	6.47677	chr2	88774071	88775126	-	1	ciRNA	-	XM_005676346.1	CLK1	mRNA	chr2:88774057-88775126	CDC-like kinase 1	GO:0004674(protein serine/threonine kinase activity);GO:0004712(protein serine/threonine/tyrosine kinase activity);GO:0004715(non-membrane spanning protein tyrosine kinase activity);GO:0005524(ATP binding);GO:0005634(nucleus);GO:0008283(cell proliferation)	NA
ciRNA699	0	0	0	1.16667	0	0	0	0.0281079	chr2	95875978	95877131	+	1	ciRNA	-	XM_005676447.1	PIKFYVE	mRNA	chr2:95875977-95877131	NA	GO:0000285(1-phosphatidylinositol-3-phosphate 5-kinase activity);GO:0005515(protein binding);GO:0005524(ATP binding);GO:0016308(1-phosphatidylinositol-4-phosphate 5-kinase activity);GO:0031901(early endosome membrane);GO:0034504(protein localization to nucleus);GO:0035556(intracellular signal transduction);GO:0042147(retrograde transport, endosome to Golgi);GO:0044267(cellular protein metabolic p…	00562(Inositol phosphate metabolism);04070(Phosphatidylinositol signaling system);04144(Endocytosis);04666(Fc gamma R-mediated phagocytosis);04810(Regulation of actin cytoskeleton)
ciRNA7	20.5	26	0	15	1.94141	2.6917	0	1.67486	chr13	36598798	36599046	-	1	ciRNA	-	XM_005688109.1	RRBP1	mRNA	chr13:36598776-36599046	NA	GO:0007165(signal transduction);GO:0015031(protein transport);GO:0030176(integral to endoplasmic reticulum membrane);GO:0055085(transmembrane transport)	04510(Focal adhesion);04512(ECM-receptor interaction);05200(Pathways in cancer);05222(Small cell lung cancer)
ciRNA70	3	0	0	0	0.157557	0	0	0	chr10	75737209	75737657	-	1	ciRNA	-	XM_005686007.1	ZFYVE26	mRNA	chr10:75737183-75737657	zinc finger, FYVE domain containing 26	GO:0000910(cytokinesis);GO:0005813(centrosome);GO:0007049(cell cycle);GO:0030496(midbody);GO:0032266(phosphatidylinositol-3-phosphate binding);GO:0046872(metal ion binding)	00562(Inositol phosphate metabolism);04070(Phosphatidylinositol signaling system);04144(Endocytosis);04666(Fc gamma R-mediated phagocytosis);04810(Regulation of actin cytoskeleton)
ciRNA700	0	0	0	25	0	0	0	0.885437	chr2	115136742	115137526	+	1	ciRNA	-	XM_005676638.1	AGFG1	mRNA	chr2:115136741-115137591	ArfGAP with FG repeats 1	GO:0003677(DNA binding);GO:0005634(nucleus);GO:0006810(transport);GO:0007275(multicellular organismal development);GO:0008060(ARF GTPase activator activity);GO:0008270(zinc ion binding);GO:0016023(cytoplasmic membrane-bounded vesicle);GO:0032312(regulation of ARF GTPase activity)	00230(Purine metabolism);00240(Pyrimidine metabolism);00500(Starch and sucrose metabolism);03020(RNA polymerase);05016(Huntington's disease)
ciRNA701	0	0	0	26.0222	0	0	0	0.630217	chr2	122009766	122010913	+	1	ciRNA	-	XM_005676747.1	LAPTM5	mRNA	chr2:122009765-122010913	NA	GO:0005765(lysosomal membrane);GO:0005887(integral to plasma membrane);GO:0006810(transport)	04142(Lysosome)
ciRNA702	0	0	0	29.5	0	0	0	2.90844	chr2	124034544	124034825	+	1	ciRNA	-	XR_309826.1	LOC102178778	mRNA	chr2:124034543-124034825	NA	NA	NA
ciRNA703	0	0	0	13.75	0	0	0	0.346275	chr2	124540372	124541475	+	1	ciRNA	-	XM_005676781.1	EYA3	mRNA	chr2:124540371-124542441	NA	GO:0004725(protein tyrosine phosphatase activity);GO:0005515(protein binding);GO:0005667(transcription factor complex);GO:0005737(cytoplasm);GO:0006302(double-strand break repair);GO:0006351(transcription, DNA-dependent);GO:0006355(regulation of transcription, DNA-dependent);GO:0007275(multicellular organismal development);GO:0007601(visual perception);GO:0008138(protein tyrosine/serine/threonine…	NA
ciRNA704	0	0	0	39.5	0	0	0	0.728738	chr2	125619977	125621483	-	1	ciRNA	-	XM_005709694.1	ARID1A	mRNA	chr2:125619976-125621483	NA	GO:0003677(DNA binding);GO:0005515(protein binding);GO:0005625(soluble fraction);GO:0006351(transcription, DNA-dependent);GO:0007399(nervous system development);GO:0016514(SWI/SNF complex);GO:0016568(chromatin modification);GO:0030520(estrogen receptor signaling pathway);GO:0030521(androgen receptor signaling pathway);GO:0045893(positive regulation of transcription, DNA-dependent);GO:0071564(npBA…	NA
ciRNA705	0	0	0	7	0	0	0	0.260883	chr2	128319854	128320599	-	1	ciRNA	-	XM_005677013.1	PITHD1	mRNA	chr2:128319853-128320599	NA	NA	NA
ciRNA706	0	0	0	23	0	0	0	1.75677	chr2	130271603	130271966	+	1	ciRNA	-	XM_005676894.1	USP48	mRNA	chr2:130271602-130273665	NA	NA	NA
ciRNA707	0	0	0	7	0	0	0	0.260534	chr2	132670614	132671360	+	1	ciRNA	-	XM_005677044.1	UBR4	mRNA	chr2:132670613-132671362	ubiquitin protein ligase E3 component n-recognin 4	NA	NA
ciRNA708	0	360.176	0	390.876	0	14.0465	0	16.4409	chr2	134456070	134456730	-	1	ciRNA	-	XM_005677052.1	PADI6	mRNA	chr2:134456041-134456730	NA	GO:0004668(protein-arginine deiminase activity);GO:0005509(calcium ion binding);GO:0005634(nucleus);GO:0005737(cytoplasm);GO:0018101(peptidyl-citrulline biosynthetic process from peptidyl-arginine)	NA
ciRNA709	0	0	0	3.8	0	0	0	0.0609638	chr1	1110828	1112560	-	1	ciRNA	-	XM_005674670.1	ITSN1	mRNA	chr1:1110827-1112560	intersectin 1 (SH3 domain protein)	GO:0005089(Rho guanyl-nucleotide exchange factor activity);GO:0005509(calcium ion binding);GO:0005829(cytosol);GO:0005886(plasma membrane);GO:0005905(coated pit);GO:0006915(apoptosis);GO:0007264(small GTPase mediated signal transduction);GO:0008624(induction of apoptosis by extracellular signals);GO:0019717(synaptosome);GO:0030027(lamellipodium);GO:0030054(cell junction);GO:0032947(protein comple…	04520(Adherens junction);04530(Tight junction);04670(Leucyte transendothelial migration)
ciRNA71	82	0	0	0	10.5663	0	0	0	chr10	83615829	83616011	+	1	ciRNA	-	XM_005686145.1	GPATCH2L	mRNA	chr10:83615828-83619877	NA	NA	NA
ciRNA710	0	0	0	75	0	0	0	2.11911	chr1	8817209	8818192	+	1	ciRNA	-	XM_005674754.1	ADAMTS1	mRNA	chr1:8817208-8818192	ADAM metallopeptidase with thrombospondin type 1 motif, 1	GO:0006508(proteolysis);GO:0007229(integrin-mediated signaling pathway);GO:0008201(heparin binding);GO:0008270(zinc ion binding);GO:0008285(negative regulation of cell proliferation)	NA
ciRNA711	0	0	0	39	0	0	0	1.04461	chr1	79678260	79679297	+	1	ciRNA	-	XM_005675170.1	TRA2B	mRNA	chr1:79678259-79679297	NA	GO:0000166(nucleotide binding);GO:0000381(regulation of alternative nuclear mRNA splicing, via spliceosome);GO:0003729(mRNA binding);GO:0005634(nucleus);GO:0048026(positive regulation of nuclear mRNA splicing, via spliceosome)	05130(Pathogenic Escherichia coli infection)
ciRNA712	0	0	0	11	0	0	0	0.298371	chr1	79970097	79971121	-	1	ciRNA	-	XM_005675254.1	SENP2	mRNA	chr1:79970053-79971121	NA	GO:0005643(nuclear pore);GO:0005737(cytoplasm);GO:0006508(proteolysis);GO:0015031(protein transport);GO:0016055(Wnt receptor signaling pathway);GO:0016926(protein desumoylation);GO:0016929(SUMO-specific protease activity);GO:0031965(nuclear membrane);GO:0051028(mRNA transport);GO:0055085(transmembrane transport)	04310(Wnt signaling pathway)
ciRNA713	0	0	0	29	0	0	0	1.95225	chr1	81355538	81355950	-	1	ciRNA	-	XM_005675197.1	AP2M1	mRNA	chr1:81355340-81355950	NA	GO:0006886(intracellular protein transport);GO:0008289(lipid binding);GO:0016192(vesicle-mediated transport);GO:0030131(clathrin adaptor complex);GO:0030132(clathrin coat of coated pit)	04144(Endocytosis);05016(Huntington's disease)
ciRNA714	0	18.25	0	19	0	1.79562	0	2.01623	chr1	108370304	108370565	+	1	ciRNA	-	XM_005675566.1	CCNL1	mRNA	chr1:108370303-108370587	NA	GO:0000079(regulation of cyclin-dependent protein kinase activity);GO:0006351(transcription, DNA-dependent);GO:0006355(regulation of transcription, DNA-dependent);GO:0006396(RNA processing);GO:0016607(nuclear speck);GO:0019901(protein kinase binding)	NA
ciRNA715	0	0	0	3	0	0	0	0.0648082	chr1	124155246	124156532	+	1	ciRNA	-	XM_005675482.1	ATR	mRNA	chr1:124155245-124156532	NA	GO:0000077(DNA damage checkpoint);GO:0003677(DNA binding);GO:0004674(protein serine/threonine kinase activity);GO:0005524(ATP binding);GO:0006260(DNA replication);GO:0006281(DNA repair);GO:0007049(cell cycle);GO:0007275(multicellular organismal development);GO:0008156(negative regulation of DNA replication);GO:0016605(PML body);GO:0018105(peptidyl-serine phosphorylation);GO:0032405(MutLalpha comp…	04110(Cell cycle);04115(p53 signaling pathway)
ciRNA716	0	0	0	13	0	0	0	0.582022	chr1	143499310	143499930	+	1	ciRNA	-	XM_005675670.1	COL6A2	mRNA	chr1:143499309-143500573	NA	NA	04510(Focal adhesion);04512(ECM-receptor interaction)
ciRNA717	0	0	0	13	0	0	0	0.321276	chr1	144191822	144192946	+	1	ciRNA	-	XM_005675686.1	LOC102170639	mRNA	chr1:144191821-144192946	F-box only protein 25-like	GO:0003779(actin binding);GO:0005634(nucleus);GO:0016567(protein ubiquitination);GO:0019005(SCF ubiquitin ligase complex)	NA
ciRNA718	0	0	0	2.71429	0	0	0	0.044417	chr8	40032067	40033765	+	1	ciRNA	-	XM_005683703.1	RFX3	mRNA	chr8:40032066-40033765	NA	NA	NA
ciRNA719	0	0	0	0.375	0	0	0	0.0239129	chr8	40038171	40038606	+	1	ciRNA	-	XM_005683703.1	RFX3	mRNA	chr8:40038170-40038607	NA	NA	NA
ciRNA72	18	0	0	0	0.971299	0	0	0	chr10	84745251	84745687	+	1	ciRNA	-	XM_005686185.1	AHSA1	mRNA	chr10:84745250-84745708	NA	GO:0001671(ATPase activator activity);GO:0005783(endoplasmic reticulum);GO:0005829(cytosol);GO:0006457(protein folding);GO:0006950(response to stress);GO:0051087(chaperone binding)	NA
ciRNA720	0	0	0	15	0	0	0	0.894937	chr8	40628707	40629172	-	1	ciRNA	-	XM_005683765.1	VLDLR	mRNA	chr8:40627789-40629172	NA	GO:0005041(low-density lipoprotein receptor activity);GO:0005509(calcium ion binding);GO:0005624(membrane fraction);GO:0005886(plasma membrane);GO:0005905(coated pit);GO:0006869(lipid transport);GO:0007165(signal transduction);GO:0007613(memory);GO:0008203(cholesterol metabolic process);GO:0016021(integral to membrane);GO:0030229(very-low-density lipoprotein particle receptor activity);GO:0034185…	04144(Endocytosis)
ciRNA721	0	0	0	234	0	0	0	2.93717	chr8	47253670	47255884	-	1	ciRNA	-	XM_005683752.1	ZFAND5	mRNA	chr8:47253669-47255884	zinc finger, AN1-type domain 5	GO:0003677(DNA binding);GO:0008270(zinc ion binding)	NA
ciRNA722	0	0	0	1	0	0	0	0.143313	chr8	58474027	58474220	+	1	ciRNA	-	XM_005683934.1	NPR2	mRNA	chr8:58474026-58476620	natriuretic peptide receptor B/guanylate cyclase B (atrionatriuretic peptide receptor B)	GO:0001503(ossification);GO:0004383(guanylate cyclase activity);GO:0004672(protein kinase activity);GO:0005524(ATP binding);GO:0005525(GTP binding);GO:0016021(integral to membrane);GO:0016941(natriuretic peptide receptor activity);GO:0035556(intracellular signal transduction);GO:0042802(identical protein binding)	00230(Purine metabolism);04270(Vascular smooth muscle contraction)
ciRNA723	0	0	0	19	0	0	0	2.70898	chr8	68135333	68135527	+	1	ciRNA	-	XM_005683998.1	CCAR2	mRNA	chr8:68135332-68135557	NA	GO:0004857(enzyme inhibitor activity);GO:0006915(apoptosis);GO:0043065(positive regulation of apoptosis)	04510(Focal adhesion);04512(ECM-receptor interaction);05416(Viral myocarditis)
ciRNA724	0	0	0	38.5	0	0	0	1.26675	chr8	75392805	75393649	-	1	ciRNA	-	XM_005684109.1	HNRNPK	mRNA	chr8:75392774-75393649	heterogeneous nuclear ribonucleoprotein K	GO:0000398(nuclear mRNA splicing, via spliceosome);GO:0000790(nuclear chromatin);GO:0000978(RNA polymerase II core promoter proximal region sequence-specific DNA binding);GO:0001077(RNA polymerase II core promoter proximal region sequence-specific DNA binding transcription factor activity involved in positive regulation of transcription);GO:0003677(DNA binding);GO:0003697(single-stranded DNA bind…	NA
ciRNA725	0	0	0	38.5	0	0	0	1.26525	chr8	75392804	75393649	-	1	ciRNA	-	XM_005684109.1	HNRNPK	mRNA	chr8:75392774-75393649	heterogeneous nuclear ribonucleoprotein K	GO:0000398(nuclear mRNA splicing, via spliceosome);GO:0000790(nuclear chromatin);GO:0000978(RNA polymerase II core promoter proximal region sequence-specific DNA binding);GO:0001077(RNA polymerase II core promoter proximal region sequence-specific DNA binding transcription factor activity involved in positive regulation of transcription);GO:0003677(DNA binding);GO:0003697(single-stranded DNA bind…	NA
ciRNA726	0	0	0	38.6667	0	0	0	1.0417	chr8	77351616	77352647	+	1	ciRNA	-	XM_005684125.1	NAA35	mRNA	chr8:77351615-77352647	NA	GO:0005634(nucleus);GO:0005737(cytoplasm);GO:0005886(plasma membrane);GO:0048659(smooth muscle cell proliferation)	NA
ciRNA727	0	0	0	2.66667	0	0	0	0.121742	chr8	77592224	77592832	-	1	ciRNA	-	XM_005684129.1	ZCCHC6	mRNA	chr8:77592213-77592832	NA	NA	03018(RNA degradation)
ciRNA728	0	0	0	6.25	0	0	0	0.410797	chr8	98847742	98848164	-	1	ciRNA	-	XM_005684302.1	KIAA0368	mRNA	chr8:98847739-98848164	NA	GO:0000502(proteasome complex);GO:0005488(binding);GO:0005634(nucleus);GO:0005769(early endosome);GO:0005771(multivesicular body);GO:0005783(endoplasmic reticulum);GO:0005793(endoplasmic reticulum-Golgi intermediate compartment);GO:0005813(centrosome);GO:0030134(ER to Golgi transport vesicle);GO:0030139(endocytic vesicle);GO:0030433(ER-associated protein catabolic process)	NA
ciRNA729	0	2.5	0	0	0	0.18052	0	0	chrX	15116075	15116431	-	1	ciRNA	-	XM_005700238.1	ACSL4	mRNA	chrX:15116046-15116431	NA	GO:0004467(long-chain fatty acid-CoA ligase activity);GO:0005524(ATP binding);GO:0005741(mitochondrial outer membrane);GO:0005778(peroxisomal membrane);GO:0005789(endoplasmic reticulum membrane);GO:0005792(microsome);GO:0006631(fatty acid metabolic process);GO:0007611(learning or memory);GO:0016021(integral to membrane);GO:0019432(triglyceride biosynthetic process);GO:0035338(long-chain fatty-acy…	00071(Fatty acid metabolism);03320(PPAR signaling pathway);04146(Peroxisome);04920(Adipocytokine signaling pathway)
ciRNA73	18	14.5	0	0	0.962489	0.847584	0	0	chr10	84745251	84745691	+	1	ciRNA	-	XM_005686185.1	AHSA1	mRNA	chr10:84745250-84745708	NA	GO:0001671(ATPase activator activity);GO:0005783(endoplasmic reticulum);GO:0005829(cytosol);GO:0006457(protein folding);GO:0006950(response to stress);GO:0051087(chaperone binding)	NA
ciRNA730	0	4	0	0	0	0.121595	0	0	chrX	38500635	38501482	+	1	ciRNA	-	XM_005700413.1	DDX26B	mRNA	chrX:38500634-38501491	DEAD/H (Asp-Glu-Ala-Asp/His) box polypeptide 26B	NA	NA
ciRNA731	0	6	0	0	0	0.581464	0	0	chrX	66959302	66959567	-	1	ciRNA	-	XM_005700601.1	PGK1	mRNA	chrX:66959295-66959567	NA	GO:0004618(phosphoglycerate kinase activity);GO:0005524(ATP binding);GO:0005737(cytoplasm);GO:0006096(glycolysis)	00010(Glycolysis / Gluconeogenesis);00710(Carbon fixation in photosynthetic organisms)
ciRNA732	0	185.25	0	0	0	7.20275	0	0	chrX	70087546	70088208	+	1	ciRNA	-	XR_311252.1	LOC102169084	mRNA	chrX:70087545-70088948	uncharacterized LOC102169084	NA	NA
ciRNA733	0	10	0	0	0	1.66311	0	0	chrX	79461568	79461722	+	1	ciRNA	-	XM_005700762.1	GRIPAP1	mRNA	chrX:79461567-79462363	GRIP1 associated protein 1	NA	04530(Tight junction);05416(Viral myocarditis)
ciRNA734	0	118	0	0	0	0.722869	0	0	chrX	84570818	84575025	-	1	ciRNA	-	XM_005700883.1	KDM5C	mRNA	chrX:84570804-84575025	NA	GO:0003677(DNA binding);GO:0005634(nucleus);GO:0006351(transcription, DNA-dependent);GO:0006355(regulation of transcription, DNA-dependent);GO:0008270(zinc ion binding);GO:0016568(chromatin modification);GO:0016702(oxidoreductase activity, acting on single donors with incorporation of molecular oxygen, incorporation of two atoms of oxygen);GO:0016706(oxidoreductase activity, acting on paired dono…	NA
ciRNA735	0	2	0	0	0	0.0846576	0	0	chrX	84887308	84887916	-	1	ciRNA	-	XM_005700878.1	HUWE1	mRNA	chrX:84887304-84887916	NA	NA	04120(Ubiquitin mediated proteolysis)
ciRNA736	0	4	0	0	0	0.355562	0	0	chrX	84928536	84928825	-	1	ciRNA	-	XM_005700878.1	HUWE1	mRNA	chrX:84928535-84928825	NA	NA	04120(Ubiquitin mediated proteolysis)
ciRNA737	0	5	0	0	0	0.252233	0	0	chrX	84965831	84966341	-	1	ciRNA	-	XM_005700878.1	HUWE1	mRNA	chrX:84965828-84966341	NA	NA	04120(Ubiquitin mediated proteolysis)
ciRNA738	0	1	0	0	0	0.0923951	0	0	chrX	85967340	85967618	-	1	ciRNA	-	XM_005700892.1	FGD1	mRNA	chrX:85967313-85967618	NA	GO:0001726(ruffle);GO:0005089(Rho guanyl-nucleotide exchange factor activity);GO:0005634(nucleus);GO:0005794(Golgi apparatus);GO:0005829(cytosol);GO:0005856(cytoskeleton);GO:0005886(plasma membrane);GO:0006915(apoptosis);GO:0007264(small GTPase mediated signal transduction);GO:0008360(regulation of cell shape);GO:0008624(induction of apoptosis by extracellular signals);GO:0009887(organ morphogene…	04810(Regulation of actin cytoskeleton)
ciRNA739	0	3	0	0	0	0.22159	0	0	chr13	37090958	37091306	+	1	ciRNA	-	XM_005688075.1	POLR3F	mRNA	chr13:37090957-37091446	NA	GO:0003677(DNA binding);GO:0003899(DNA-directed RNA polymerase activity);GO:0005634(nucleus);GO:0009615(response to virus);GO:0032728(positive regulation of interferon-beta production);GO:0045087(innate immune response);GO:0045089(positive regulation of innate immune response)	00230(Purine metabolism);00240(Pyrimidine metabolism);03020(RNA polymerase);04623(Cytosolic DNA-sensing pathway)
ciRNA74	6	0	0	0	0.145263	0	0	0	chr17	44872162	44873135	-	1	ciRNA	-	XM_005691505.1	SFSWAP	mRNA	chr17:44872161-44873135	NA	GO:0003723(RNA binding);GO:0005634(nucleus);GO:0006351(transcription, DNA-dependent);GO:0006355(regulation of transcription, DNA-dependent);GO:0006376(mRNA splice site selection);GO:0048025(negative regulation of nuclear mRNA splicing, via spliceosome)	NA
ciRNA740	0	33	0	0	0	3.5298	0	0	chr13	50622357	50622597	+	1	ciRNA	-	XM_005688216.1	PCED1A	mRNA	chr13:50622356-50622618	NA	GO:0016787(hydrolase activity)	NA
ciRNA741	0	43	0	0	0	1.73469	0	0	chr13	50661063	50661701	+	1	ciRNA	-	XM_005688221.1	CPXM1	mRNA	chr13:50661062-50661701	NA	GO:0004181(metallocarboxypeptidase activity);GO:0005615(extracellular space);GO:0006508(proteolysis);GO:0007155(cell adhesion);GO:0008270(zinc ion binding)	NA
ciRNA742	0	115	0	0	0	1.57519	0	0	chr13	57630915	57632796	+	1	ciRNA	-	XM_005688436.1	NSFL1C	mRNA	chr13:57630914-57633373	NA	GO:0005634(nucleus);GO:0005694(chromosome);GO:0005795(Golgi stack);GO:0008289(lipid binding)	NA
ciRNA743	0	10	0	0	0	0.24504	0	0	chr13	67864932	67865983	+	1	ciRNA	-	XM_005688559.1	TOP1	mRNA	chr13:67864931-67865983	NA	GO:0003682(chromatin binding);GO:0003917(DNA topoisomerase type I activity);GO:0003918(DNA topoisomerase );GO:0005524(ATP binding);GO:0005654(nucleoplasm);GO:0005694(chromosome);GO:0005730(nucleolus);GO:0006265(DNA topological change)	NA
ciRNA744	0	4	0	0	0	0.15053	0	0	chr13	71762175	71762859	+	1	ciRNA	-	XM_005688595.1	PIGT	mRNA	chr13:71762174-71766922	NA	NA	00563(Glycosylphosphatidylinositol)
ciRNA745	0	5	0	0	0	0.277783	0	0	chr12	19787710	19788173	+	1	ciRNA	-	XM_005687610.1	FOXO1	mRNA	chr12:19787709-19788174	NA	NA	04910(Insulin signaling pathway);05200(Pathways in cancer);05215(Prostate cancer)
ciRNA746	0	26.0435	0	0	0	0.769903	0	0	chr12	22021874	22022745	+	1	ciRNA	-	XM_005687491.1	POSTN	mRNA	chr12:22021873-22022745	periostin, osteoblast specific factor	GO:0001501(skeletal system development);GO:0005578(proteinaceous extracellular matrix);GO:0007155(cell adhesion);GO:0008201(heparin binding)	NA
ciRNA747	0	55	0	0	0	0.839434	0	0	chr12	34184845	34186533	-	1	ciRNA	-	XM_005687576.1	PARP4	mRNA	chr12:34184844-34186533	poly (ADP-ribose) polymerase family, member 4	GO:0003677(DNA binding);GO:0003950(NAD+ ADP-ribosyltransferase activity);GO:0005634(nucleus);GO:0005737(cytoplasm);GO:0005876(spindle microtubule);GO:0006281(DNA repair);GO:0006471(protein ADP-ribosylation);GO:0006810(transport);GO:0006954(inflammatory response);GO:0008219(cell death);GO:0019899(enzyme binding);GO:0030529(ribonucleoprotein complex);GO:0042493(response to drug)	03410(Base excision repair)
ciRNA748	0	15.3333	0	0	0	0.3076	0	0	chr12	52414223	52415507	-	1	ciRNA	-	XM_005687684.1	RBM26	mRNA	chr12:52414222-52415507	NA	NA	03040(Spliceosome);05016(Huntington's disease)
ciRNA749	0	3	0	0	0	0.316946	0	0	chr12	71134542	71134785	-	1	ciRNA	-	XM_005687715.1	DOCK9	mRNA	chr12:71134541-71134785	NA	GO:0005085(guanyl-nucleotide exchange factor activity);GO:0005525(GTP binding);GO:0012505(endomembrane system);GO:0016020(membrane);GO:0051020(GTPase binding)	NA
ciRNA75	2666.27	4922.67	1670.06	2489.91	70.1711	141.627	56.5309	77.2615	chr17	51002957	51003852	+	1	ciRNA	-	XM_005691514.1	NCOR2	mRNA	chr17:51002956-51003873	NA	GO:0000118(histone deacetylase complex);GO:0000122(negative regulation of transcription from RNA polymerase II promoter);GO:0001701(in utero embryonic development);GO:0003007(heart morphogenesis);GO:0003682(chromatin binding);GO:0003714(transcription corepressor activity);GO:0005515(protein binding);GO:0006351(transcription, DNA-dependent);GO:0016604(nuclear body);GO:0021537(telencephalon develop…	04330(Notch signaling pathway)
ciRNA750	0	38	0	0	0	0.721867	0	0	chr11	3999813	4001169	+	1	ciRNA	-	XM_005686271.1	UNC50	mRNA	chr11:3999812-4001169	NA	GO:0000139(Golgi membrane);GO:0003723(RNA binding);GO:0005637(nuclear inner membrane);GO:0015031(protein transport);GO:0016021(integral to membrane)	NA
ciRNA751	0	16	0	0	0	0.408773	0	0	chr11	4605053	4606061	-	1	ciRNA	-	XM_005686288.1	REV1	mRNA	chr11:4605013-4606061	NA	GO:0000287(magnesium ion binding);GO:0003684(damaged DNA binding);GO:0003887(DNA-directed DNA polymerase activity);GO:0005634(nucleus);GO:0006260(DNA replication);GO:0006281(DNA repair)	NA
ciRNA752	0	18	0	0	0	0.581464	0	0	chr11	6479638	6480435	+	1	ciRNA	-	XM_005686440.1	MAP4K4	mRNA	chr11:6479637-6480435	NA	GO:0004674(protein serine/threonine kinase activity);GO:0005083(small GTPase regulator activity);GO:0005515(protein binding);GO:0005524(ATP binding);GO:0005737(cytoplasm);GO:0006950(response to stress);GO:0007243(intracellular protein kinase cascade);GO:0046328(regulation of JNK cascade)	04010(MAPK signaling pathway)
ciRNA753	0	32	0	0	0	1.20424	0	0	chr11	13277504	13278188	+	1	ciRNA	-	XM_005686381.1	TEX261	mRNA	chr11:13277503-13278188	NA	GO:0016021(integral to membrane)	NA
ciRNA754	0	13.1667	0	0	0	0.16836	0	0	chr11	28930860	28932875	+	1	ciRNA	-	XM_005686573.1	TTC7A	mRNA	chr11:28930859-28932875	tetratricopeptide repeat domain 7A	GO:0005488(binding)	NA
ciRNA755	0	13	0	0	0	0.442691	0	0	chr11	49052461	49053217	-	1	ciRNA	-	XM_005686729.1	LOC102172070	mRNA	chr11:49052460-49053217	trans-Golgi network integral membrane protein 2-like	NA	NA
ciRNA756	0	28.5	0	0	0	0.876706	0	0	chr11	59115033	59115870	-	1	ciRNA	-	XM_005686783.1	XPO1	mRNA	chr11:59112345-59115870	exportin 1 (CRM1 homolog, yeast)"	GO:0000776(kinetochore);GO:0003723(RNA binding);GO:0005730(nucleolus);GO:0006611(protein export from nucleus);GO:0008565(protein transporter activity);GO:0010824(regulation of centrosome duplication);GO:0015030(Cajal body);GO:0034504(protein localization to nucleus);GO:0042176(regulation of protein catabolic process);GO:0046825(regulation of protein export from nucleus);GO:0051028(mRNA transport)	NA
ciRNA757	0	4	0	0	0	0.196032	0	0	chr11	61272822	61273347	-	1	ciRNA	-	XM_005686794.1	VPS54	mRNA	chr11:61272791-61273347	NA	GO:0015031(protein transport);GO:0042147(retrograde transport, endosome to Golgi)	NA
ciRNA758	0	8	0	0	0	0.3819	0	0	chr11	71283597	71284136	+	1	ciRNA	-	XM_005686907.1	SLC30A3	mRNA	chr11:71283596-71284186	NA	GO:0006829(zinc ion transport);GO:0008324(cation transmembrane transporter activity);GO:0016021(integral to membrane);GO:0030054(cell junction);GO:0030672(synaptic vesicle membrane)	NA
ciRNA759	0	4	0	0	0	0.334782	0	0	chr11	96929092	96929399	+	1	ciRNA	-	XM_005687243.1	CDK9	mRNA	chr11:96929091-96929444	NA	GO:0004693(cyclin-dependent protein kinase activity);GO:0005524(ATP binding);GO:0006351(transcription, DNA-dependent);GO:0006355(regulation of transcription, DNA-dependent);GO:0008353(RNA polymerase II carboxy-terminal domain kinase activity)	NA
ciRNA76	3	0	0	0	0.411296	0	0	0	chr17	63296854	63297025	-	1	ciRNA	-	XM_005691587.1	UBE3B	mRNA	chr17:63295241-63297025	NA	GO:0004842(ubiquitin-protein ligase activity);GO:0005622(intracellular);GO:0042787(protein ubiquitination involved in ubiquitin-dependent protein catabolic process)	04120(Ubiquitin mediated proteolysis)
ciRNA760	0	3	0	0	0	0.114232	0	0	chr11	97871672	97872348	+	1	ciRNA	-	XM_005687256.1	NUP188	mRNA	chr11:97871671-97872348	nucleoporin 188kDa	GO:0005643(nuclear pore);GO:0005975(carbohydrate metabolic process);GO:0010827(regulation of glucose transport);GO:0015031(protein transport);GO:0015758(glucose transport);GO:0016032(viral reproduction);GO:0051028(mRNA transport);GO:0055085(transmembrane transport)	04510(Focal adhesion);04512(ECM-receptor interaction)
ciRNA761	0	2	0	0	0	0.0585204	0	0	chr11	99141441	99142321	+	1	ciRNA	-	XM_005687304.1	HMCN2	mRNA	chr11:99141440-99142322	NA	GO:0005509(calcium ion binding);GO:0005578(proteinaceous extracellular matrix);GO:0050896(response to stimulus)	04512(ECM-receptor interaction)
ciRNA762	0	21	0	0	0	0.306536	0	0	chr11	100009126	100010891	+	1	ciRNA	-	XM_005687312.1	PRRC2B	mRNA	chr11:100009125-100010891	NA	GO:0005515(protein binding)	04510(Focal adhesion);04512(ECM-receptor interaction)
ciRNA763	0	8	0	0	0	0.390579	0	0	chr11	101145018	101145545	+	1	ciRNA	-	XM_005687317.1	GTF3C4	mRNA	chr11:101145017-101146408	NA	GO:0000127(transcription factor TFIIIC complex);GO:0003677(DNA binding);GO:0004402(histone acetyltransferase activity);GO:0005515(protein binding);GO:0006384(transcription initiation from RNA polymerase III promoter);GO:0008047(enzyme activator activity);GO:0042791(5S class rRNA transcription from RNA polymerase III type 1 promoter);GO:0042797(tRNA transcription from RNA polymerase III promoter)	NA
ciRNA764	0	16	0	0	0	1.29702	0	0	chr10	15274294	15274611	+	1	ciRNA	-	XM_005685151.1	CORO2B	mRNA	chr10:15274293-15274645	coronin, actin binding protein, 2B	GO:0005737(cytoplasm);GO:0015629(actin cytoskeleton);GO:0016020(membrane);GO:0030036(actin cytoskeleton organization);GO:0051015(actin filament binding)	NA
ciRNA765	0	13.5	0	0	0	1.18773	0	0	chr10	21501477	21501769	-	1	ciRNA	-	XM_005685350.1	MT1MMP	mRNA	chr10:21501408-21501769	Membrane-type matrix metalloproteinase-1	GO:0004222(metalloendopeptidase activity);GO:0005509(calcium ion binding);GO:0006508(proteolysis);GO:0008270(zinc ion binding);GO:0016021(integral to membrane);GO:0016477(cell migration);GO:0030324(lung development);GO:0031012(extracellular matrix);GO:0031638(zymogen activation);GO:0042470(melanosome);GO:0048754(branching morphogenesis of a tube)	04912(GnRH signaling pathway)
ciRNA766	0	11.5	0	0	0	0.30499	0	0	chr10	33543800	33544771	+	1	ciRNA	-	XM_005685519.1	MGA	mRNA	chr10:33543799-33544771	NA	GO:0003677(DNA binding);GO:0003700(sequence-specific DNA binding transcription factor activity);GO:0071339(MLL1 complex)	NA
ciRNA767	0	6143.22	0	0	0	1277.11	0	0	chr10	38959543	38959666	+	1	ciRNA	-	XM_005685832.1	LRR1	mRNA	chr10:38959542-38968642	NA	NA	NA
ciRNA768	0	6172.46	0	0	0	1153.01	0	0	chr10	38959543	38959680	+	1	ciRNA	-	XM_005685832.1	LRR1	mRNA	chr10:38959542-38968642	NA	NA	NA
ciRNA769	0	6239.5	0	0	0	864.75	0	0	chr10	38959543	38959728	+	1	ciRNA	-	XM_005685832.1	LRR1	mRNA	chr10:38959542-38968642	NA	NA	NA
ciRNA77	11.9167	0	0	0	0.321151	0	0	0	chr17	67001351	67002225	-	1	ciRNA	-	XM_005691706.1	PITPNB	mRNA	chr17:67001316-67002225	NA	GO:0005794(Golgi apparatus);GO:0006810(transport);GO:0008289(lipid binding)	00562(Inositol phosphate metabolism);04070(Phosphatidylinositol signaling system)
ciRNA770	0	6198.51	0	0	0	1011.31	0	0	chr10	38959543	38959700	+	1	ciRNA	-	XM_005685832.1	LRR1	mRNA	chr10:38959542-38968642	NA	NA	NA
ciRNA771	0	6239.39	0	0	0	878.91	0	0	chr10	38959543	38959725	+	1	ciRNA	-	XM_005685832.1	LRR1	mRNA	chr10:38959542-38968642	NA	NA	NA
ciRNA772	0	6164.59	0	0	0	1203.88	0	0	chr10	38959543	38959674	+	1	ciRNA	-	XM_005685832.1	LRR1	mRNA	chr10:38959542-38968642	NA	NA	NA
ciRNA773	0	6194.02	0	0	0	1050.47	0	0	chr10	38959543	38959694	+	1	ciRNA	-	XM_005685832.1	LRR1	mRNA	chr10:38959542-38968642	NA	NA	NA
ciRNA774	0	6049.35	0	0	0	1485.16	0	0	chr10	38959543	38959647	+	1	ciRNA	-	XM_005685832.1	LRR1	mRNA	chr10:38959542-38968642	NA	NA	NA
ciRNA775	0	6239.13	0	0	0	883.702	0	0	chr10	38959543	38959724	+	1	ciRNA	-	XM_005685832.1	LRR1	mRNA	chr10:38959542-38968642	NA	NA	NA
ciRNA776	0	6208.99	0	0	0	981.943	0	0	chr10	38959543	38959705	+	1	ciRNA	-	XM_005685832.1	LRR1	mRNA	chr10:38959542-38968642	NA	NA	NA
ciRNA777	0	6210.15	0	0	0	976.138	0	0	chr10	38959543	38959706	+	1	ciRNA	-	XM_005685832.1	LRR1	mRNA	chr10:38959542-38968642	NA	NA	NA
ciRNA778	0	10	0	0	0	0.380772	0	0	chr10	38982552	38983228	-	1	ciRNA	-	XM_005685626.1	LOC102182132	mRNA	chr10:38982551-38983228	NA	GO:0003735(structural constituent of ribosome);GO:0005840(ribosome);GO:0006412(translation)	03010(Ribosome)
ciRNA779	0	1.5	0	0	0	0.0810637	0	0	chr10	39946032	39946508	-	1	ciRNA	-	XM_005685641.1	NIN	mRNA	chr10:39946031-39946508	NA	NA	00500(Starch and sucrose metabolism);04910(Insulin signaling pathway)
ciRNA78	98	0	0	0	0.706276	0	0	0	chr17	68826001	68829272	-	1	ciRNA	-	XM_005691720.1	LOC102168286	mRNA	chr17:68825945-68829272	TBC1 domain family member 10A-like	GO:0005085(guanyl-nucleotide exchange factor activity);GO:0005097(Rab GTPase activator activity);GO:0005622(intracellular);GO:0005902(microvillus);GO:0030165(PDZ domain binding)	04510(Focal adhesion);04512(ECM-receptor interaction)
ciRNA780	0	30.5537	0	0	0	0.0491956	0	0	chr10	42713565	42729574	-	1	ciRNA	-	XM_005685672.1	USP3	mRNA	chr10:42713564-42729574	ubiquitin specific peptidase 3	GO:0000278(mitotic cell cycle);GO:0000790(nuclear chromatin);GO:0004221(ubiquitin thiolesterase activity);GO:0004843(ubiquitin-specific protease activity);GO:0006281(DNA repair);GO:0006511(ubiquitin-dependent protein catabolic process);GO:0008270(zinc ion binding);GO:0016578(histone deubiquitination);GO:0031647(regulation of protein stability);GO:0042393(histone binding)	NA
ciRNA781	0	215	0	0	0	7.09644	0	0	chr10	43238112	43238892	-	1	ciRNA	-	XM_005685687.1	TPM1	mRNA	chr10:43238111-43238892	tropomyosin 1 (alpha)	GO:0003779(actin binding)	04260(Cardiac muscle contraction);05410(Hypertrophic cardiomyopathy );05414(Dilated cardiomyopathy)
ciRNA782	0	2	0	0	0	0.0712106	0	0	chr10	43651885	43652608	-	1	ciRNA	-	XM_005685694.1	TLN2	mRNA	chr10:43651884-43652608	NA	GO:0001726(ruffle);GO:0003779(actin binding);GO:0005158(insulin receptor binding);GO:0005200(structural constituent of cytoskeleton);GO:0005737(cytoplasm);GO:0005911(cell-cell junction);GO:0005925(focal adhesion);GO:0007016(cytoskeletal anchoring at plasma membrane);GO:0007043(cell-cell junction assembly);GO:0007155(cell adhesion);GO:0015629(actin cytoskeleton);GO:0045202(synapse)	04510(Focal adhesion)
ciRNA783	0	10	0	0	0	0.865042	0	0	chr10	46042716	46043013	+	1	ciRNA	-	XM_005685697.1	ANXA2	mRNA	chr10:46042715-46045911	NA	GO:0004859(phospholipase inhibitor activity);GO:0005509(calcium ion binding);GO:0005544(calcium-dependent phospholipid binding);GO:0005604(basement membrane);GO:0008092(cytoskeletal protein binding);GO:0042470(melanosome)	NA
ciRNA784	0	7.5	0	0	0	0.281832	0	0	chr10	47580499	47581184	+	1	ciRNA	-	XM_005685852.1	SLTM	mRNA	chr10:47580498-47581214	SAFB-like, transcription modulator	NA	NA
ciRNA785	0	17.3667	0	0	0	0.189375	0	0	chr10	53915732	53918095	+	1	ciRNA	-	XM_005685757.1	FAM214A	mRNA	chr10:53915731-53918095	NA	NA	NA
ciRNA786	0	1.75	0	0	0	0.0395719	0	0	chr10	69266356	69267495	+	1	ciRNA	-	XM_005685945.1	SLC38A6	mRNA	chr10:69266355-69267496	NA	GO:0006814(sodium ion transport);GO:0006865(amino acid transport);GO:0016021(integral to membrane)	NA
ciRNA787	0	2	0	0	0	0.0841052	0	0	chr10	72654441	72655053	+	1	ciRNA	-	XM_005685971.1	MTHFD1	mRNA	chr10:72654440-72655076	NA	GO:0000105(histidine biosynthetic process);GO:0004329(formate-tetrahydrofolate ligase activity);GO:0004477(methenyltetrahydrofolate cyclohydrolase activity);GO:0004486(methylenetetrahydrofolate dehydrogenase [NAD);GO:0004488(methylenetetrahydrofolate dehydrogenase );GO:0005524(ATP binding);GO:0005739(mitochondrion);GO:0005829(cytosol);GO:0006164(purine nucleotide biosynthetic process);GO:0006730(…	00630(Glyoxylate and dicarboxylate metabolism);00670(One carbon pool by folate)
ciRNA788	0	7.5	0	0	0	0.360031	0	0	chr10	96267543	96268079	+	1	ciRNA	-	XM_005686193.1	ZC3H14	mRNA	chr10:96267542-96268079	NA	GO:0003723(RNA binding);GO:0008270(zinc ion binding);GO:0016607(nuclear speck)	NA
ciRNA789	0	6	0	0	0	0.136513	0	0	chr17	1698355	1699487	+	1	ciRNA	-	XM_005691185.1	TLL1	mRNA	chr17:1698354-1699521	tolloid-like 1	GO:0001501(skeletal system development);GO:0004222(metalloendopeptidase activity);GO:0005509(calcium ion binding);GO:0005576(extracellular region);GO:0006508(proteolysis);GO:0008270(zinc ion binding);GO:0030154(cell differentiation)	NA
ciRNA79	35	0	0	0	0.302653	0	0	0	chr17	69863646	69866372	+	1	ciRNA	-	XM_005691733.1	DEPDC5	mRNA	chr17:69863645-69866370	DEP domain containing 5	NA	NA
ciRNA790	0	14	0	0	0	0.629835	0	0	chr17	3928436	3929008	-	1	ciRNA	-	XM_005691189.1	KIAA0922	mRNA	chr17:3928406-3929008	KIAA0922 ortholog	GO:0016021(integral to membrane)	NA
ciRNA791	0	26	0	0	0	0.626973	0	0	chr17	3973370	3974438	-	1	ciRNA	-	XM_005691189.1	KIAA0922	mRNA	chr17:3973369-3974438	KIAA0922 ortholog	GO:0016021(integral to membrane)	NA
ciRNA792	0	33	0	0	0	0.415169	0	0	chr17	6623513	6625561	-	1	ciRNA	-	XM_005691176.1	RPS3A	mRNA	chr17:6623512-6625561	NA	GO:0003735(structural constituent of ribosome);GO:0005634(nucleus);GO:0005840(ribosome);GO:0006412(translation);GO:0030154(cell differentiation)	03010(Ribosome)
ciRNA793	0	24	0	0	0	0.890184	0	0	chr17	40043844	40044538	+	1	ciRNA	-	XM_005691304.1	PPID	mRNA	chr17:40043843-40044538	NA	GO:0003755(peptidyl-prolyl cis-trans isomerase activity);GO:0005737(cytoplasm);GO:0006457(protein folding);GO:0042277(peptide binding)	04020(Calcium signaling pathway);05012(Parkinson's disease);05016(Huntington's disease)
ciRNA794	0	7.5	0	0	0	0.165528	0	0	chr17	51841452	51842619	+	1	ciRNA	-	XM_005691365.1	SBNO1	mRNA	chr17:51841451-51842619	NA	GO:0003677(DNA binding);GO:0005524(ATP binding);GO:0016787(hydrolase activity)	05130(Pathogenic Escherichia coli infection)
ciRNA795	0	29.5	0	0	0	0.464544	0	0	chr17	60745277	60746913	-	1	ciRNA	-	XM_005691474.1	RASAL1	mRNA	chr17:60745243-60746913	NA	GO:0005099(Ras GTPase activator activity);GO:0005543(phospholipid binding);GO:0005737(cytoplasm);GO:0031235(intrinsic to internal side of plasma membrane);GO:0035556(intracellular signal transduction);GO:0046580(negative regulation of Ras protein signal transduction);GO:0046872(metal ion binding)	00230(Purine metabolism);00240(Pyrimidine metabolism);03020(RNA polymerase);05016(Huntington's disease)
ciRNA796	0	0.5	0	0	0	0.0192088	0	0	chr17	61615626	61616296	+	1	ciRNA	-	XM_005691548.1	HECTD4	mRNA	chr17:61615625-61616312	NA	NA	NA
ciRNA797	0	0.333333	0	0	0	0.0331766	0	0	chr17	62462186	62462444	+	1	ciRNA	-	XM_005691676.1	RNF10	mRNA	chr17:62462185-62462444	NA	GO:0005737(cytoplasm);GO:0008270(zinc ion binding)	NA
ciRNA798	0	14	0	0	0	0.558662	0	0	chr17	62894943	62895588	-	1	ciRNA	-	XM_005691681.1	ANKRD13A	mRNA	chr17:62894938-62895588	NA	NA	NA
ciRNA799	0	14	0	0	0	0.539455	0	0	chr17	68234332	68235000	-	1	ciRNA	-	XM_005691615.1	THOC5	mRNA	chr17:68234331-68235000	NA	GO:0003723(RNA binding);GO:0005737(cytoplasm);GO:0006397(mRNA processing);GO:0008380(RNA splicing);GO:0030224(monocyte differentiation);GO:0060215(primitive hemopoiesis)	NA
ciRNA8	53	0	0	0	0.905646	0	0	0	chr13	44907770	44909149	+	1	ciRNA	-	XM_005688154.1	DIP2C	mRNA	chr13:44907769-44909151	DIP2 disco-interacting protein 2 homolog C (Drosophila)	GO:0003824(catalytic activity);GO:0005634(nucleus);GO:0008134(transcription factor binding)	NA
ciRNA80	28.0476	0	0	0	0.930226	0	0	0	chr17	71713460	71714170	+	1	ciRNA	-	XM_005691783.1	DGCR8	mRNA	chr17:71713459-71714190	DGCR8 microprocessor complex subunit	GO:0005730(nucleolus);GO:0046872(metal ion binding)	NA
ciRNA800	0	10.5	0	0	0	0.939832	0	0	chr17	69368558	69368845	+	1	ciRNA	-	XM_005691729.1	SMTN	mRNA	chr17:69368557-69368914	smoothelin	NA	00562(Inositol phosphate metabolism);04070(Phosphatidylinositol signaling system)
ciRNA801	0	12.5	0	0	0	0.362054	0	0	chr16	28224382	28225271	+	1	ciRNA	-	XM_005690546.1	AHCTF1	mRNA	chr16:28224381-28225272	AT hook containing transcription factor 1	GO:0000236(mitotic prometaphase);GO:0000777(condensed chromosome kinetochore);GO:0000910(cytokinesis);GO:0003677(DNA binding);GO:0005643(nuclear pore);GO:0005654(nucleoplasm);GO:0005829(cytosol);GO:0015031(protein transport);GO:0016363(nuclear matrix);GO:0031965(nuclear membrane);GO:0051028(mRNA transport);GO:0051292(nuclear pore complex assembly);GO:0055085(transmembrane transport)	NA
ciRNA802	0	1.33333	0	0	0	0.14626	0	0	chr16	36733141	36733375	+	1	ciRNA	-	XM_005690642.1	PRRC2C	mRNA	chr16:36733140-36733375	NA	NA	04144(Endocytosis)
ciRNA803	0	26	0	0	0	0.514378	0	0	chr16	39611836	39613138	+	1	ciRNA	-	XM_005690676.1	MAD2L2	mRNA	chr16:39611835-39613138	NA	GO:0001558(regulation of cell growth);GO:0005654(nucleoplasm);GO:0005737(cytoplasm);GO:0005819(spindle);GO:0006302(double-strand break repair);GO:0006351(transcription, DNA-dependent);GO:0007067(mitosis);GO:0007094(mitotic cell cycle spindle assembly checkpoint);GO:0008432(JUN kinase binding);GO:0016035(zeta DNA polymerase complex);GO:0033138(positive regulation of peptidyl-serine phosphorylation…	04110(Cell cycle);04111(Cell cycle - yeast);04113(Meiosis - yeast);04114(Oocyte meiosis);04914(Progesterone-mediated oocyte maturation)
ciRNA804	0	16	0	0	0	2.052	0	0	chr16	44469670	44469870	-	1	ciRNA	-	XM_005690834.1	ESPN	mRNA	chr16:44469023-44469870	NA	GO:0005737(cytoplasm);GO:0005903(brush border);GO:0007605(sensory perception of sound);GO:0017124(SH3 domain binding);GO:0031941(filamentous actin);GO:0032420(stereocilium);GO:0051015(actin filament binding)	NA
ciRNA805	0	6	0	0	0	0.179639	0	0	chr16	48517185	48518045	+	1	ciRNA	-	XM_005690773.1	LOC102187884	mRNA	chr16:48517184-48518049	NA	GO:0016021(integral to membrane)	NA
ciRNA806	0	24	0	0	0	0.465872	0	0	chr16	48521459	48522786	+	1	ciRNA	-	XM_005690773.1	LOC102187884	mRNA	chr16:48521458-48522786	NA	GO:0016021(integral to membrane)	NA
ciRNA807	0	73	0	0	0	2.00193	0	0	chr16	48690716	48691655	+	1	ciRNA	-	XM_005690783.1	CCNL2	mRNA	chr16:48690715-48691655	NA	NA	NA
ciRNA808	0	6	0	0	0	0.320227	0	0	chr16	49382460	49382942	-	1	ciRNA	-	XM_005690873.1	PLEKHM2	mRNA	chr16:49382427-49382942	pleckstrin homology domain containing, family M (with RUN domain) member 2	NA	NA
ciRNA809	0	11.75	0	0	0	0.235166	0	0	chr16	52855322	52856609	-	1	ciRNA	-	XM_005690898.1	RC3H1	mRNA	chr16:52855316-52856609	NA	GO:0000932(cytoplasmic mRNA processing body);GO:0000956(nuclear-transcribed mRNA catabolic process);GO:0002635(negative regulation of germinal center formation);GO:0003730(mRNA 3'-UTR binding);GO:0004842(ubiquitin-protein ligase activity);GO:0008270(zinc ion binding);GO:0010494(stress granule);GO:0030889(negative regulation of B cell proliferation);GO:0033962(cytoplasmic mRNA processing body asse…	04144(Endocytosis)
ciRNA81	13.25	0	0	0	0.260373	0	0	0	chr16	36700139	36701338	+	1	ciRNA	-	XM_005690642.1	PRRC2C	mRNA	chr16:36700138-36701388	NA	NA	04144(Endocytosis)
ciRNA810	0	14.25	0	0	0	0.133094	0	0	chr16	57890458	57893217	+	1	ciRNA	-	XM_005690919.1	RALGPS2	mRNA	chr16:57890457-57893218	NA	GO:0005085(guanyl-nucleotide exchange factor activity);GO:0005737(cytoplasm);GO:0005886(plasma membrane);GO:0007264(small GTPase mediated signal transduction)	04010(MAPK signaling pathway);04062(Chemokine signaling pathway);04510(Focal adhesion);04722(Neurotrophin signaling pathway);04910(Insulin signaling pathway);05211(Renal cell carcinoma)
ciRNA811	0	37	0	0	0	1.46964	0	0	chr16	59675991	59676639	+	1	ciRNA	-	XM_005691091.1	KIAA1614	mRNA	chr16:59675990-59676661	NA	NA	NA
ciRNA812	0	28.5	0	0	0	0.499443	0	0	chr16	61560556	61562026	+	1	ciRNA	-	XM_005690952.1	DHX9	mRNA	chr16:61560555-61562054	DEAH (Asp-Glu-Ala-His) box helicase 9	GO:0003677(DNA binding);GO:0003725(double-stranded RNA binding);GO:0005524(ATP binding);GO:0005730(nucleolus);GO:0008026(ATP-dependent helicase activity);GO:0030529(ribonucleoprotein complex);GO:0070937(CRD-mediated mRNA stability complex)	00230(Purine metabolism)
ciRNA813	0	1	0	0	0	0.0619669	0	0	chr16	75217622	75218037	+	1	ciRNA	-	XM_005691061.1	PTPRC	mRNA	chr16:75217621-75218152	protein tyrosine phosphatase, receptor type, C	GO:0001915(negative regulation of T cell mediated cytotoxicity);GO:0001960(negative regulation of cytokine-mediated signaling pathway);GO:0002378(immunoglobulin biosynthetic process);GO:0005001(transmembrane receptor protein tyrosine phosphatase activity);GO:0005887(integral to plasma membrane);GO:0005925(focal adhesion);GO:0006469(negative regulation of protein kinase activity);GO:0007411(axon g…	04514(Cell adhesion molecules );04660(T cell receptor signaling pathway);04666(Fc gamma R-mediated phagocytosis);05340(Primary immunodeficiency)
ciRNA814	0	8.5	0	0	0	0.262728	0	0	chr16	77566704	77567537	+	1	ciRNA	-	XM_005691133.1	KDM5B	mRNA	chr16:77566703-77567540	NA	GO:0003677(DNA binding);GO:0003700(sequence-specific DNA binding transcription factor activity);GO:0003714(transcription corepressor activity);GO:0005515(protein binding);GO:0005730(nucleolus);GO:0008270(zinc ion binding);GO:0016702(oxidoreductase activity, acting on single donors with incorporation of molecular oxygen, incorporation of two atoms of oxygen);GO:0016706(oxidoreductase activity, act…	NA
ciRNA815	0	0.333333	0	0	0	0.025125	0	0	chr15	20315011	20315352	-	1	ciRNA	-	XM_005689429.1	PPP2R1B	mRNA	chr15:20315001-20315352	protein phosphatase 2, regulatory subunit A, beta	GO:0005488(binding)	04111(Cell cycle - yeast);04113(Meiosis - yeast);04114(Oocyte meiosis);04310(Wnt signaling pathway);04350(TGF-beta signaling pathway);04530(Tight junction);04730(Long-term depression);05142(Chagas disease)
ciRNA816	0	7	0	0	0	0.580218	0	0	chr15	40127712	40128022	+	1	ciRNA	-	XM_005689741.1	EIF4G2	mRNA	chr15:40127711-40128027	eukaryotic translation initiation factor 4 gamma, 2	GO:0003743(translation initiation factor activity);GO:0006446(regulation of translational initiation);GO:0016070(RNA metabolic process);GO:0016281(eukaryotic translation initiation factor 4F complex)	05416(Viral myocarditis)
ciRNA817	0	59.4286	0	0	0	3.55444	0	0	chr15	51189571	51190001	+	1	ciRNA	-	XM_005689986.1	RPS3	mRNA	chr15:51189570-51190001	NA	NA	03010(Ribosome)
ciRNA818	0	3	0	0	0	0.0376691	0	0	chr15	62340804	62342856	+	1	ciRNA	-	XM_005690117.1	CD44	mRNA	chr15:62340803-62342860	NA	NA	04512(ECM-receptor interaction);04640(Hematopoietic cell lineage);05131(Shigellosis)
ciRNA819	0	1	0	0	0	0.0506449	0	0	chr15	73433131	73433639	+	1	ciRNA	-	XM_005690209.1	MADD	mRNA	chr15:73433130-73433657	NA	NA	04510(Focal adhesion);04512(ECM-receptor interaction)
ciRNA82	8	0	0	0	0.861406	0	0	0	chr16	39279533	39279751	-	1	ciRNA	-	XM_005690665.1	MIIP	mRNA	chr16:39279532-39279751	NA	NA	NA
ciRNA820	0	4	0	0	0	0.173884	0	0	chr15	73803837	73804429	-	1	ciRNA	-	XM_005690219.1	FNBP4	mRNA	chr15:73803836-73804429	NA	NA	NA
ciRNA821	0	9.5	0	0	0	0.282135	0	0	chr15	76596247	76597114	+	1	ciRNA	-	XM_005690319.1	CTNND1	mRNA	chr15:76596246-76597114	NA	NA	04520(Adherens junction);04670(Leucyte transendothelial migration)
ciRNA822	0	6	0	0	0	0.5427	0	0	chr15	78225195	78225479	-	1	ciRNA	-	XM_005690332.1	PATL1	mRNA	chr15:78225186-78225479	protein associated with topoisomerase II homolog 1 (yeast)	GO:0000290(deadenylation-dependent decapping of nuclear-transcribed mRNA);GO:0000932(cytoplasmic mRNA processing body);GO:0003723(RNA binding);GO:0033962(cytoplasmic mRNA processing body assembly)	NA
ciRNA823	0	12	0	0	0	1.38098	0	0	chr15	78901394	78901617	+	1	ciRNA	-	XM_005690347.1	ACAD8	mRNA	chr15:78901393-78901647	NA	GO:0003995(acyl-CoA dehydrogenase activity);GO:0005739(mitochondrion);GO:0009083(branched chain family amino acid catabolic process);GO:0050660(flavin adenine dinucleotide binding)	00280(Valine, leucine and isoleucine degradation)
ciRNA824	0	71	0	0	0	0.482027	0	0	chr14	13587631	13591427	+	1	ciRNA	-	XM_005688815.1	PTK2	mRNA	chr14:13587630-13591427	NA	GO:0004715(non-membrane spanning protein tyrosine kinase activity);GO:0004871(signal transducer activity);GO:0005178(integrin binding);GO:0005524(ATP binding);GO:0005730(nucleolus);GO:0005829(cytosol);GO:0005856(cytoskeleton);GO:0005925(focal adhesion);GO:0006921(cellular component disassembly involved in apoptosis);GO:0007172(signal complex assembly);GO:0007229(integrin-mediated signaling pathwa…	04012(ErbB signaling pathway);04062(Chemokine signaling pathway);04360(Axon guidance);04370(VEGF signaling pathway);04510(Focal adhesion);04670(Leucyte transendothelial migration);04810(Regulation of actin cytoskeleton);05100(Bacterial invasion of epithelial cells);05200(Pathways in cancer);05222(Small cell lung cancer)
ciRNA825	0	34	0	0	0	1.59067	0	0	chr14	48707395	48707945	+	1	ciRNA	-	XM_005689105.1	PI15	mRNA	chr14:48707394-48707945	NA	GO:0005576(extracellular region);GO:0030414(peptidase inhibitor activity)	NA
ciRNA826	0	1.83333	0	0	0	0.149086	0	0	chr14	72444012	72444328	+	1	ciRNA	-	XM_005689302.1	UBR5	mRNA	chr14:72444011-72444328	NA	GO:0000209(protein polyubiquitination);GO:0003723(RNA binding);GO:0005515(protein binding);GO:0005625(soluble fraction);GO:0005634(nucleus);GO:0006974(response to DNA damage stimulus);GO:0008270(zinc ion binding);GO:0008283(cell proliferation);GO:0033160(positive regulation of protein import into nucleus, translocation);GO:0034450(ubiquitin-ubiquitin ligase activity);GO:0035413(positive regulatio…	04120(Ubiquitin mediated proteolysis)
ciRNA827	0	10.1111	0	0	0	0.512076	0	0	chr14	79733832	79734340	+	1	ciRNA	-	XM_005689228.1	TP53INP1	mRNA	chr14:79733831-79734418	NA	GO:0006915(apoptosis);GO:0016605(PML body)	NA
ciRNA828	0	10.1111	0	0	0	0.510072	0	0	chr14	79733832	79734342	+	1	ciRNA	-	XM_005689228.1	TP53INP1	mRNA	chr14:79733831-79734418	NA	GO:0006915(apoptosis);GO:0016605(PML body)	NA
ciRNA829	0	10.254	0	0	0	0.512266	0	0	chr14	79733832	79734347	+	1	ciRNA	-	XM_005689228.1	TP53INP1	mRNA	chr14:79733831-79734418	NA	GO:0006915(apoptosis);GO:0016605(PML body)	NA
ciRNA83	5	0	0	0	0.166532	0	0	0	chr16	48543341	48544048	+	1	ciRNA	-	XM_005690782.1	CDK11B	mRNA	chr16:48543340-48544049	NA	GO:0001824(blastocyst development);GO:0004693(cyclin-dependent protein kinase activity);GO:0005524(ATP binding);GO:0005654(nucleoplasm);GO:0006915(apoptosis);GO:0007088(regulation of mitosis)	NA
ciRNA830	0	13.254	0	0	0	0.584041	0	0	chr14	79733832	79734416	+	1	ciRNA	-	XM_005689228.1	TP53INP1	mRNA	chr14:79733831-79734418	NA	GO:0006915(apoptosis);GO:0016605(PML body)	NA
ciRNA831	0	3.5	0	0	0	0.0794224	0	0	chr14	91655575	91656710	+	1	ciRNA	-	XM_005689331.1	COL14A1	mRNA	chr14:91655574-91656710	NA	NA	NA
ciRNA832	0	4	0	0	0	0.294609	0	0	chr19	8229265	8229614	-	1	ciRNA	-	XM_005693095.1	SRSF1	mRNA	chr19:8229250-8229614	NA	GO:0000166(nucleotide binding);GO:0000395(nuclear mRNA 5'-splice site recognition);GO:0003723(RNA binding);GO:0005737(cytoplasm);GO:0016607(nuclear speck)	NA
ciRNA833	0	2	0	0	0	0.144013	0	0	chr19	19377857	19378214	-	1	ciRNA	-	XM_005693257.1	SPAG5	mRNA	chr19:19377824-19378214	NA	GO:0000777(condensed chromosome kinetochore);GO:0000922(spindle pole);GO:0005515(protein binding);GO:0005737(cytoplasm);GO:0005874(microtubule);GO:0007051(spindle organization);GO:0007067(mitosis);GO:0048015(phosphatidylinositol-mediated signaling);GO:0051301(cell division)	05410(Hypertrophic cardiomyopathy );05412(Arrhythmogenic right ventricular cardiomyopathy );05414(Dilated cardiomyopathy);05416(Viral myocarditis)
ciRNA834	0	3.33333	0	0	0	0.17117	0	0	chr19	21353218	21353719	+	1	ciRNA	-	XM_005693370.1	NXN	mRNA	chr19:21353217-21353719	nucleoredoxin	GO:0005634(nucleus);GO:0005829(cytosol);GO:0007275(multicellular organismal development);GO:0016055(Wnt receptor signaling pathway);GO:0030154(cell differentiation);GO:0047134(protein-disulfide reductase activity)	00071(Fatty acid metabolism);03320(PPAR signaling pathway)
ciRNA835	0	12	0	0	0	1.27826	0	0	chr19	26619872	26620113	+	1	ciRNA	-	XM_005693531.1	WRAP53	mRNA	chr19:26619871-26620113	WD repeat containing, antisense to TP53	GO:0003723(RNA binding);GO:0005697(telomerase holoenzyme complex);GO:0005737(cytoplasm);GO:0015030(Cajal body);GO:0032203(telomere formation via telomerase);GO:0051973(positive regulation of telomerase activity)	04111(Cell cycle - yeast)
ciRNA836	0	1	0	0	0	0.0876811	0	0	chr19	26806486	26806779	+	1	ciRNA	-	XM_005694210.1	CHD3	mRNA	chr19:26806485-26806803	chromodomain helicase DNA binding protein 3	GO:0003677(DNA binding);GO:0004003(ATP-dependent DNA helicase activity);GO:0005515(protein binding);GO:0005524(ATP binding);GO:0005813(centrosome);GO:0006351(transcription, DNA-dependent);GO:0006357(regulation of transcription from RNA polymerase II promoter);GO:0007051(spindle organization);GO:0008270(zinc ion binding);GO:0016568(chromatin modification);GO:0016581(NuRD complex);GO:0051297(centro…	NA
ciRNA837	0	1	0	0	0	0.0859275	0	0	chr19	26806486	26806785	+	1	ciRNA	-	XM_005694210.1	CHD3	mRNA	chr19:26806485-26806803	chromodomain helicase DNA binding protein 3	GO:0003677(DNA binding);GO:0004003(ATP-dependent DNA helicase activity);GO:0005515(protein binding);GO:0005524(ATP binding);GO:0005813(centrosome);GO:0006351(transcription, DNA-dependent);GO:0006357(regulation of transcription from RNA polymerase II promoter);GO:0007051(spindle organization);GO:0008270(zinc ion binding);GO:0016568(chromatin modification);GO:0016581(NuRD complex);GO:0051297(centro…	NA
ciRNA838	0	5	0	0	0	0.172314	0	0	chr19	30543604	30544351	-	1	ciRNA	-	XM_005709514.1	ELAC2	mRNA	chr19:30543589-30544351	NA	GO:0004519(endonuclease activity);GO:0005634(nucleus);GO:0008033(tRNA processing);GO:0046872(metal ion binding)	NA
ciRNA839	0	3	0	0	0	0.199316	0	0	chr19	33544413	33544800	+	1	ciRNA	-	XM_005693616.1	FLII	mRNA	chr19:33544412-33544800	flightless I homolog (Drosophila)	GO:0003779(actin binding);GO:0005634(nucleus);GO:0005813(centrosome);GO:0006351(transcription, DNA-dependent);GO:0006355(regulation of transcription, DNA-dependent);GO:0006936(muscle contraction);GO:0007275(multicellular organismal development)	00230(Purine metabolism);04113(Meiosis - yeast);04666(Fc gamma R-mediated phagocytosis);04810(Regulation of actin cytoskeleton)
ciRNA84	33	23	8	11	3.1633	2.41016	0.986318	1.24321	chr16	52792808	52793053	-	1	ciRNA	-	XR_310615.1	LOC102178647	mRNA	chr16:52792791-52793053	NA	NA	NA
ciRNA840	0	234.25	0	0	0	9.61553	0	0	chr19	35144975	35145602	-	1	ciRNA	-	XM_005693657.1	LUC7L3	mRNA	chr19:35144086-35145602	NA	GO:0003677(DNA binding);GO:0003729(mRNA binding);GO:0006397(mRNA processing);GO:0006915(apoptosis);GO:0006950(response to stress);GO:0008380(RNA splicing);GO:0016607(nuclear speck)	00310(Lysine degradation);00562(Inositol phosphate metabolism);04070(Phosphatidylinositol signaling system);04144(Endocytosis);04666(Fc gamma R-mediated phagocytosis);04810(Regulation of actin cytoskeleton)
ciRNA841	0	26	0	0	0	1.1115	0	0	chr19	35620069	35620671	+	1	ciRNA	-	XM_005693673.1	COL1A1	mRNA	chr19:35620068-35620674	collagen, type I, alpha 1	NA	04510(Focal adhesion);04512(ECM-receptor interaction)
ciRNA842	0	275	0	0	0	6.94321	0	0	chr19	36751321	36752341	+	1	ciRNA	-	XM_005693698.1	SNF8	mRNA	chr19:36751320-36752341	NA	GO:0005667(transcription factor complex);GO:0005829(cytosol);GO:0006351(transcription, DNA-dependent);GO:0006357(regulation of transcription from RNA polymerase II promoter);GO:0008134(transcription factor binding);GO:0015031(protein transport);GO:0016044(cellular membrane organization);GO:0016197(endosome transport);GO:0031902(late endosome membrane)	04144(Endocytosis)
ciRNA843	0	3	0	0	0	0.281217	0	0	chr19	37640057	37640331	-	1	ciRNA	-	XM_005694286.1	CDK5RAP3	mRNA	chr19:37640052-37640331	CDK5 regulatory subunit associated protein 3	GO:0000079(regulation of cyclin-dependent protein kinase activity);GO:0007420(brain development);GO:0042808(neuronal Cdc2-like kinase binding);GO:0045664(regulation of neuron differentiation)	NA
ciRNA844	0	8	0	0	0	0.626827	0	0	chr19	39498006	39498334	+	1	ciRNA	-	XM_005694302.1	PSMD3	mRNA	chr19:39498005-39498366	NA	GO:0000502(proteasome complex);GO:0005488(binding);GO:0030234(enzyme regulator activity);GO:0042176(regulation of protein catabolic process)	03050(Proteasome)
ciRNA845	0	4	0	0	0	0.177475	0	0	chr19	39561615	39562195	+	1	ciRNA	-	XM_005693768.1	THRA	mRNA	chr19:39561614-39562195	NA	GO:0003700(sequence-specific DNA binding transcription factor activity);GO:0003707(steroid hormone receptor activity);GO:0004887(thyroid hormone receptor activity);GO:0005634(nucleus);GO:0008270(zinc ion binding);GO:0043565(sequence-specific DNA binding)	04080(Neuroactive ligand-receptor interaction)
ciRNA846	0	21	0	0	0	2.37431	0	0	chr19	39568761	39568988	-	1	ciRNA	-	XM_005694303.1	NR1D1	mRNA	chr19:39568733-39568988	NA	GO:0003700(sequence-specific DNA binding transcription factor activity);GO:0003707(steroid hormone receptor activity);GO:0005634(nucleus);GO:0008270(zinc ion binding);GO:0043565(sequence-specific DNA binding)	04710(Circadian rhythm - mammal)
ciRNA847	0	2	0	0	0	0.134612	0	0	chr19	42551130	42551512	+	1	ciRNA	-	XM_005693898.1	DHX8	mRNA	chr19:42551129-42551515	NA	GO:0000398(nuclear mRNA splicing, via spliceosome);GO:0003723(RNA binding);GO:0004004(ATP-dependent RNA helicase activity);GO:0005515(protein binding);GO:0005524(ATP binding);GO:0071013(catalytic step 2 spliceosome)	00230(Purine metabolism)
ciRNA848	0	5	0	0	0	0.162332	0	0	chr19	44023858	44024651	+	1	ciRNA	-	XM_005694348.1	FMNL1	mRNA	chr19:44023857-44024673	NA	GO:0003779(actin binding);GO:0005522(profilin binding);GO:0005829(cytosol);GO:0006929(substrate-dependent cell migration);GO:0017048(Rho GTPase binding);GO:0030036(actin cytoskeleton organization)	04310(Wnt signaling pathway)
ciRNA849	0	9	0	0	0	0.377243	0	0	chr19	45152774	45153388	-	1	ciRNA	-	XM_005693963.1	KANSL1	mRNA	chr19:45152773-45153388	KAT8 regulatory NSL complex subunit 1	GO:0005515(protein binding);GO:0071339(MLL1 complex)	NA
ciRNA85	1460.5	0	0	0	41.0978	0	0	0	chr15	18548117	18548954	-	1	ciRNA	-	XM_005689424.1	RDX	mRNA	chr15:18529528-18548954	radixin	GO:0003779(actin binding);GO:0005856(cytoskeleton);GO:0019898(extrinsic to membrane);GO:0032154(cleavage furrow);GO:0051693(actin filament capping)	04810(Regulation of actin cytoskeleton)
ciRNA850	0	3259.68	0	0	0	67.0622	0	0	chr19	47837454	47838706	-	1	ciRNA	-	XM_005694012.1	DDX5	mRNA	chr19:47837453-47838706	NA	GO:0000381(regulation of alternative nuclear mRNA splicing, via spliceosome);GO:0000398(nuclear mRNA splicing, via spliceosome);GO:0003712(transcription cofactor activity);GO:0003724(RNA helicase activity);GO:0003729(mRNA binding);GO:0005515(protein binding);GO:0005524(ATP binding);GO:0005730(nucleolus);GO:0008026(ATP-dependent helicase activity);GO:0016049(cell growth);GO:0071013(catalytic step …	NA
ciRNA851	0	214	0	0	0	31.5231	0	0	chr19	47838532	47838706	-	1	ciRNA	-	XM_005694012.1	DDX5	mRNA	chr19:47837453-47838706	NA	GO:0000381(regulation of alternative nuclear mRNA splicing, via spliceosome);GO:0000398(nuclear mRNA splicing, via spliceosome);GO:0003712(transcription cofactor activity);GO:0003724(RNA helicase activity);GO:0003729(mRNA binding);GO:0005515(protein binding);GO:0005524(ATP binding);GO:0005730(nucleolus);GO:0008026(ATP-dependent helicase activity);GO:0016049(cell growth);GO:0071013(catalytic step …	NA
ciRNA852	0	14	0	0	0	1.21106	0	0	chr19	47839315	47839612	-	1	ciRNA	-	XM_005694012.1	DDX5	mRNA	chr19:47839290-47839612	NA	GO:0000381(regulation of alternative nuclear mRNA splicing, via spliceosome);GO:0000398(nuclear mRNA splicing, via spliceosome);GO:0003712(transcription cofactor activity);GO:0003724(RNA helicase activity);GO:0003729(mRNA binding);GO:0005515(protein binding);GO:0005524(ATP binding);GO:0005730(nucleolus);GO:0008026(ATP-dependent helicase activity);GO:0016049(cell growth);GO:0071013(catalytic step …	NA
ciRNA853	0	4.33333	0	0	0	0.147759	0	0	chr19	49161971	49162726	-	1	ciRNA	-	XM_005694372.1	FOXK2	mRNA	chr19:49161965-49162726	NA	GO:0000122(negative regulation of transcription from RNA polymerase II promoter);GO:0000287(magnesium ion binding);GO:0003690(double-stranded DNA binding);GO:0003705(sequence-specific enhancer binding RNA polymerase II transcription factor activity);GO:0005667(transcription factor complex);GO:0007389(pattern specification process);GO:0008134(transcription factor binding);GO:0008301(DNA bending ac…	NA
ciRNA854	0	2	0	0	0	0.0661829	0	0	chr19	50421423	50422201	+	1	ciRNA	-	XM_005694399.1	ENTHD2	mRNA	chr19:50421422-50422235	NA	GO:0016020(membrane)	NA
ciRNA855	0	37.3333	0	0	0	0.326676	0	0	chr19	51259181	51262126	+	1	ciRNA	-	XM_005694080.1	EIF4A3	mRNA	chr19:51259180-51262126	NA	GO:0000184(nuclear-transcribed mRNA catabolic process, nonsense-mediated decay);GO:0005524(ATP binding);GO:0005737(cytoplasm);GO:0006364(rRNA processing);GO:0006397(mRNA processing);GO:0008380(RNA splicing);GO:0016607(nuclear speck);GO:0051028(mRNA transport)	NA
ciRNA856	0	27	0	0	0	0.94954	0	0	chr19	52711917	52712649	+	1	ciRNA	-	XM_005694093.1	LOC102179594	mRNA	chr19:52711916-52712649	NA	GO:0004793(threonine aldolase activity);GO:0005634(nucleus);GO:0005829(cytosol);GO:0006545(glycine biosynthetic process);GO:0006567(threonine catabolic process);GO:0030170(pyridoxal phosphate binding)	00260(Glycine, serine and threonine metabolism)
ciRNA857	0	3	0	0	0	0.483342	0	0	chr18	808060	808219	+	1	ciRNA	-	XM_005691871.1	VAC14	mRNA	chr18:808059-815216	Vac14 homolog (S. cerevisiae)	GO:0005488(binding);GO:0005783(endoplasmic reticulum);GO:0005792(microsome);GO:0010008(endosome membrane)	03440(Homologous recombination)
ciRNA858	0	1	0	0	0	0.049765	0	0	chr18	1274765	1275282	-	1	ciRNA	-	XM_005691878.1	LOC102175051	mRNA	chr18:1274734-1275282	NA	GO:0004047(aminomethyltransferase activity);GO:0005759(mitochondrial matrix);GO:0006546(glycine catabolic process);GO:0016491(oxidoreductase activity)	00260(Glycine, serine and threonine metabolism)
ciRNA859	0	4	0	0	0	0.123637	0	0	chr18	3063707	3064540	+	1	ciRNA	-	XM_005691816.1	CNTNAP4	mRNA	chr18:3063706-3064540	NA	GO:0005102(receptor binding);GO:0007155(cell adhesion);GO:0007165(signal transduction);GO:0016021(integral to membrane)	04514(Cell adhesion molecules )
ciRNA86	8	0	0	0	1.16449	0	0	0	chr15	27952698	27952859	+	1	ciRNA	-	XM_005689537.1	HMBS	mRNA	chr15:27952697-27952940	hydroxymethylbilane synthase	GO:0004418(hydroxymethylbilane synthase activity);GO:0006783(heme biosynthetic process);GO:0018160(peptidyl-pyrromethane cofactor linkage)	00860(Porphyrin and chlorophyll metabolism)
ciRNA860	0	4	0	0	0	0.123785	0	0	chr18	3063707	3064539	+	1	ciRNA	-	XM_005691816.1	CNTNAP4	mRNA	chr18:3063706-3064540	NA	GO:0005102(receptor binding);GO:0007155(cell adhesion);GO:0007165(signal transduction);GO:0016021(integral to membrane)	04514(Cell adhesion molecules )
ciRNA861	0	6	0	0	0	0.95475	0	0	chr18	10155029	10155190	-	1	ciRNA	-	XM_005691902.1	TLDC1	mRNA	chr18:10151035-10155190	NA	GO:0005515(protein binding)	NA
ciRNA862	0	27.5	0	0	0	1.42636	0	0	chr18	10474068	10474564	+	1	ciRNA	-	XM_005691843.1	CRISPLD2	mRNA	chr18:10474067-10476030	NA	NA	NA
ciRNA863	0	31	0	0	0	3.41507	0	0	chr18	14057949	14058182	-	1	ciRNA	-	XM_005692058.1	CHMP1A	mRNA	chr18:14057927-14058182	NA	GO:0000794(condensed nuclear chromosome);GO:0005769(early endosome);GO:0005815(microtubule organizing center);GO:0006351(transcription, DNA-dependent);GO:0007076(mitotic chromosome condensation);GO:0008237(metallopeptidase activity);GO:0008270(zinc ion binding);GO:0010008(endosome membrane);GO:0012505(endomembrane system);GO:0015031(protein transport);GO:0016192(vesicle-mediated transport);GO:001…	04144(Endocytosis)
ciRNA864	0	42	0	0	0	1.32358	0	0	chr18	25437034	25437851	-	1	ciRNA	-	XM_005692039.1	CSNK2A2	mRNA	chr18:25437016-25437851	NA	GO:0004674(protein serine/threonine kinase activity);GO:0005524(ATP binding);GO:0016055(Wnt receptor signaling pathway)	04310(Wnt signaling pathway);04520(Adherens junction);04530(Tight junction);04712(Circadian rhythm - plant)
ciRNA865	0	131	0	0	0	1.13473	0	0	chr18	34455627	34458602	+	1	ciRNA	-	XM_005692145.1	CTCF	mRNA	chr18:34455626-34458658	NA	GO:0000775(chromosome, centromeric region);GO:0000793(condensed chromosome);GO:0003700(sequence-specific DNA binding transcription factor activity);GO:0003714(transcription corepressor activity);GO:0005654(nucleoplasm);GO:0005730(nucleolus);GO:0007059(chromosome segregation);GO:0008270(zinc ion binding);GO:0016568(chromatin modification);GO:0016584(nucleosome positioning);GO:0040030(regulation of…	NA
ciRNA866	0	53.5	0	0	0	0.793519	0	0	chr18	35994269	35996006	+	1	ciRNA	-	XM_005692192.1	NFAT5	mRNA	chr18:35994268-36005629	nuclear factor of activated T-cells 5, tonicity-responsive	GO:0003677(DNA binding);GO:0003700(sequence-specific DNA binding transcription factor activity);GO:0005634(nucleus);GO:0006366(transcription from RNA polymerase II promoter);GO:0007165(signal transduction);GO:0007588(excretion)	04310(Wnt signaling pathway);04360(Axon guidance);04370(VEGF signaling pathway);04650(Natural killer cell mediated cytotoxicity);04660(T cell receptor signaling pathway);04662(B cell receptor signaling pathway)
ciRNA867	0	11	0	0	0	0.803288	0	0	chr18	36233886	36234238	+	1	ciRNA	-	XM_005692195.1	WWP2	mRNA	chr18:36233885-36234261	NA	GO:0000122(negative regulation of transcription from RNA polymerase II promoter);GO:0000151(ubiquitin ligase complex);GO:0001085(RNA polymerase II transcription factor binding);GO:0004842(ubiquitin-protein ligase activity);GO:0005634(nucleus);GO:0005737(cytoplasm);GO:0032410(negative regulation of transporter activity);GO:0042787(protein ubiquitination involved in ubiquitin-dependent protein cata…	04120(Ubiquitin mediated proteolysis)
ciRNA868	0	0.5	0	0	0	0.0293602	0	0	chr18	42437140	42437578	+	1	ciRNA	-	XM_005692242.1	TDRD12	mRNA	chr18:42437139-42437579	NA	GO:0003676(nucleic acid binding);GO:0005524(ATP binding);GO:0008026(ATP-dependent helicase activity)	NA
ciRNA869	0	1	0	0	0	0.106522	0	0	chr18	47087668	47087909	+	1	ciRNA	-	XM_005692526.1	RYR1	mRNA	chr18:47087667-47087989	NA	GO:0004872(receptor activity);GO:0005219(ryanodine-sensitive calcium-release channel activity);GO:0005509(calcium ion binding);GO:0006874(cellular calcium ion homeostasis);GO:0016021(integral to membrane)	04020(Calcium signaling pathway);04730(Long-term depression)
ciRNA87	2	0	0	0	0.240622	0	0	0	chr15	39088121	39088316	-	1	ciRNA	-	XM_005689674.1	USP47	mRNA	chr15:39086287-39088316	ubiquitin specific peptidase 47	GO:0004221(ubiquitin thiolesterase activity);GO:0004843(ubiquitin-specific protease activity);GO:0005737(cytoplasm);GO:0006284(base-excision repair);GO:0006511(ubiquitin-dependent protein catabolic process);GO:0010972(negative regulation of G2/M transition of mitotic cell cycle);GO:0019005(SCF ubiquitin ligase complex);GO:0030307(positive regulation of cell growth);GO:0034644(cellular response to…	NA
ciRNA870	0	12	0	0	0	0.568638	0	0	chr18	47302517	47303060	+	1	ciRNA	-	XM_005692528.1	ACTN4	mRNA	chr18:47302516-47303082	NA	GO:0005509(calcium ion binding);GO:0015031(protein transport);GO:0030529(ribonucleoprotein complex)	04510(Focal adhesion);04520(Adherens junction);04530(Tight junction);04670(Leucyte transendothelial migration);04810(Regulation of actin cytoskeleton);05322(Systemic lupus erythematosus);05412(Arrhythmogenic right ventricular cardiomyopathy )
ciRNA871	0	22	0	0	0	0.474579	0	0	chr18	51830256	51831450	-	1	ciRNA	-	XM_005692649.1	SYMPK	mRNA	chr18:51830255-51831450	NA	GO:0005515(protein binding);GO:0005654(nucleoplasm);GO:0005737(cytoplasm);GO:0005856(cytoskeleton);GO:0005923(tight junction);GO:0006397(mRNA processing);GO:0007155(cell adhesion)	04530(Tight junction)
ciRNA872	0	40.1889	0	0	0	4.17742	0	0	chr18	54372151	54372398	+	1	ciRNA	-	XM_005692720.1	RPL13A	mRNA	chr18:54372150-54372436	ribosomal protein L13a	GO:0003735(structural constituent of ribosome);GO:0015934(large ribosomal subunit)	03010(Ribosome)
ciRNA873	0	33	0	0	0	0.843931	0	0	chr26	20104655	20105662	+	1	ciRNA	-	XM_005698331.1	FAM178A	mRNA	chr26:20104654-20105666	NA	NA	NA
ciRNA874	0	25	0	0	0	1.39493	0	0	chr26	21097384	21097845	-	1	ciRNA	-	XM_005698350.1	C26H10orf76	mRNA	chr26:21097382-21097845	NA	GO:0016021(integral to membrane)	NA
ciRNA875	0	18	0	0	0	0.915204	0	0	chr26	21809102	21809608	+	1	ciRNA	-	XM_005698416.1	AS3MT	mRNA	chr26:21809101-21809780	arsenic (+3 oxidation state) methyltransferase	GO:0005829(cytosol);GO:0009404(toxin metabolic process);GO:0018872(arsonoacetate metabolic process);GO:0030791(arsenite methyltransferase activity);GO:0030792(methylarsonite methyltransferase activity)	NA
ciRNA876	0	14	0	0	0	0.711825	0	0	chr26	22014794	22015300	-	1	ciRNA	-	XM_005698417.1	NT5C2	mRNA	chr26:22014793-22015300	NA	GO:0000166(nucleotide binding);GO:0005515(protein binding);GO:0005829(cytosol);GO:0006144(purine base metabolic process);GO:0006195(purine nucleotide catabolic process);GO:0008253(5'-nucleotidase activity);GO:0046872(metal ion binding)	00230(Purine metabolism);00240(Pyrimidine metabolism);00760(Nicotinate and nicotinamide metabolism)
ciRNA877	0	2	0	0	0	0.0246918	0	0	chr26	44811009	44813096	+	1	ciRNA	-	XM_005698642.1	DOCK1	mRNA	chr26:44811008-44814445	NA	GO:0005085(guanyl-nucleotide exchange factor activity);GO:0005096(GTPase activator activity);GO:0005525(GTP binding);GO:0005829(cytosol);GO:0006911(phagocytosis, engulfment);GO:0006915(apoptosis);GO:0007229(integrin-mediated signaling pathway);GO:0007264(small GTPase mediated signal transduction);GO:0007411(axon guidance);GO:0007596(blood coagulation);GO:0016020(membrane);GO:0017124(SH3 domain bi…	NA
ciRNA878	0	18	0	0	0	0.667638	0	0	chr27	15257657	15258351	-	1	ciRNA	-	XM_005698760.1	FAT1	mRNA	chr27:15257656-15258351	NA	GO:0005509(calcium ion binding);GO:0005515(protein binding);GO:0005634(nucleus);GO:0005887(integral to plasma membrane);GO:0005911(cell-cell junction);GO:0007015(actin filament organization);GO:0007156(homophilic cell adhesion);GO:0007163(establishment or maintenance of cell polarity);GO:0007267(cell-cell signaling);GO:0009653(anatomical structure morphogenesis);GO:0016477(cell migration);GO:0048…	NA
ciRNA879	0	1	0	0	0	0.0591244	0	0	chr27	18532471	18532906	-	1	ciRNA	-	XM_005698772.1	SLC7A2	mRNA	chr27:18532466-18532906	solute carrier family 7 (cationic amino acid transporter, y+ system), member 2	GO:0000064(L-ornithine transmembrane transporter activity);GO:0002537(nitric oxide production involved in inflammatory response);GO:0005289(high affinity arginine transmembrane transporter activity);GO:0005624(membrane fraction);GO:0005737(cytoplasm);GO:0005887(integral to plasma membrane);GO:0006520(cellular amino acid metabolic process);GO:0006809(nitric oxide biosynthetic process);GO:0006811(i…	NA
ciRNA88	0.666667	0	0	0	0.0119549	0	0	0	chr15	40876647	40877961	+	1	ciRNA	-	XM_005689701.1	SBF2	mRNA	chr15:40876646-40877961	NA	NA	NA
ciRNA880	0	898	0	0	0	12.9758	0	0	chr27	31700233	31702016	+	1	ciRNA	-	XM_005698869.1	PROSC	mRNA	chr27:31700232-31717723	NA	GO:0030170(pyridoxal phosphate binding)	NA
ciRNA881	0	6	0	0	0	0.0802228	0	0	chr27	36175959	36177886	+	1	ciRNA	-	XM_005698906.1	HOOK3	mRNA	chr27:36175958-36177904	hook homolog 3 (Drosophila)	GO:0000242(pericentriolar material);GO:0005801(cis-Golgi network);GO:0005874(microtubule);GO:0007032(endosome organization);GO:0007040(lysosome organization);GO:0008017(microtubule binding);GO:0008333(endosome to lysosome transport);GO:0015031(protein transport);GO:0022027(interkinetic nuclear migration);GO:0031122(cytoplasmic microtubule organization);GO:0034453(microtubule anchoring);GO:0042802…	04144(Endocytosis);04145(Phagosome);04530(Tight junction);05416(Viral myocarditis)
ciRNA882	0	12	0	0	0	0.563459	0	0	chr24	911516	912064	-	1	ciRNA	-	XM_005696949.1	ATP9B	mRNA	chr24:911491-912064	NA	GO:0000287(magnesium ion binding);GO:0004012(phospholipid-translocating ATPase activity);GO:0005524(ATP binding);GO:0006754(ATP biosynthetic process);GO:0015662(ATPase activity, coupled to transmembrane movement of ions, phosphorylative mechanism);GO:0016021(integral to membrane)	NA
ciRNA883	0	4.52083	0	0	0	0.136144	0	0	chr24	25423652	25424507	+	1	ciRNA	-	XM_005697009.1	TRAPPC8	mRNA	chr24:25423651-25424549	NA	GO:0005801(cis-Golgi network);GO:0006888(ER to Golgi vesicle-mediated transport)	NA
ciRNA884	0	2.4	0	0	0	0.0941671	0	0	chr24	37088784	37089440	+	1	ciRNA	-	XM_005697122.1	SMCHD1	mRNA	chr24:37088783-37089440	structural maintenance of chromosomes flexible hinge domain containing 1	GO:0005524(ATP binding);GO:0051276(chromosome organization)	NA
ciRNA885	0	13	0	0	0	0.699618	0	0	chr24	43037503	43037981	+	1	ciRNA	-	XR_311054.1	SLMO1	mRNA	chr24:43037502-43038188	NA	NA	NA
ciRNA886	0	41.0222	0	0	0	2.33956	0	0	chr24	43044919	43045370	-	1	ciRNA	-	XM_005697150.1	SPIRE1	mRNA	chr24:43044858-43045370	spire homolog 1 (Drosophila)	GO:0003779(actin binding);GO:0005856(cytoskeleton);GO:0048471(perinuclear region of cytoplasm)	04320(Dorso-ventral axis formation)
ciRNA887	0	24.037	0	0	0	1.78055	0	0	chr24	49891218	49891565	-	1	ciRNA	-	XM_005697199.1	MBD1	mRNA	chr24:49891194-49891565	methyl-CpG binding domain protein 1	NA	NA
ciRNA888	0	4	0	0	0	0.210006	0	0	chr25	1292248	1292738	+	1	ciRNA	-	XM_005709438.1	CRAMP1L	mRNA	chr25:1292247-1292738	NA	GO:0003677(DNA binding);GO:0005634(nucleus)	NA
ciRNA889	0	25	0	0	0	1.97686	0	0	chr25	2587416	2587741	+	1	ciRNA	-	XM_005697466.1	ZNF205	mRNA	chr25:2587415-2587770	NA	GO:0003677(DNA binding);GO:0005634(nucleus);GO:0006351(transcription, DNA-dependent);GO:0006355(regulation of transcription, DNA-dependent);GO:0008270(zinc ion binding)	NA
ciRNA89	7	0	0	0	0.291638	0	0	0	chr15	51820659	51821224	+	1	ciRNA	-	XM_005690002.1	DGAT2	mRNA	chr15:51820658-51821224	NA	GO:0004144(diacylglycerol O-acyltransferase activity);GO:0005789(endoplasmic reticulum membrane);GO:0006071(glycerol metabolic process);GO:0016021(integral to membrane);GO:0019432(triglyceride biosynthetic process)	00561(Glycerolipid metabolism);00830(Retinol metabolism)
ciRNA890	0	18	0	0	0	0.513284	0	0	chr25	3144034	3144937	-	1	ciRNA	-	XM_005697924.1	CREBBP	mRNA	chr25:3144031-3144937	NA	GO:0000123(histone acetyltransferase complex);GO:0001666(response to hypoxia);GO:0003677(DNA binding);GO:0003713(transcription coactivator activity);GO:0004402(histone acetyltransferase activity);GO:0005515(protein binding);GO:0005667(transcription factor complex);GO:0005737(cytoplasm);GO:0006351(transcription, DNA-dependent);GO:0006915(apoptosis);GO:0007049(cell cycle);GO:0008270(zinc ion bindin…	04110(Cell cycle);04310(Wnt signaling pathway);04330(Notch signaling pathway);04350(TGF-beta signaling pathway);04520(Adherens junction);04630(Jak-STAT signaling pathway);04720(Long-term potentiation);04916(Melanogenesis);05016(Huntington's disease);05200(Pathways in cancer);05211(Renal cell carcinoma);05215(Prostate cancer)
ciRNA891	0	6208.38	0	0	0	27.5032	0	0	chr25	7955560	7961378	+	1	ciRNA	-	XM_005697497.1	C25H16orf72	mRNA	chr25:7955559-7967341	NA	NA	NA
ciRNA892	0	30	0	0	0	0.887884	0	0	chr25	14629987	14630857	+	1	ciRNA	-	XM_005697968.1	NOMO1	mRNA	chr25:14629986-14630857	NA	GO:0004180(carboxypeptidase activity);GO:0016021(integral to membrane);GO:0030246(carbohydrate binding)	NA
ciRNA893	0	0.5	0	0	0	0.0501522	0	0	chr25	20066795	20067051	-	1	ciRNA	-	XM_005709687.1	CDR2	mRNA	chr25:20066794-20067051	NA	GO:0005515(protein binding);GO:0005634(nucleus)	NA
ciRNA894	0	13	0	0	0	1.57332	0	0	chr25	26017181	26017393	-	1	ciRNA	-	XM_005697997.1	SH2B1	mRNA	chr25:26017162-26017393	NA	GO:0004871(signal transducer activity);GO:0005634(nucleus);GO:0005829(cytosol);GO:0007596(blood coagulation);GO:0016020(membrane);GO:0035556(intracellular signal transduction)	04722(Neurotrophin signaling pathway)
ciRNA895	0	9	0	0	0	0.713859	0	0	chr25	26046301	26046625	-	1	ciRNA	-	XM_005697650.1	ATXN2L	mRNA	chr25:26046252-26046625	NA	NA	04146(Peroxisome)
ciRNA896	0	6.5	0	0	0	0.189976	0	0	chr25	27199864	27200745	+	1	ciRNA	-	XM_005697718.1	STX4	mRNA	chr25:27199863-27200746	NA	GO:0005484(SNAP receptor activity);GO:0006836(neurotransmitter transport);GO:0006886(intracellular protein transport);GO:0016021(integral to membrane)	04130(SNARE interactions in vesicular transport)
ciRNA897	0	42	0	0	0	3.57322	0	0	chr25	34531083	34531385	+	1	ciRNA	-	XM_005698060.1	RASA4	mRNA	chr25:34531082-34531405	NA	GO:0005099(Ras GTPase activator activity);GO:0005829(cytosol);GO:0031235(intrinsic to internal side of plasma membrane);GO:0035556(intracellular signal transduction);GO:0046580(negative regulation of Ras protein signal transduction);GO:0046872(metal ion binding)	00230(Purine metabolism);00240(Pyrimidine metabolism);03020(RNA polymerase);05016(Huntington's disease)
ciRNA898	0	2	0	0	0	0.201393	0	0	chr25	36242603	36242858	+	1	ciRNA	-	XM_005697862.1	TRIM4	mRNA	chr25:36242602-36242858	NA	GO:0005737(cytoplasm);GO:0005886(plasma membrane);GO:0008270(zinc ion binding);GO:0070206(protein trimerization)	NA
ciRNA899	0	8	0	0	0	0.283277	0	0	chr22	788118	788845	-	1	ciRNA	-	XM_005695500.1	EGFR	mRNA	chr22:788117-788845	epidermal growth factor receptor	NA	04010(MAPK signaling pathway);04012(ErbB signaling pathway);04013(MAPK signaling pathway - fly);04020(Calcium signaling pathway);04060(Cytokine-cytokine receptor interaction);04144(Endocytosis);04320(Dorso-ventral axis formation);04510(Focal adhesion);04520(Adherens junction);04540(Gap junction);04810(Regulation of actin cytoskeleton);04912(GnRH signaling pathway);05120(Epithelial cell signaling …
ciRNA9	5	0	0	0	0.662387	0	0	0	chr13	52062273	52062450	-	1	ciRNA	-	XM_005688256.1	TCEA2	mRNA	chr13:52062141-52062450	NA	GO:0003677(DNA binding);GO:0003746(translation elongation factor activity);GO:0005634(nucleus);GO:0006354(transcription elongation, DNA-dependent);GO:0006357(regulation of transcription from RNA polymerase II promoter);GO:0008270(zinc ion binding);GO:0032784(regulation of transcription elongation, DNA-dependent)	NA
ciRNA90	22	0	0	0	1.06965	0	0	0	chr14	79389192	79389676	+	1	ciRNA	-	XM_005689314.1	C14H8orf37	mRNA	chr14:79389191-79389718	chromosome 14 open reading frame, human C8orf37	NA	NA
ciRNA900	0	3	0	0	0	0.200349	0	0	chr22	10687449	10687834	+	1	ciRNA	-	XM_005695547.1	GOLGA4	mRNA	chr22:10687448-10687861	NA	GO:0000139(Golgi membrane);GO:0005515(protein binding);GO:0005802(trans-Golgi network);GO:0043001(Golgi to plasma membrane protein transport)	04114(Oocyte meiosis);04962(Vasopressin-regulated water reabsorption);05016(Huntington's disease)
ciRNA901	0	5	0	0	0	0.350248	0	0	chr22	12994778	12995145	+	1	ciRNA	-	XM_005695569.1	EIF1B	mRNA	chr22:12994777-12995145	NA	GO:0003743(translation initiation factor activity);GO:0006446(regulation of translational initiation)	00563(Glycosylphosphatidylinositol)
ciRNA902	0	4	0	0	0	0.183475	0	0	chr22	13114884	13115445	+	1	ciRNA	-	XM_005695682.1	RPL14	mRNA	chr22:13114883-13115446	NA	GO:0003735(structural constituent of ribosome);GO:0005840(ribosome)	03010(Ribosome)
ciRNA903	0	28.6762	0	0	0	0.332085	0	0	chr22	36652217	36654442	+	1	ciRNA	-	XM_005695759.1	ADAMTS9	mRNA	chr22:36652216-36654458	NA	GO:0004222(metalloendopeptidase activity);GO:0005578(proteinaceous extracellular matrix);GO:0006508(proteolysis);GO:0006516(glycoprotein catabolic process);GO:0007275(multicellular organismal development);GO:0008270(zinc ion binding)	NA
ciRNA904	0	5.5	0	0	0	0.206076	0	0	chr22	47505722	47506409	+	1	ciRNA	-	XM_005695848.1	TKT	mRNA	chr22:47505721-47506409	NA	GO:0004802(transketolase activity);GO:0040008(regulation of growth);GO:0046872(metal ion binding)	00030(Pentose phosphate pathway);00710(Carbon fixation in photosynthetic organisms);01051(Biosynthesis of ansamycins)
ciRNA905	0	7	0	0	0	0.252374	0	0	chr22	47772374	47773088	+	1	ciRNA	-	XM_005695852.1	SFMBT1	mRNA	chr22:47772373-47773121	NA	GO:0005634(nucleus);GO:0006355(regulation of transcription, DNA-dependent)	NA
ciRNA906	0	14.5	0	0	0	0.545671	0	0	chr22	47960582	47961266	-	1	ciRNA	-	XM_005695869.1	GNL3	mRNA	chr22:47960559-47961266	NA	GO:0005515(protein binding);GO:0005525(GTP binding);GO:0005730(nucleolus);GO:0042127(regulation of cell proliferation)	NA
ciRNA907	0	16	0	0	0	2.06226	0	0	chr22	48761914	48762113	+	1	ciRNA	-	XM_005695894.1	PCBP4	mRNA	chr22:48761913-48762137	NA	GO:0003677(DNA binding);GO:0003723(RNA binding);GO:0005737(cytoplasm);GO:0030529(ribonucleoprotein complex)	NA
ciRNA908	0	30	0	0	0	1.144	0	0	chr22	49762192	49762867	-	1	ciRNA	-	XM_005695923.1	LOC102171017	mRNA	chr22:49762189-49762867	cytochrome b561 domain-containing protein 2-like	GO:0006810(transport);GO:0016021(integral to membrane);GO:0022900(electron transport chain);GO:0046872(metal ion binding)	NA
ciRNA909	0	2	0	0	0	0.129214	0	0	chr22	50184613	50185011	+	1	ciRNA	-	XM_005695944.1	UBA7	mRNA	chr22:50184612-50185012	NA	GO:0005524(ATP binding);GO:0005829(cytosol);GO:0016874(ligase activity);GO:0019782(ISG15 activating enzyme activity);GO:0032020(ISG15-protein conjugation);GO:0032480(negative regulation of type I interferon production);GO:0045087(innate immune response)	04120(Ubiquitin mediated proteolysis);05012(Parkinson's disease)
ciRNA91	25.7016	10.254	0	0	1.17683	0.513261	0	0	chr14	79733832	79734346	+	1	ciRNA	-	XM_005689228.1	TP53INP1	mRNA	chr14:79733831-79734418	NA	GO:0006915(apoptosis);GO:0016605(PML body)	NA
ciRNA910	0	2	0	0	0	0.216624	0	0	chr22	50518865	50519102	+	1	ciRNA	-	XM_005695962.1	GPX1	mRNA	chr22:50518864-50519125	NA	GO:0004602(glutathione peroxidase activity);GO:0005737(cytoplasm);GO:0006979(response to oxidative stress)	00480(Glutathione metabolism);00590(Arachidonic acid metabolism)
ciRNA911	0	12.3667	0	0	0	0.411343	0	0	chr22	51631806	51632580	+	1	ciRNA	-	XM_005696014.1	LOC102171384	mRNA	chr22:51631805-51632580	serine/arginine repetitive matrix protein 2-like	GO:0005737(cytoplasm);GO:0005874(microtubule);GO:0007026(negative regulation of microtubule depolymerization)	NA
ciRNA912	0	9.36667	0	0	0	0.335356	0	0	chr22	51631806	51632525	+	1	ciRNA	-	XM_005696014.1	LOC102171384	mRNA	chr22:51631805-51632580	serine/arginine repetitive matrix protein 2-like	GO:0005737(cytoplasm);GO:0005874(microtubule);GO:0007026(negative regulation of microtubule depolymerization)	NA
ciRNA913	0	18	0	0	0	1.6281	0	0	chr23	7074333	7074617	-	1	ciRNA	-	XM_005696216.1	RXRB	mRNA	chr23:7074299-7074617	NA	GO:0003700(sequence-specific DNA binding transcription factor activity);GO:0003706(ligand-regulated transcription factor activity);GO:0003707(steroid hormone receptor activity);GO:0004886(retinoid-X receptor activity);GO:0005496(steroid binding);GO:0005654(nucleoplasm);GO:0008270(zinc ion binding);GO:0034339(regulation of transcription from RNA polymerase II promoter by nuclear hormone receptor);…	03320(PPAR signaling pathway);04920(Adipocytokine signaling pathway);05200(Pathways in cancer);05216(Thyroid cancer);05222(Small cell lung cancer);05223(Non-small cell lung cancer)
ciRNA914	0	34	0	0	0	2.37523	0	0	chr23	9404017	9404385	+	1	ciRNA	-	XR_310983.1	LOC102176745	mRNA	chr23:9404016-9407025	NA	NA	NA
ciRNA915	0	64.5	0	0	0	2.31573	0	0	chr23	10162817	10163534	+	1	ciRNA	-	XM_005696272.1	LOC102180637	mRNA	chr23:10162816-10164966	NA	GO:0000166(nucleotide binding);GO:0003723(RNA binding);GO:0005634(nucleus);GO:0006397(mRNA processing);GO:0008380(RNA splicing)	NA
ciRNA916	0	90.5	0	0	0	2.85549	0	0	chr23	10162817	10163633	+	1	ciRNA	-	XM_005696272.1	LOC102180637	mRNA	chr23:10162816-10164966	NA	GO:0000166(nucleotide binding);GO:0003723(RNA binding);GO:0005634(nucleus);GO:0006397(mRNA processing);GO:0008380(RNA splicing)	NA
ciRNA917	0	13	0	0	0	0.326625	0	0	chr23	14638458	14639483	+	1	ciRNA	-	XM_005696292.1	NFYA	mRNA	chr23:14638457-14639522	NA	GO:0003677(DNA binding);GO:0003700(sequence-specific DNA binding transcription factor activity);GO:0005515(protein binding);GO:0006366(transcription from RNA polymerase II promoter);GO:0016602(CCAAT-binding factor complex);GO:0045944(positive regulation of transcription from RNA polymerase II promoter)	04612(Antigen processing and presentation)
ciRNA918	0	5.5	0	0	0	0.0903635	0	0	chr23	15946870	15948438	+	1	ciRNA	-	XM_005696313.1	UBR2	mRNA	chr23:15946869-15948438	ubiquitin protein ligase E3 component n-recognin 2	GO:0005634(nucleus);GO:0005886(plasma membrane);GO:0006342(chromatin silencing);GO:0008270(zinc ion binding);GO:0032007(negative regulation of TOR signaling cascade);GO:0033522(histone H2A ubiquitination);GO:0070728(leucine binding);GO:0071233(cellular response to leucine)	NA
ciRNA919	0	13	0	0	0	0.531932	0	0	chr23	16202869	16203498	-	1	ciRNA	-	XM_005709516.1	PEX6	mRNA	chr23:16202868-16203498	NA	GO:0005524(ATP binding);GO:0005778(peroxisomal membrane);GO:0005829(cytosol);GO:0008022(protein C-terminus binding);GO:0016561(protein import into peroxisome matrix, translocation);GO:0032403(protein complex binding);GO:0042623(ATPase activity, coupled);GO:0050821(protein stabilization)	00230(Purine metabolism)
ciRNA92	25.7016	0	0	0	1.17228	0	0	0	chr14	79733832	79734348	+	1	ciRNA	-	XM_005689228.1	TP53INP1	mRNA	chr14:79733831-79734418	NA	GO:0006915(apoptosis);GO:0016605(PML body)	NA
ciRNA920	0	1	0	0	0	0.161114	0	0	chr23	25813710	25813869	-	1	ciRNA	-	XM_005696659.1	SKIV2L	mRNA	chr23:25813684-25813869	NA	GO:0003723(RNA binding);GO:0004004(ATP-dependent RNA helicase activity);GO:0005524(ATP binding);GO:0005634(nucleus)	00230(Purine metabolism)
ciRNA921	0	16	0	0	0	0.280962	0	0	chr23	44651703	44653170	+	1	ciRNA	-	XM_005696892.1	TXNDC5	mRNA	chr23:44651702-44653170	NA	GO:0005788(endoplasmic reticulum lumen);GO:0006662(glycerol ether metabolic process);GO:0006892(post-Golgi vesicle-mediated transport);GO:0006916(anti-apoptosis);GO:0009055(electron carrier activity);GO:0015035(protein disulfide oxidoreductase activity);GO:0016044(cellular membrane organization);GO:0016853(isomerase activity);GO:0043202(lysosomal lumen);GO:0045454(cell redox homeostasis)	NA
ciRNA922	0	142	0	0	0	14.8801	0	0	chr23	47208070	47208315	-	1	ciRNA	-	XR_311031.1	PRPF4B	mRNA	chr23:47207989-47208315	PRP4 pre-mRNA processing factor 4 homolog B (yeast)	GO:0004674(protein serine/threonine kinase activity);GO:0005524(ATP binding);GO:0006397(mRNA processing);GO:0008380(RNA splicing)	NA
ciRNA923	0	1.5	0	0	0	0.107112	0	0	chr20	8533349	8533709	-	1	ciRNA	-	XM_005694564.1	FCHO2	mRNA	chr20:8533348-8533709	NA	NA	NA
ciRNA924	0	14.1429	0	0	0	0.420505	0	0	chr20	13405614	13406480	-	1	ciRNA	-	XM_005694617.1	SREK1	mRNA	chr20:13405607-13406480	NA	GO:0000166(nucleotide binding);GO:0000398(nuclear mRNA splicing, via spliceosome);GO:0003676(nucleic acid binding);GO:0003723(RNA binding);GO:0005654(nucleoplasm);GO:0005681(spliceosomal complex);GO:0006369(termination of RNA polymerase II transcription);GO:0006397(mRNA processing);GO:0006406(mRNA export from nucleus);GO:0008380(RNA splicing);GO:0031124(mRNA 3'-end processing)	NA
ciRNA925	0	6.5	0	0	0	0.270692	0	0	chr20	23803121	23803739	+	1	ciRNA	-	XM_005694762.1	DHX29	mRNA	chr20:23803120-23807385	NA	GO:0003743(translation initiation factor activity);GO:0005524(ATP binding);GO:0005737(cytoplasm);GO:0008026(ATP-dependent helicase activity)	00230(Purine metabolism)
ciRNA926	0	9.33333	0	0	0	0.308854	0	0	chr20	31304192	31304970	+	1	ciRNA	-	XM_005694739.1	HMGCS1	mRNA	chr20:31304191-31304970	NA	GO:0004421(hydroxymethylglutaryl-CoA synthase activity);GO:0005625(soluble fraction);GO:0005829(cytosol);GO:0006695(cholesterol biosynthetic process);GO:0008299(isoprenoid biosynthetic process)	00072(Synthesis and degradation of ketone bodies);00280(Valine, leucine and isoleucine degradation);00650(Butanoate metabolism);00900(Terpenoid backbone biosynthesis)
ciRNA927	0	455.5	0	0	0	76.745	0	0	chr20	33397022	33397174	+	1	ciRNA	-	XM_005709429.1	RPL37	mRNA	chr20:33397021-33397647	NA	GO:0003735(structural constituent of ribosome);GO:0005840(ribosome);GO:0006412(translation);GO:0019843(rRNA binding);GO:0046872(metal ion binding)	03010(Ribosome)
ciRNA928	0	4	0	0	0	0.244924	0	0	chr20	35765177	35765597	-	1	ciRNA	-	XM_005694777.1	EGFLAM	mRNA	chr20:35735295-35765597	EGF-like, fibronectin type III and laminin G domains	GO:0030054(cell junction);GO:0045202(synapse)	04512(ECM-receptor interaction)
ciRNA929	0	6	0	0	0	0.352322	0	0	chr21	29007190	29007628	+	1	ciRNA	-	XM_005695105.1	LOC102185690	mRNA	chr21:29007189-29007628	NA	GO:0004842(ubiquitin-protein ligase activity);GO:0005524(ATP binding);GO:0005737(cytoplasm);GO:0070936(protein K48-linked ubiquitination)	04120(Ubiquitin mediated proteolysis)
ciRNA93	25.9516	0	0	0	1.17912	0	0	0	chr14	79733832	79734350	+	1	ciRNA	-	XM_005689228.1	TP53INP1	mRNA	chr14:79733831-79734418	NA	GO:0006915(apoptosis);GO:0016605(PML body)	NA
ciRNA930	0	0.222222	0	0	0	0.0379371	0	0	chr21	29692140	29692290	-	1	ciRNA	-	XM_005695109.1	SCAPER	mRNA	chr21:29691721-29692290	NA	GO:0005634(nucleus);GO:0005783(endoplasmic reticulum);GO:0008270(zinc ion binding)	NA
ciRNA931	0	83.5	0	0	0	0.416502	0	0	chr21	31729412	31734579	+	1	ciRNA	-	XM_005695139.1	EDC3	mRNA	chr21:31729411-31734580	enhancer of mRNA decapping 3	GO:0000932(cytoplasmic mRNA processing body);GO:0003723(RNA binding)	NA
ciRNA932	0	7.66667	0	0	0	0.513333	0	0	chr21	43154757	43155141	-	1	ciRNA	-	XM_005695264.1	NFKBIA	mRNA	chr21:43154752-43155141	nuclear factor of kappa light polypeptide gene enhancer in B-cells inhibitor, alpha	GO:0000060(protein import into nucleus, translocation);GO:0005634(nucleus);GO:0008139(nuclear localization sequence binding);GO:0031625(ubiquitin protein ligase binding);GO:0031663(lipopolysaccharide-mediated signaling pathway);GO:0042127(regulation of cell proliferation);GO:0043330(response to exogenous dsRNA);GO:0045638(negative regulation of myeloid cell differentiation);GO:0045746(negative re…	04062(Chemokine signaling pathway);04210(Apoptosis);04620(Toll-like receptor signaling pathway);04621(NOD-like receptor signaling pathway);04622(RIG-I-like receptor signaling pathway);04623(Cytosolic DNA-sensing pathway);04660(T cell receptor signaling pathway);04662(B cell receptor signaling pathway);04722(Neurotrophin signaling pathway);04920(Adipocytokine signaling pathway);05120(Epithelial ce…
ciRNA933	0	7.66667	0	0	0	0.51467	0	0	chr21	43154758	43155141	-	1	ciRNA	-	XM_005695264.1	NFKBIA	mRNA	chr21:43154752-43155141	nuclear factor of kappa light polypeptide gene enhancer in B-cells inhibitor, alpha	GO:0000060(protein import into nucleus, translocation);GO:0005634(nucleus);GO:0008139(nuclear localization sequence binding);GO:0031625(ubiquitin protein ligase binding);GO:0031663(lipopolysaccharide-mediated signaling pathway);GO:0042127(regulation of cell proliferation);GO:0043330(response to exogenous dsRNA);GO:0045638(negative regulation of myeloid cell differentiation);GO:0045746(negative re…	04062(Chemokine signaling pathway);04210(Apoptosis);04620(Toll-like receptor signaling pathway);04621(NOD-like receptor signaling pathway);04622(RIG-I-like receptor signaling pathway);04623(Cytosolic DNA-sensing pathway);04660(T cell receptor signaling pathway);04662(B cell receptor signaling pathway);04722(Neurotrophin signaling pathway);04920(Adipocytokine signaling pathway);05120(Epithelial ce…
ciRNA934	0	14	0	0	0	0.284842	0	0	chr21	43396887	43398153	-	1	ciRNA	-	XM_005695238.1	RALGAPA1	mRNA	chr21:43396882-43398153	NA	NA	04670(Leucyte transendothelial migration)
ciRNA935	0	205.5	0	0	0	3.49204	0	0	chr21	58019319	58020835	+	1	ciRNA	-	XM_005695404.1	PAPOLA	mRNA	chr21:58019318-58020840	NA	GO:0000287(magnesium ion binding);GO:0003723(RNA binding);GO:0004652(polynucleotide adenylyltransferase activity);GO:0005524(ATP binding);GO:0005634(nucleus);GO:0006351(transcription, DNA-dependent);GO:0006397(mRNA processing);GO:0030145(manganese ion binding);GO:0043631(RNA polyadenylation)	03018(RNA degradation)
ciRNA936	0	76	0	0	0	0.907012	0	0	chr21	61975502	61977661	+	1	ciRNA	-	XM_005695450.1	EVL	mRNA	chr21:61975501-61977690	NA	GO:0003779(actin binding);GO:0005737(cytoplasm);GO:0005856(cytoskeleton);GO:0017124(SH3 domain binding);GO:0030027(lamellipodium)	04510(Focal adhesion);04666(Fc gamma R-mediated phagocytosis);04670(Leucyte transendothelial migration)
ciRNA937	0	23	0	0	0	3.52916	0	0	chr21	63868814	63868981	-	1	ciRNA	-	XM_005695418.1	HSP90AA1	mRNA	chr21:63868691-63868981	heat shock protein 90kDa alpha (cytosolic), class A member 1	GO:0005524(ATP binding);GO:0005625(soluble fraction);GO:0006457(protein folding);GO:0006950(response to stress);GO:0030235(nitric-oxide synthase regulator activity);GO:0030911(TPR domain binding);GO:0042470(melanosome);GO:0042803(protein homodimerization activity);GO:0045429(positive regulation of nitric oxide biosynthetic process);GO:0051082(unfolded protein binding)	04612(Antigen processing and presentation);04621(NOD-like receptor signaling pathway);04626(Plant-pathogen interaction);04914(Progesterone-mediated oocyte maturation);05200(Pathways in cancer);05215(Prostate cancer)
ciRNA938	0	13	0	0	0	0.298147	0	0	chr21	64563692	64564815	-	1	ciRNA	-	XM_005695462.1	CDC42BPB	mRNA	chr21:64563682-64564815	NA	GO:0000287(magnesium ion binding);GO:0004674(protein serine/threonine kinase activity);GO:0005083(small GTPase regulator activity);GO:0005524(ATP binding);GO:0005737(cytoplasm);GO:0005856(cytoskeleton);GO:0005886(plasma membrane);GO:0005911(cell-cell junction);GO:0007163(establishment or maintenance of cell polarity);GO:0031252(cell leading edge);GO:0031532(actin cytoskeleton reorganization);GO:0…	NA
ciRNA939	0	2.83333	0	0	0	0.121326	0	0	chr28	19262398	19262999	+	1	ciRNA	-	XM_005699082.1	JMJD1C	mRNA	chr28:19262397-19262999	NA	GO:0005654(nucleoplasm);GO:0006351(transcription, DNA-dependent);GO:0006355(regulation of transcription, DNA-dependent);GO:0007596(blood coagulation);GO:0016568(chromatin modification);GO:0016702(oxidoreductase activity, acting on single donors with incorporation of molecular oxygen, incorporation of two atoms of oxygen);GO:0046872(metal ion binding);GO:0046966(thyroid hormone receptor binding)	NA
ciRNA94	14	0	0	0	0.415786	0	0	0	chr14	87553391	87554184	-	1	ciRNA	-	XM_005689267.1	E2F5	mRNA	chr14:87552905-87554184	E2F transcription factor 5, p130-binding	GO:0003677(DNA binding);GO:0003700(sequence-specific DNA binding transcription factor activity);GO:0005667(transcription factor complex);GO:0008134(transcription factor binding)	04110(Cell cycle);04350(TGF-beta signaling pathway)
ciRNA940	0	10	0	0	0	0.241822	0	0	chr28	22198679	22199744	+	1	ciRNA	-	XM_005699096.1	SIRT1	mRNA	chr28:22198678-22199770	NA	GO:0000122(negative regulation of transcription from RNA polymerase II promoter);GO:0000183(chromatin silencing at rDNA);GO:0002039(p53 binding);GO:0003714(transcription corepressor activity);GO:0005637(nuclear inner membrane);GO:0005677(chromatin silencing complex);GO:0005719(nuclear euchromatin);GO:0005720(nuclear heterochromatin);GO:0005730(nucleolus);GO:0005737(cytoplasm);GO:0006260(DNA repli…	NA
ciRNA941	0	11	0	0	0	0.577517	0	0	chr28	27441514	27442004	+	1	ciRNA	-	XM_005699216.1	SEC24C	mRNA	chr28:27441513-27442004	SEC24 family, member C (S. cerevisiae)"	GO:0000139(Golgi membrane);GO:0002474(antigen processing and presentation of peptide antigen via MHC class I);GO:0005515(protein binding);GO:0005789(endoplasmic reticulum membrane);GO:0005829(cytosol);GO:0006886(intracellular protein transport);GO:0008270(zinc ion binding);GO:0018279(protein N-linked glycosylation via asparagine);GO:0030127(COPII vesicle coat);GO:0043687(post-translational protei…	00562(Inositol phosphate metabolism);04070(Phosphatidylinositol signaling system);04510(Focal adhesion);04512(ECM-receptor interaction)
ciRNA942	0	3	0	0	0	0.183258	0	0	chr28	41110970	41111391	-	1	ciRNA	-	XM_005699350.1	ERCC6	mRNA	chr28:41110944-41111391	NA	GO:0003677(DNA binding);GO:0003682(chromatin binding);GO:0004386(helicase activity);GO:0005524(ATP binding);GO:0005625(soluble fraction);GO:0005730(nucleolus);GO:0006283(transcription-coupled nucleotide-excision repair);GO:0006284(base-excision repair);GO:0006366(transcription from RNA polymerase II promoter);GO:0006979(response to oxidative stress);GO:0008022(protein C-terminus binding);GO:00080…	03420(Nucleotide excision repair)
ciRNA943	0	4	0	0	0	0.253349	0	0	chr29	11655661	11656067	-	1	ciRNA	-	XM_005699476.1	PCF11	mRNA	chr29:11655645-11656067	PCF11 cleavage and polyadenylation factor subunit	GO:0000398(nuclear mRNA splicing, via spliceosome);GO:0005849(mRNA cleavage factor complex);GO:0006369(termination of RNA polymerase II transcription);GO:0006379(mRNA cleavage);GO:0031124(mRNA 3'-end processing)	04510(Focal adhesion);04512(ECM-receptor interaction)
ciRNA944	0	5.33333	0	0	0	0.182582	0	0	chr29	25865398	25866150	+	1	ciRNA	-	XM_005699555.1	VWA5A	mRNA	chr29:25865397-25866150	von Willebrand factor A domain containing 5A	NA	NA
ciRNA945	0	10	0	0	0	1.19344	0	0	chr29	28496257	28496472	+	1	ciRNA	-	XM_005699617.1	FOXRED1	mRNA	chr29:28496256-28496496	NA	GO:0016021(integral to membrane);GO:0016491(oxidoreductase activity)	00260(Glycine, serine and threonine metabolism)
ciRNA946	0	10	0	0	0	1.17709	0	0	chr29	28496257	28496475	+	1	ciRNA	-	XM_005699617.1	FOXRED1	mRNA	chr29:28496256-28496496	NA	GO:0016021(integral to membrane);GO:0016491(oxidoreductase activity)	00260(Glycine, serine and threonine metabolism)
ciRNA947	0	6	0	0	0	0.537047	0	0	chr29	40799777	40800064	-	1	ciRNA	-	XM_005699978.1	SF1	mRNA	chr29:40799780-40800064	splicing factor 1	NA	04510(Focal adhesion);04512(ECM-receptor interaction)
ciRNA948	0	19	0	0	0	0.627128	0	0	chr29	40947054	40947834	+	1	ciRNA	-	XM_005699866.1	PPP2R5B	mRNA	chr29:40947053-40948203	protein phosphatase 2, regulatory subunit B', beta	GO:0000159(protein phosphatase type 2A complex);GO:0005515(protein binding);GO:0005829(cytosol);GO:0007165(signal transduction);GO:0008601(protein phosphatase type 2A regulator activity)	04113(Meiosis - yeast);04114(Oocyte meiosis);04310(Wnt signaling pathway)
ciRNA949	0	35	0	0	0	1.21595	0	0	chr29	41652882	41653623	-	1	ciRNA	-	XM_005699996.1	RELA	mRNA	chr29:41651541-41653623	NA	GO:0002755(MyD88-dependent toll-like receptor signaling pathway);GO:0002756(MyD88-independent toll-like receptor signaling pathway);GO:0003682(chromatin binding);GO:0003705(sequence-specific enhancer binding RNA polymerase II transcription factor activity);GO:0005667(transcription factor complex);GO:0005829(cytosol);GO:0006916(anti-apoptosis);GO:0006954(inflammatory response);GO:0006968(cellular …	04010(MAPK signaling pathway);04062(Chemokine signaling pathway);04210(Apoptosis);04620(Toll-like receptor signaling pathway);04621(NOD-like receptor signaling pathway);04622(RIG-I-like receptor signaling pathway);04623(Cytosolic DNA-sensing pathway);04660(T cell receptor signaling pathway);04662(B cell receptor signaling pathway);04722(Neurotrophin signaling pathway);04920(Adipocytokine signalin…
ciRNA95	27	14	0	0	2.98914	1.69434	0	0	chr19	19400426	19400638	-	1	ciRNA	-	XM_005693259.1	LOC102188438	mRNA	chr19:19400403-19400638	NA	GO:0004674(protein serine/threonine kinase activity);GO:0005524(ATP binding)	04010(MAPK signaling pathway);04114(Oocyte meiosis);04150(mTOR signaling pathway);04720(Long-term potentiation);04722(Neurotrophin signaling pathway);04914(Progesterone-mediated oocyte maturation)
ciRNA950	0	4.75	0	0	0	0.098827	0	0	chr29	43862616	43863854	+	1	ciRNA	-	XM_005699959.1	SAPS3	mRNA	chr29:43862615-43863917	protein phosphatase 6, regulatory subunit 3	NA	NA
ciRNA951	0	613.125	0	0	0	4.69	0	0	chr29	48241247	48244616	-	1	ciRNA	-	XM_005700083.1	LOC102180655	mRNA	chr29:48240000-48244616	NA	GO:0005886(plasma membrane);GO:0009615(response to virus);GO:0016021(integral to membrane);GO:0060337(type I interferon-mediated signaling pathway)	NA
ciRNA952	0	160	0	0	0	7.48552	0	0	chr7	1198703	1199253	+	1	ciRNA	-	XM_005682043.1	HNRNPH1	mRNA	chr7:1198702-1201805	NA	GO:0000166(nucleotide binding);GO:0000398(nuclear mRNA splicing, via spliceosome);GO:0005515(protein binding);GO:0005654(nucleoplasm);GO:0005737(cytoplasm);GO:0008266(poly);GO:0015629(actin cytoskeleton);GO:0030530(heterogeneous nuclear ribonucleoprotein complex);GO:0043484(regulation of RNA splicing);GO:0071013(catalytic step 2 spliceosome)	NA
ciRNA953	0	35	0	0	0	1.06774	0	0	chr7	3538026	3538870	+	1	ciRNA	-	XM_005682167.1	SUGP1	mRNA	chr7:3538025-3538978	NA	GO:0000398(nuclear mRNA splicing, via spliceosome);GO:0003723(RNA binding);GO:0005654(nucleoplasm);GO:0005681(spliceosomal complex)	NA
ciRNA954	0	2	0	0	0	0.243191	0	0	chr7	7551930	7552141	+	1	ciRNA	-	XM_005682239.1	NOTCH3	mRNA	chr7:7551929-7552161	NA	GO:0004872(receptor activity);GO:0005509(calcium ion binding);GO:0005515(protein binding);GO:0005576(extracellular region);GO:0005654(nucleoplasm);GO:0005788(endoplasmic reticulum lumen);GO:0005796(Golgi lumen);GO:0005829(cytosol);GO:0005886(plasma membrane);GO:0006351(transcription, DNA-dependent);GO:0006355(regulation of transcription, DNA-dependent);GO:0007219(Notch signaling pathway);GO:00072…	04320(Dorso-ventral axis formation);04330(Notch signaling pathway)
ciRNA955	0	12	0	0	0	0.866496	0	0	chr7	11674482	11674838	+	1	ciRNA	-	XM_005682365.1	ILF3	mRNA	chr7:11674481-11674853	NA	NA	NA
ciRNA956	0	24	0	0	0	1.61535	0	0	chr7	11674482	11674864	+	1	ciRNA	-	XM_005682366.1	ILF3	mRNA	chr7:11674481-11674865	NA	NA	NA
ciRNA957	0	45.5	0	0	0	2.01878	0	0	chr7	11773187	11773767	+	1	ciRNA	-	XM_005682464.1	DNM2	mRNA	chr7:11773186-11775165	NA	GO:0003924(GTPase activity);GO:0005525(GTP binding);GO:0005737(cytoplasm);GO:0005874(microtubule);GO:0005886(plasma membrane);GO:0006897(endocytosis);GO:0014069(postsynaptic density);GO:0030054(cell junction);GO:0045211(postsynaptic membrane)	04144(Endocytosis);04666(Fc gamma R-mediated phagocytosis);05100(Bacterial invasion of epithelial cells)
ciRNA958	0	56.5	0	0	0	2.35675	0	0	chr7	11773187	11773804	+	1	ciRNA	-	XM_005682464.1	DNM2	mRNA	chr7:11773186-11775165	NA	GO:0003924(GTPase activity);GO:0005525(GTP binding);GO:0005737(cytoplasm);GO:0005874(microtubule);GO:0005886(plasma membrane);GO:0006897(endocytosis);GO:0014069(postsynaptic density);GO:0030054(cell junction);GO:0045211(postsynaptic membrane)	04144(Endocytosis);04666(Fc gamma R-mediated phagocytosis);05100(Bacterial invasion of epithelial cells)
ciRNA959	0	27	0	0	0	2.12199	0	0	chr7	11786410	11786737	+	1	ciRNA	-	XM_005682464.1	DNM2	mRNA	chr7:11786409-11791771	NA	GO:0003924(GTPase activity);GO:0005525(GTP binding);GO:0005737(cytoplasm);GO:0005874(microtubule);GO:0005886(plasma membrane);GO:0006897(endocytosis);GO:0014069(postsynaptic density);GO:0030054(cell junction);GO:0045211(postsynaptic membrane)	04144(Endocytosis);04666(Fc gamma R-mediated phagocytosis);05100(Bacterial invasion of epithelial cells)
ciRNA96	84.6667	0	0	0	4.47651	0	0	0	chr19	26537597	26538042	+	1	ciRNA	-	XM_005693519.1	EIF4A1	mRNA	chr19:26537596-26538058	NA	GO:0003743(translation initiation factor activity);GO:0005524(ATP binding);GO:0008026(ATP-dependent helicase activity)	NA
ciRNA960	0	25.0222	0	0	0	0.345305	0	0	chr7	11940851	11942718	+	1	ciRNA	-	XM_005682374.1	SMARCA4	mRNA	chr7:11940850-11942721	NA	GO:0000122(negative regulation of transcription from RNA polymerase II promoter);GO:0000790(nuclear chromatin);GO:0002039(p53 binding);GO:0003407(neural retina development);GO:0003677(DNA binding);GO:0003713(transcription coactivator activity);GO:0003714(transcription corepressor activity);GO:0004386(helicase activity);GO:0005524(ATP binding);GO:0006337(nucleosome disassembly);GO:0006338(chromati…	NA
ciRNA961	0	1	0	0	0	0.115598	0	0	chr7	13000379	13000601	+	1	ciRNA	-	XM_005682405.1	STXBP2	mRNA	chr7:13000378-13000637	syntaxin binding protein 2	GO:0006904(vesicle docking involved in exocytosis);GO:0015031(protein transport);GO:0016324(apical plasma membrane);GO:0017075(syntaxin-1 binding);GO:0030348(syntaxin-3 binding)	NA
ciRNA962	0	16	0	0	0	0.912504	0	0	chr7	16485469	16485920	+	1	ciRNA	-	XM_005682573.1	DAPK3	mRNA	chr7:16485468-16485939	NA	GO:0004674(protein serine/threonine kinase activity);GO:0005524(ATP binding);GO:0005737(cytoplasm);GO:0006915(apoptosis);GO:0006917(induction of apoptosis);GO:0007243(intracellular protein kinase cascade);GO:0016568(chromatin modification);GO:0016605(PML body);GO:0043522(leucine zipper domain binding)	05200(Pathways in cancer);05219(Bladder cancer)
ciRNA963	0	4	0	0	0	0.248465	0	0	chr7	17869868	17870282	+	1	ciRNA	-	XM_005682607.1	AP3D1	mRNA	chr7:17869867-17870282	NA	GO:0000139(Golgi membrane);GO:0005488(binding);GO:0006726(eye pigment biosynthetic process);GO:0006886(intracellular protein transport);GO:0008565(protein transporter activity);GO:0010008(endosome membrane);GO:0016192(vesicle-mediated transport);GO:0030117(membrane coat);GO:0061088(regulation of sequestering of zinc ion)	04142(Lysosome)
ciRNA964	0	6.5	0	0	0	0.160959	0	0	chr7	18019669	18020709	+	1	ciRNA	-	XM_005682612.1	SEPT8	mRNA	chr7:18019668-18020709	NA	GO:0005525(GTP binding);GO:0007049(cell cycle);GO:0031105(septin complex)	05012(Parkinson's disease)
ciRNA965	0	38	0	0	0	1.6977	0	0	chr7	35617170	35617746	-	1	ciRNA	-	XM_005682817.1	COL23A1	mRNA	chr7:35617144-35617746	NA	GO:0005581(collagen);GO:0005886(plasma membrane);GO:0016021(integral to membrane)	04510(Focal adhesion);04512(ECM-receptor interaction)
ciRNA966	0	8	0	0	0	1.25748	0	0	chr7	39423757	39423920	-	1	ciRNA	-	XM_005683283.1	POLRMT	mRNA	chr7:39423718-39423920	polymerase (RNA) mitochondrial (DNA directed)	GO:0003677(DNA binding);GO:0003899(DNA-directed RNA polymerase activity)	NA
ciRNA967	0	6.71429	0	0	0	0.225368	0	0	chr7	39558431	39559198	+	1	ciRNA	-	XM_005682885.1	PTBP1	mRNA	chr7:39558430-39559520	NA	GO:0000166(nucleotide binding);GO:0000381(regulation of alternative nuclear mRNA splicing, via spliceosome);GO:0003729(mRNA binding);GO:0005634(nucleus);GO:0006397(mRNA processing);GO:0008380(RNA splicing);GO:0048025(negative regulation of nuclear mRNA splicing, via spliceosome);GO:0051148(negative regulation of muscle cell differentiation)	04510(Focal adhesion);04512(ECM-receptor interaction)
ciRNA968	0	6.71429	0	0	0	0.2242	0	0	chr7	39558431	39559202	+	1	ciRNA	-	XM_005682885.1	PTBP1	mRNA	chr7:39558430-39559520	NA	GO:0000166(nucleotide binding);GO:0000381(regulation of alternative nuclear mRNA splicing, via spliceosome);GO:0003729(mRNA binding);GO:0005634(nucleus);GO:0006397(mRNA processing);GO:0008380(RNA splicing);GO:0048025(negative regulation of nuclear mRNA splicing, via spliceosome);GO:0051148(negative regulation of muscle cell differentiation)	04510(Focal adhesion);04512(ECM-receptor interaction)
ciRNA969	0	15	0	0	0	1.19344	0	0	chr7	40169102	40169425	-	1	ciRNA	-	XM_005682919.1	LOC102168533	mRNA	chr7:40169101-40169425	cytochrome b-c1 complex subunit 10-like	GO:0005743(mitochondrial inner membrane);GO:0009055(electron carrier activity);GO:0016021(integral to membrane);GO:0022900(electron transport chain);GO:0070469(respiratory chain)	00190(Oxidative phosphorylation);04260(Cardiac muscle contraction);05010(Alzheimer's disease);05012(Parkinson's disease);05016(Huntington's disease)
ciRNA97	5	22	0	0	0.566851	2.72655	0	0	chr19	26805455	26805662	+	1	ciRNA	-	XM_005694210.1	CHD3	mRNA	chr19:26805454-26805685	chromodomain helicase DNA binding protein 3	GO:0003677(DNA binding);GO:0004003(ATP-dependent DNA helicase activity);GO:0005515(protein binding);GO:0005524(ATP binding);GO:0005813(centrosome);GO:0006351(transcription, DNA-dependent);GO:0006357(regulation of transcription from RNA polymerase II promoter);GO:0007051(spindle organization);GO:0008270(zinc ion binding);GO:0016568(chromatin modification);GO:0016581(NuRD complex);GO:0051297(centro…	NA
ciRNA970	0	58	0	0	0	0.359063	0	0	chr7	40196809	40200972	-	1	ciRNA	-	XM_005682920.1	TCF3	mRNA	chr7:40188973-40200972	transcription factor 3	GO:0000080(G1 phase of mitotic cell cycle);GO:0002326(B cell lineage commitment);GO:0003677(DNA binding);GO:0003700(sequence-specific DNA binding transcription factor activity);GO:0003713(transcription coactivator activity);GO:0005634(nucleus);GO:0005667(transcription factor complex);GO:0005737(cytoplasm);GO:0030890(positive regulation of B cell proliferation);GO:0031435(mitogen-activated protein…	NA
ciRNA971	0	16	0	0	0	0.496332	0	0	chr7	40348101	40348931	-	1	ciRNA	-	XM_005683306.1	REXO1	mRNA	chr7:40348097-40348931	NA	GO:0003676(nucleic acid binding);GO:0004527(exonuclease activity);GO:0005634(nucleus);GO:0005737(cytoplasm)	NA
ciRNA972	0	8	0	0	0	1.22754	0	0	chr7	40472864	40473031	-	1	ciRNA	-	XM_005682925.1	BTBD2	mRNA	chr7:40472792-40473031	BTB (POZ) domain containing 2	NA	NA
ciRNA973	0	202	0	0	0	1.22149	0	0	chr7	47918265	47922527	-	1	ciRNA	-	XM_005683040.1	SRA1	mRNA	chr7:47918264-47922527	NA	GO:0004872(receptor activity);GO:0005737(cytoplasm);GO:0006351(transcription, DNA-dependent);GO:0006915(apoptosis);GO:0008283(cell proliferation);GO:0030154(cell differentiation);GO:0030529(ribonucleoprotein complex)	NA
ciRNA974	0	4	0	0	0	0.210006	0	0	chr7	48837968	48838458	-	1	ciRNA	-	XM_005683061.1	DIAPH1	mRNA	chr7:48837964-48838458	NA	GO:0003779(actin binding);GO:0005102(receptor binding);GO:0005737(cytoplasm);GO:0005856(cytoskeleton);GO:0007605(sensory perception of sound);GO:0017048(Rho GTPase binding);GO:0030036(actin cytoskeleton organization);GO:0032587(ruffle membrane);GO:0032886(regulation of microtubule-based process)	04510(Focal adhesion);04810(Regulation of actin cytoskeleton);05131(Shigellosis)
ciRNA975	0	9.5	0	0	0	0.259972	0	0	chr7	49350887	49351828	+	1	ciRNA	-	XM_005683339.1	NDFIP1	mRNA	chr7:49350886-49351838	Nedd4 family interacting protein 1	GO:0000139(Golgi membrane);GO:0004871(signal transducer activity);GO:0005576(extracellular region);GO:0006879(cellular iron ion homeostasis);GO:0010008(endosome membrane);GO:0010629(negative regulation of gene expression);GO:0016021(integral to membrane);GO:0031398(positive regulation of protein ubiquitination);GO:0032410(negative regulation of transporter activity);GO:0043123(positive regulation…	NA
ciRNA976	0	12	0	0	0	0.581464	0	0	chr7	57718012	57718543	-	1	ciRNA	-	XM_005683165.1	PDGFRB	mRNA	chr7:57718011-57718543	NA	GO:0005021(vascular endothelial growth factor-activated receptor activity);GO:0005524(ATP binding);GO:0005634(nucleus);GO:0005737(cytoplasm);GO:0005887(integral to plasma membrane);GO:0016324(apical plasma membrane)	04010(MAPK signaling pathway);04020(Calcium signaling pathway);04060(Cytokine-cytokine receptor interaction);04510(Focal adhesion);04540(Gap junction);04810(Regulation of actin cytoskeleton);05200(Pathways in cancer);05214(Glioma);05215(Prostate cancer);05218(Melanoma)
ciRNA977	0	15	0	0	0	0.293825	0	0	chr7	77324492	77325807	+	1	ciRNA	-	XM_005683406.1	CKMT2	mRNA	chr7:77324491-77325808	creatine kinase, mitochondrial 2 (sarcomeric)"	GO:0004111(creatine kinase activity);GO:0005524(ATP binding);GO:0005743(mitochondrial inner membrane);GO:0006603(phosphocreatine metabolic process)	00330(Arginine and proline metabolism)
ciRNA978	0	23	0	0	0	0.740199	0	0	chr7	82380382	82381182	+	1	ciRNA	-	XM_005683410.1	LOC102173562	mRNA	chr7:82380381-82381213	cytochrome c oxidase subunit 7C, mitochondrial-like	GO:0004129(cytochrome-c oxidase activity);GO:0005743(mitochondrial inner membrane);GO:0016021(integral to membrane)	00190(Oxidative phosphorylation);04260(Cardiac muscle contraction);05010(Alzheimer's disease);05012(Parkinson's disease);05016(Huntington's disease)
ciRNA979	0	0.333333	0	0	0	0.023161	0	0	chr6	85467214	85467584	-	1	ciRNA	-	XM_005681935.1	ANKRD17	mRNA	chr6:85467166-85467584	NA	NA	NA
ciRNA98	12.6667	0	0	5.66667	0.418924	0	0	0.220966	chr19	32583266	32583978	+	1	ciRNA	-	XM_005693601.1	NCOR1	mRNA	chr19:32583265-32583978	NA	GO:0000790(nuclear chromatin);GO:0003714(transcription corepressor activity);GO:0005876(spindle microtubule);GO:0006366(transcription from RNA polymerase II promoter);GO:0016568(chromatin modification);GO:0017053(transcriptional repressor complex);GO:0042826(histone deacetylase binding);GO:0044212(transcription regulatory region DNA binding);GO:0044255(cellular lipid metabolic process);GO:0046329…	NA
ciRNA980	0	1	0	0	0	0.0382467	0	0	chr6	87926765	87927438	-	1	ciRNA	-	XM_005681777.1	PPEF2	mRNA	chr6:87926745-87927438	NA	GO:0001750(photoreceptor outer segment);GO:0001917(photoreceptor inner segment);GO:0004722(protein serine/threonine phosphatase activity);GO:0005506(iron ion binding);GO:0005509(calcium ion binding);GO:0005737(cytoplasm);GO:0006470(protein dephosphorylation);GO:0007601(visual perception);GO:0010801(negative regulation of peptidyl-threonine phosphorylation);GO:0030145(manganese ion binding);GO:003…	NA
ciRNA981	0	6	0	0	0	0.430834	0	0	chr6	92038522	92038880	+	1	ciRNA	-	XM_005681952.1	PRDM8	mRNA	chr6:92038521-92038910	NA	GO:0003677(DNA binding);GO:0005634(nucleus);GO:0006351(transcription, DNA-dependent);GO:0006355(regulation of transcription, DNA-dependent);GO:0008270(zinc ion binding)	NA
ciRNA982	0	9.06667	0	0	0	0.0609129	0	0	chr6	110306003	110309839	+	1	ciRNA	-	XM_005709524.1	TBC1D14	mRNA	chr6:110306002-110309839	NA	GO:0005097(Rab GTPase activator activity);GO:0005622(intracellular)	NA
ciRNA983	0	2.5	0	0	0	0.139795	0	0	chr5	24077224	24077684	-	1	ciRNA	-	XM_005679831.1	FGD6	mRNA	chr5:24077209-24077684	NA	GO:0001726(ruffle);GO:0005089(Rho guanyl-nucleotide exchange factor activity);GO:0005794(Golgi apparatus);GO:0005856(cytoskeleton);GO:0008360(regulation of cell shape);GO:0030027(lamellipodium);GO:0030036(actin cytoskeleton organization);GO:0031267(small GTPase binding);GO:0043088(regulation of Cdc42 GTPase activity);GO:0046847(filopodium assembly);GO:0046872(metal ion binding)	NA
ciRNA984	0	199.688	0	0	0	8.60805	0	0	chr5	24997809	24998406	-	1	ciRNA	-	XM_005679847.1	LOC100861396	mRNA	chr5:24997768-24998406	coatomer protein complex subunit zeta	GO:0006886(intracellular protein transport);GO:0006890(retrograde vesicle-mediated transport, Golgi to ER);GO:0006891(intra-Golgi vesicle-mediated transport);GO:0030126(COPI vesicle coat)	NA
ciRNA985	0	2	0	0	0	0.208731	0	0	chr5	26160581	26160827	+	1	ciRNA	-	XM_005680089.1	SPRYD3	mRNA	chr5:26160580-26160855	NA	NA	04510(Focal adhesion);04512(ECM-receptor interaction)
ciRNA986	0	3.5	0	0	0	0.171203	0	0	chr5	26186092	26186618	-	1	ciRNA	-	XM_005680091.1	EIF4B	mRNA	chr5:26186091-26186618	NA	GO:0000166(nucleotide binding);GO:0000289(nuclear-transcribed mRNA poly);GO:0003743(translation initiation factor activity);GO:0005829(cytosol);GO:0006446(regulation of translational initiation);GO:0008286(insulin receptor signaling pathway);GO:0016281(eukaryotic translation initiation factor 4F complex)	04150(mTOR signaling pathway)
ciRNA987	0	7	0	0	0	0.911352	0	0	chr5	31295323	31295520	+	1	ciRNA	-	XM_005680137.1	HDAC7	mRNA	chr5:31295322-31295546	NA	NA	NA
ciRNA988	0	8	0	0	0	0.406757	0	0	chr5	46140035	46140541	+	1	ciRNA	-	XM_005709561.1	TMBIM4	mRNA	chr5:46140034-46140541	NA	GO:0016021(integral to membrane)	NA
ciRNA989	0	129.222	0	0	0	5.84407	0	0	chr5	54098383	54098952	+	1	ciRNA	-	XM_005680257.1	CTDSP2	mRNA	chr5:54098382-54098952	CTD (carboxy-terminal domain, RNA polymerase II, polypeptide A) small phosphatase 2	GO:0005625(soluble fraction);GO:0005654(nucleoplasm);GO:0006470(protein dephosphorylation);GO:0008420(CTD phosphatase activity);GO:0046872(metal ion binding)	NA
ciRNA99	6	0	0	0	0.572817	0	0	0	chr19	33552010	33552256	+	1	ciRNA	-	XM_005693616.1	FLII	mRNA	chr19:33552009-33552276	flightless I homolog (Drosophila)	GO:0003779(actin binding);GO:0005634(nucleus);GO:0005813(centrosome);GO:0006351(transcription, DNA-dependent);GO:0006355(regulation of transcription, DNA-dependent);GO:0006936(muscle contraction);GO:0007275(multicellular organismal development)	00230(Purine metabolism);04113(Meiosis - yeast);04666(Fc gamma R-mediated phagocytosis);04810(Regulation of actin cytoskeleton)
ciRNA990	0	92.5	0	0	0	0.652212	0	0	chr5	71778826	71782481	-	1	ciRNA	-	XM_005680606.1	RBFOX2	mRNA	chr5:71778825-71782481	RNA binding protein, fox-1 homolog (C. elegans) 2	GO:0000166(nucleotide binding);GO:0003714(transcription corepressor activity);GO:0003723(RNA binding);GO:0005634(nucleus);GO:0005737(cytoplasm);GO:0006397(mRNA processing);GO:0008134(transcription factor binding);GO:0008380(RNA splicing);GO:0030520(estrogen receptor signaling pathway);GO:0045892(negative regulation of transcription, DNA-dependent)	05130(Pathogenic Escherichia coli infection)
ciRNA991	0	40	0	0	0	0.951227	0	0	chr5	71782627	71783710	-	1	ciRNA	-	XM_005680606.1	RBFOX2	mRNA	chr5:71782614-71783710	RNA binding protein, fox-1 homolog (C. elegans) 2	GO:0000166(nucleotide binding);GO:0003714(transcription corepressor activity);GO:0003723(RNA binding);GO:0005634(nucleus);GO:0005737(cytoplasm);GO:0006397(mRNA processing);GO:0008134(transcription factor binding);GO:0008380(RNA splicing);GO:0030520(estrogen receptor signaling pathway);GO:0045892(negative regulation of transcription, DNA-dependent)	05130(Pathogenic Escherichia coli infection)
ciRNA992	0	3	0	0	0	0.245507	0	0	chr5	79248290	79248604	+	1	ciRNA	-	XM_005680711.1	PTHRP	mRNA	chr5:79248289-79248798	parathyroid hormone-like protein	GO:0005179(hormone activity);GO:0005576(extracellular region);GO:0005634(nucleus);GO:0005737(cytoplasm);GO:0051428(peptide hormone receptor binding)	NA
ciRNA993	0	11	0	0	0	0.557094	0	0	chr5	86081824	86082332	+	1	ciRNA	-	XM_005680793.1	RECQL	mRNA	chr5:86081823-86082332	NA	GO:0000739(DNA strand annealing activity);GO:0005515(protein binding);GO:0005524(ATP binding);GO:0005634(nucleus);GO:0006260(DNA replication);GO:0006281(DNA repair);GO:0006310(DNA recombination);GO:0043140(ATP-dependent 3'-5' DNA helicase activity)	NA
ciRNA994	0	60.764	0	0	0	3.35416	0	0	chr5	94622693	94623159	+	1	ciRNA	-	XM_005681009.1	PHB2	mRNA	chr5:94622692-94623191	NA	GO:0004872(receptor activity);GO:0005634(nucleus);GO:0005743(mitochondrial inner membrane);GO:0006351(transcription, DNA-dependent);GO:0006355(regulation of transcription, DNA-dependent)	NA
ciRNA995	0	27	0	0	0	2.90005	0	0	chr5	94904856	94905095	+	1	ciRNA	-	XM_005680954.1	ING4	mRNA	chr5:94904855-94905117	inhibitor of growth family, member 4	GO:0000123(histone acetyltransferase complex);GO:0003713(transcription coactivator activity);GO:0006260(DNA replication);GO:0006978(DNA damage response, signal transduction by p53 class mediator resulting in transcription of p21 class mediator);GO:0007049(cell cycle);GO:0008270(zinc ion binding);GO:0043065(positive regulation of apoptosis);GO:0043966(histone H3 acetylation);GO:0043981(histone H4-…	NA
ciRNA996	0	4.6	0	0	0	0.211372	0	0	chr5	101319932	101320492	-	1	ciRNA	-	XM_005681171.1	DDX17	mRNA	chr5:101319913-101320492	NA	GO:0003723(RNA binding);GO:0003724(RNA helicase activity);GO:0005524(ATP binding);GO:0005634(nucleus);GO:0006396(RNA processing);GO:0008026(ATP-dependent helicase activity);GO:0008186(RNA-dependent ATPase activity)	NA
ciRNA997	0	77	0	0	0	1.11014	0	0	chr5	104652761	104654548	-	1	ciRNA	-	XM_005681135.1	POLDIP3	mRNA	chr5:104652758-104654548	polymerase (DNA-directed), delta interacting protein 3	NA	NA
ciRNA998	0	3	0	0	0	0.0880806	0	0	chr5	104832372	104833249	-	1	ciRNA	-	XM_005681195.1	ARFGAP3	mRNA	chr5:104832335-104833249	NA	GO:0000139(Golgi membrane);GO:0008270(zinc ion binding);GO:0016192(vesicle-mediated transport);GO:0032312(regulation of ARF GTPase activity)	04144(Endocytosis)
ciRNA999	0	7	0	0	0	0.178308	0	0	chr5	107534732	107535743	-	1	ciRNA	-	XM_005681227.1	FBLN1	mRNA	chr5:107534704-107535743	NA	NA	NA
circRNA1	66.398	39.9219	40.3625	0	1.70188	1.11861	1.33061	0	chrX	3403633	3423091	+	7	circRNA	-	102191502	LOC102191502	mRNA	chrX:3398113-3403632|chrX:3423091-3536445	NA	NA	NA
circRNA10	683.636	0	371.967	0	24.4255	0	17.0932	0	chrX	15102117	15113028	-	5	circRNA	-	XM_005700238.1	ACSL4	mRNA	chrX:15100416-15102116|chrX:15113028-15115680	NA	GO:0004467(long-chain fatty acid-CoA ligase activity);GO:0005524(ATP binding);GO:0005741(mitochondrial outer membrane);GO:0005778(peroxisomal membrane);GO:0005789(endoplasmic reticulum membrane);GO:0005792(microsome);GO:0006631(fatty acid metabolic process);GO:0007611(learning or memory);GO:0016021(integral to membrane);GO:0019432(triglyceride biosynthetic process);GO:0035338(long-chain fatty-acy…	00071(Fatty acid metabolism);03320(PPAR signaling pathway);04146(Peroxisome);04920(Adipocytokine signaling pathway)
circRNA100	69.0336	46.942	28.3304	48.2551	2.25781	1.67834	1.19174	1.86078	chrX	67474597	67499883	+	5	circRNA	-	XM_005700606.1	ATRX	mRNA	chrX:67461431-67474596|chrX:67499883-67519764	NA	GO:0003677(DNA binding);GO:0004386(helicase activity);GO:0005524(ATP binding);GO:0005634(nucleus);GO:0006281(DNA repair);GO:0008270(zinc ion binding)	NA
circRNA1000	136.022	135	0	0	10.2806	11.154	0	0	chr11	94566316	94569764	+	2	circRNA	-	XM_005687134.1	RABEPK	mRNA	chr11:94561039-94566315|chr11:94569764-94572465	NA	GO:0010008(endosome membrane)	04120(Ubiquitin mediated proteolysis)
circRNA10000	0	0	808.417	0	0	0	45.6587	0	chr6	67886033	67888226	+	4	circRNA	-	XM_005681627.1	PDGFRA	mRNA	chr6:67883843-67886032|chr6:67888226-67891086	NA	GO:0001553(luteinization);GO:0001775(cell activation);GO:0005018(platelet-derived growth factor alpha-receptor activity);GO:0005021(vascular endothelial growth factor-activated receptor activity);GO:0005161(platelet-derived growth factor receptor binding);GO:0005524(ATP binding);GO:0005634(nucleus);GO:0005737(cytoplasm);GO:0005887(integral to plasma membrane);GO:0018108(peptidyl-tyrosine phosphor…	04010(MAPK signaling pathway);04020(Calcium signaling pathway);04060(Cytokine-cytokine receptor interaction);04144(Endocytosis);04510(Focal adhesion);04540(Gap junction);04810(Regulation of actin cytoskeleton);05200(Pathways in cancer);05214(Glioma);05215(Prostate cancer);05218(Melanoma)
circRNA10001	0	185.5	61.25	0	0	5.55385	2.15757	0	chr6	68316051	68325290	+	4	circRNA	-	XM_005681698.1	KIT	mRNA	chr6:68294372-68316050|chr6:68325290-68329962	v-kit Hardy-Zuckerman 4 feline sarcoma viral oncogene homolog	GO:0000187(activation of MAPK activity);GO:0004714(transmembrane receptor protein tyrosine kinase activity);GO:0005524(ATP binding);GO:0007169(transmembrane receptor protein tyrosine kinase signaling pathway);GO:0016021(integral to membrane);GO:0018108(peptidyl-tyrosine phosphorylation);GO:0019221(cytokine-mediated signaling pathway);GO:0019955(cytokine binding)	04060(Cytokine-cytokine receptor interaction);04144(Endocytosis);04640(Hematopoietic cell lineage);04916(Melanogenesis);05200(Pathways in cancer);05221(Acute myeloid leukemia)
circRNA10002	0	0	42.5217	92	0	0	4.28456	8.49784	chr6	69049854	69056650	-	3	circRNA	-	XM_005681631.1	CLOCK	mRNA	chr6:69042909-69049853|chr6:69056650-69059398	NA	GO:0000077(DNA damage checkpoint);GO:0003677(DNA binding);GO:0003700(sequence-specific DNA binding transcription factor activity);GO:0004402(histone acetyltransferase activity);GO:0004871(signal transducer activity);GO:0005667(transcription factor complex);GO:0005694(chromosome);GO:0005737(cytoplasm);GO:0007623(circadian rhythm);GO:0009648(photoperiodism);GO:0045944(positive regulation of transcr…	04710(Circadian rhythm - mammal);04711(Circadian rhythm - fly)
circRNA10003	0	0	125.233	0	0	0	3.57313	0	chr6	69438812	69457632	+	8	circRNA	-	XM_005681632.1	EXOC1	mRNA	chr6:69434189-69438811|chr6:69457632-69461184	NA	GO:0000145(exocyst);GO:0005886(plasma membrane);GO:0006887(exocytosis);GO:0015031(protein transport)	NA
circRNA10004	0	25.7333	21.8667	0	0	3.07111	3.07037	0	chr6	69566518	69569661	+	2	circRNA	-	XM_005681634.1	CEP135	mRNA	chr6:69565267-69566517|chr6:69569661-69573682	NA	GO:0000086(G2/M transition of mitotic cell cycle);GO:0005814(centriole);GO:0005829(cytosol);GO:0007099(centriole replication);GO:0008022(protein C-terminus binding);GO:0010457(centriole-centriole cohesion)	04260(Cardiac muscle contraction);05410(Hypertrophic cardiomyopathy );05414(Dilated cardiomyopathy)
circRNA10005	0	0	14.5	0	0	0	1.32462	0	chr6	69944775	69945866	-	3	circRNA	-	XM_005681705.1	PPAT	mRNA	chr6:69944026-69944774|chr6:69945866-69947068	NA	GO:0004044(amidophosphoribosyltransferase activity);GO:0005829(cytosol);GO:0006541(glutamine metabolic process);GO:0009113(purine base biosynthetic process);GO:0009116(nucleoside metabolic process);GO:0009168(purine ribonucleoside monophosphate biosynthetic process);GO:0046872(metal ion binding);GO:0051539(4 iron, 4 sulfur cluster binding)	00230(Purine metabolism);00250(Alanine, aspartate and glutamate metabolism)
circRNA10006	0	75.5278	40.5	63.5833	0	3.6122	2.27892	3.27976	chr6	69944775	69947275	-	4	circRNA	-	XM_005681705.1	PPAT	mRNA	chr6:69944026-69944774|chr6:69947275-69950804	NA	GO:0004044(amidophosphoribosyltransferase activity);GO:0005829(cytosol);GO:0006541(glutamine metabolic process);GO:0009113(purine base biosynthetic process);GO:0009116(nucleoside metabolic process);GO:0009168(purine ribonucleoside monophosphate biosynthetic process);GO:0046872(metal ion binding);GO:0051539(4 iron, 4 sulfur cluster binding)	00230(Purine metabolism);00250(Alanine, aspartate and glutamate metabolism)
circRNA10007	0	0	173	284	0	0	20.1033	30.2528	chr6	70012279	70013390	+	2	circRNA	-	XM_005681637.1	SRP72	mRNA	chr6:70007279-70012278|chr6:70013390-70014288	NA	GO:0005786(signal recognition particle, endoplasmic reticulum targeting);GO:0005829(cytosol);GO:0006614(SRP-dependent cotranslational protein targeting to membrane);GO:0008312(7S RNA binding)	03060(Protein export)
circRNA10008	0	41.6667	197	67.0333	0	0.837173	4.65695	1.45262	chr6	75600940	75656626	+	8	circRNA	-	XM_005681647.1	LOC102181667	mRNA	chr6:75578544-75600939|chr6:75656626-75689526	NA	NA	NA
circRNA10009	0	0	55.2	0	0	0	3.53948	0	chr6	81496198	81503779	+	4	circRNA	-	XM_005681655.1	STAP1	mRNA	chr6:81490526-81496197|chr6:81503779-81509379	NA	GO:0005737(cytoplasm);GO:0006886(intracellular protein transport);GO:0006944(cellular membrane fusion)	NA
circRNA1001	560.724	0	0	0	9.45134	0	0	0	chr11	94621976	94635009	+	10	circRNA	-	XM_005687139.1	GAPVD1	mRNA	chr11:94620259-94621975|chr11:94635009-94637268	NA	NA	NA
circRNA10010	0	84.5333	42.3722	0	0	4.78928	2.82444	0	chr6	81555160	81560408	-	5	circRNA	-	XM_005681657.1	UBA6	mRNA	chr6:81552067-81555159|chr6:81560408-81566635	NA	NA	04120(Ubiquitin mediated proteolysis)
circRNA10011	0	128.98	83.5548	0	0	4.24635	3.23647	0	chr6	81555160	81571519	-	8	circRNA	-	XM_005681657.1	UBA6	mRNA	chr6:81552067-81555159|chr6:81571519-81580743	NA	NA	04120(Ubiquitin mediated proteolysis)
circRNA10012	0	0	22.5429	0	0	0	2.71313	0	chr6	83372804	83375354	+	3	circRNA	-	XM_005681732.1	RUFY3	mRNA	chr6:83367978-83372803|chr6:83375354-83377529	RUN and FYVE domain containing 3	GO:0030175(filopodium);GO:0030426(growth cone);GO:0050771(negative regulation of axonogenesis)	04144(Endocytosis)
circRNA10013	0	0	235	382.5	0	0	26.8958	40.1303	chr6	83392240	83396731	+	4	circRNA	-	XM_005681732.1	RUFY3	mRNA	chr6:83390531-83392239|chr6:83396731-83398675	RUN and FYVE domain containing 3	GO:0030175(filopodium);GO:0030426(growth cone);GO:0050771(negative regulation of axonogenesis)	04144(Endocytosis)
circRNA10014	0	0	68.3333	0	0	0	1.88067	0	chr6	87639242	87654263	-	8	circRNA	-	XM_005681770.1	CDKL2	mRNA	chr6:87633314-87639241|chr6:87654263-87655926	NA	GO:0004693(cyclin-dependent protein kinase activity);GO:0005524(ATP binding);GO:0005634(nucleus);GO:0005737(cytoplasm)	NA
circRNA10015	0	229.25	82	0	0	22.6424	9.52874	0	chr6	87835116	87837937	+	2	circRNA	-	XM_005681946.1	USO1	mRNA	chr6:87834651-87835115|chr6:87837937-87839051	NA	GO:0000139(Golgi membrane);GO:0005488(binding);GO:0005792(microsome);GO:0005829(cytosol);GO:0006886(intracellular protein transport);GO:0008565(protein transporter activity);GO:0048280(vesicle fusion with Golgi apparatus);GO:0048471(perinuclear region of cytoplasm)	04530(Tight junction);05416(Viral myocarditis)
circRNA10016	0	0	48.5	0	0	0	5.67942	0	chr6	89037767	89040509	+	2	circRNA	-	XM_005681800.1	SEPT11	mRNA	chr6:89033575-89037766|chr6:89040509-89043543	NA	GO:0001725(stress fiber);GO:0005515(protein binding);GO:0005525(GTP binding);GO:0007049(cell cycle);GO:0030054(cell junction);GO:0030424(axon);GO:0031105(septin complex);GO:0043197(dendritic spine);GO:0045202(synapse);GO:0051291(protein heterooligomerization);GO:0051301(cell division)	05012(Parkinson's disease)
circRNA10017	0	1086.17	768.242	1288.56	0	38.1986	31.7875	48.875	chr6	89079313	89098352	-	5	circRNA	-	XM_005681795.1	CCNI	mRNA	chr6:89071753-89079312|chr6:89098352-89104870	NA	GO:0007283(spermatogenesis)	NA
circRNA10018	0	270.9	208.75	0	0	32.3302	29.3113	0	chr6	89080093	89080458	-	2	circRNA	-	XM_005681795.1	CCNI	mRNA	chr6:89079543-89080092|chr6:89080458-89083267	NA	GO:0007283(spermatogenesis)	NA
circRNA10019	0	138.167	103.75	0	0	7.54596	6.66666	0	chr6	89604599	89620086	-	4	circRNA	-	XM_005681805.1	CNOT6L	mRNA	chr6:89592246-89604598|chr6:89620086-89633880	NA	GO:0000289(nuclear-transcribed mRNA poly);GO:0004527(exonuclease activity);GO:0005515(protein binding);GO:0005829(cytosol)	NA
circRNA1002	72	79.5	29	63.5	6.28826	7.59026	3.25759	6.53879	chr11	94649231	94649805	+	2	circRNA	-	XM_005687139.1	GAPVD1	mRNA	chr11:94647241-94649230|chr11:94649805-94651393	NA	NA	NA
circRNA10020	0	0	39	0	0	0	5.09846	0	chr6	90305266	90310866	+	2	circRNA	-	XM_005681807.1	FRAS1	mRNA	chr6:90300190-90305265|chr6:90310866-90313142	Fraser syndrome 1	GO:0005886(plasma membrane);GO:0007154(cell communication);GO:0016021(integral to membrane);GO:0046872(metal ion binding)	04510(Focal adhesion);04512(ECM-receptor interaction)
circRNA10021	0	0	71.8555	0	0	0	1.66488	0	chr6	90749490	90779809	+	10	circRNA	-	XM_005681951.1	BMP2K	mRNA	chr6:90746637-90749489|chr6:90779809-90786283	NA	GO:0004674(protein serine/threonine kinase activity);GO:0005524(ATP binding);GO:0005634(nucleus);GO:0019208(phosphatase regulator activity);GO:0030500(regulation of bone mineralization)	NA
circRNA10022	0	0	341.677	0	0	0	14.1762	0	chr6	91811212	91865704	-	8	circRNA	-	XM_005681813.1	ANTXR2	mRNA	chr6:91739389-91811211|chr6:91865704-91867794	anthrax toxin receptor 2	GO:0004872(receptor activity);GO:0005515(protein binding);GO:0005576(extracellular region);GO:0005789(endoplasmic reticulum membrane);GO:0005886(plasma membrane);GO:0016021(integral to membrane);GO:0046872(metal ion binding)	NA
circRNA10023	0	84.4717	91.5925	152.013	0	9.3057	11.8715	18.0614	chr6	91817538	91835266	-	3	circRNA	-	XM_005681813.1	ANTXR2	mRNA	chr6:91811753-91817537|chr6:91835266-91847651	anthrax toxin receptor 2	GO:0004872(receptor activity);GO:0005515(protein binding);GO:0005576(extracellular region);GO:0005789(endoplasmic reticulum membrane);GO:0005886(plasma membrane);GO:0016021(integral to membrane);GO:0046872(metal ion binding)	NA
circRNA10024	0	0	165.183	0	0	0	13.0806	0	chr6	91817538	91863445	-	5	circRNA	-	XM_005681813.1	ANTXR2	mRNA	chr6:91811753-91817537|chr6:91863445-91865605	anthrax toxin receptor 2	GO:0004872(receptor activity);GO:0005515(protein binding);GO:0005576(extracellular region);GO:0005789(endoplasmic reticulum membrane);GO:0005886(plasma membrane);GO:0016021(integral to membrane);GO:0046872(metal ion binding)	NA
circRNA10025	0	89.7819	81.15	141.503	0	9.33233	9.92428	15.8636	chr6	91847652	91865704	-	3	circRNA	-	XM_005681813.1	ANTXR2	mRNA	chr6:91835266-91847651|chr6:91865704-91867794	anthrax toxin receptor 2	GO:0004872(receptor activity);GO:0005515(protein binding);GO:0005576(extracellular region);GO:0005789(endoplasmic reticulum membrane);GO:0005886(plasma membrane);GO:0016021(integral to membrane);GO:0046872(metal ion binding)	NA
circRNA10026	0	206	84	0	0	8.15717	3.91346	0	chr6	94862366	94866911	+	3	circRNA	-	XM_005681841.1	THAP9	mRNA	chr6:94853075-94862365|chr6:94866911-94871787	NA	GO:0003677(DNA binding);GO:0046872(metal ion binding)	NA
circRNA10027	0	0	43	0	0	0	1.55814	0	chr6	94925669	94930352	-	2	circRNA	-	XM_005681843.1	LIN54	mRNA	chr6:94916996-94925668|chr6:94930352-94942431	NA	GO:0003677(DNA binding);GO:0005634(nucleus);GO:0006351(transcription, DNA-dependent);GO:0006355(regulation of transcription, DNA-dependent);GO:0007049(cell cycle)	NA
circRNA10028	0	0	103.179	0	0	0	13.4885	0	chr6	94973800	94977422	+	2	circRNA	-	XM_005681954.1	COPS4	mRNA	chr6:94964587-94973799|chr6:94977422-94978447	NA	GO:0005488(binding);GO:0005737(cytoplasm);GO:0008180(signalosome)	NA
circRNA10029	0	0	151.667	0	0	0	6.33601	0	chr6	95457960	95472914	+	8	circRNA	-	XM_005681853.1	AGPAT9	mRNA	chr6:95452608-95457959|chr6:95472914-95481074	NA	GO:0004366(glycerol-3-phosphate O-acyltransferase activity);GO:0005789(endoplasmic reticulum membrane);GO:0008654(phospholipid biosynthetic process);GO:0016021(integral to membrane);GO:0019432(triglyceride biosynthetic process);GO:0032006(regulation of TOR signaling cascade)	00561(Glycerolipid metabolism);00564(Glycerophospholipid metabolism)
circRNA1003	369.788	0	150.964	0	22.0758	0	11.5915	0	chr11	94792920	94840083	-	3	circRNA	-	XM_005687143.1	MAPKAP1	mRNA	chr11:94777258-94792919|chr11:94840083-94855028	NA	GO:0005634(nucleus);GO:0005886(plasma membrane);GO:0006950(response to stress);GO:0016023(cytoplasmic membrane-bounded vesicle)	NA
circRNA10030	0	696.744	334.5	799	0	14.9923	8.4684	18.5429	chr6	96671451	96688264	-	7	circRNA	-	XM_005681854.1	WDFY3	mRNA	chr6:96670376-96671450|chr6:96688264-96690884	NA	NA	04144(Endocytosis);04145(Phagosome)
circRNA10031	0	0	135.05	0	0	0	3.18257	0	chr6	96696542	96711909	-	9	circRNA	-	XM_005681854.1	WDFY3	mRNA	chr6:96692401-96696541|chr6:96711909-96713437	NA	NA	04144(Endocytosis);04145(Phagosome)
circRNA10032	0	0	18.2667	0	0	0	2.02936	0	chr6	96709739	96711909	-	2	circRNA	-	XM_005681854.1	WDFY3	mRNA	chr6:96706778-96709738|chr6:96711909-96713437	NA	NA	04144(Endocytosis);04145(Phagosome)
circRNA10033	0	0	166.95	0	0	0	4.76787	0	chr6	96718461	96730109	-	6	circRNA	-	XM_005681854.1	WDFY3	mRNA	chr6:96713669-96718460|chr6:96730109-96734286	NA	NA	04144(Endocytosis);04145(Phagosome)
circRNA10034	0	0	125.833	257.5	0	0	5.3006	9.94334	chr6	96734287	96741762	-	3	circRNA	-	XM_005681854.1	WDFY3	mRNA	chr6:96730109-96734286|chr6:96741762-96748696	NA	NA	04144(Endocytosis);04145(Phagosome)
circRNA10035	0	0	141	0	0	0	9.60995	0	chr6	96771924	96796875	-	3	circRNA	-	XM_005681854.1	WDFY3	mRNA	chr6:96768183-96771923|chr6:96796875-96856815	NA	NA	04144(Endocytosis);04145(Phagosome)
circRNA10036	0	0	104.319	146.842	0	0	3.75763	4.84869	chr6	98690825	98719210	+	4	circRNA	-	XM_005681864.1	PTPN13	mRNA	chr6:98685730-98690824|chr6:98719210-98726724	NA	NA	NA
circRNA10037	0	0	9.10476	0	0	0	1.39465	0	chr6	98762554	98763275	+	2	circRNA	-	XM_005681864.1	PTPN13	mRNA	chr6:98747921-98762553|chr6:98763275-98763676	NA	NA	NA
circRNA10038	0	0	382.343	0	0	0	7.78791	0	chr6	98775084	98806393	+	12	circRNA	-	XM_005681864.1	PTPN13	mRNA	chr6:98774307-98775083|chr6:98806393-98807031	NA	NA	NA
circRNA10039	0	0	671.25	0	0	0	42.6804	0	chr6	99104729	99130076	+	8	circRNA	-	XM_005681875.1	AFF1	mRNA	chr6:99063882-99104728|chr6:99130076-99135121	NA	GO:0003700(sequence-specific DNA binding transcription factor activity);GO:0005634(nucleus)	04020(Calcium signaling pathway);04270(Vascular smooth muscle contraction);04510(Focal adhesion);04810(Regulation of actin cytoskeleton)
circRNA1004	193.633	127.834	81.4667	147.667	7.16808	5.17322	3.87885	6.44511	chr11	94924375	94947693	-	4	circRNA	-	XM_005687141.1	MAPKAP1	mRNA	chr11:94855201-94924374|chr11:94947693-94969639	NA	GO:0005634(nucleus);GO:0005886(plasma membrane);GO:0006950(response to stress);GO:0016023(cytoplasmic membrane-bounded vesicle)	NA
circRNA10040	0	0	190.688	590.355	0	0	15.3407	43.537	chr6	99496753	99499948	-	3	circRNA	-	XM_005681882.1	SPARCL1	mRNA	chr6:99494665-99496752|chr6:99499948-99500952	NA	GO:0005509(calcium ion binding);GO:0005578(proteinaceous extracellular matrix);GO:0005615(extracellular space);GO:0007165(signal transduction)	NA
circRNA10041	0	0	54.5	0	0	0	6.91609	0	chr6	100513717	100518044	-	2	circRNA	-	XM_005681892.1	EVC	mRNA	chr6:100512412-100513716|chr6:100518044-100521024	NA	GO:0007517(muscle organ development);GO:0016021(integral to membrane)	04510(Focal adhesion);04512(ECM-receptor interaction)
circRNA10042	0	0	115.833	0	0	0	5.49787	0	chr6	100575574	100593307	-	5	circRNA	-	XM_005681892.1	EVC	mRNA	chr6:100572012-100575573|chr6:100593307-100599452	NA	GO:0007517(muscle organ development);GO:0016021(integral to membrane)	04510(Focal adhesion);04512(ECM-receptor interaction)
circRNA10043	0	0	21.3333	0	0	0	2.35282	0	chr6	100652242	100655151	+	2	circRNA	-	XM_005681893.1	EVC2	mRNA	chr6:100632734-100652241|chr6:100655151-100688545	NA	GO:0016021(integral to membrane)	NA
[truncated: 20,668 more rows]
