# Supplementary material for: Analyses of circRNA profiling during the development from pre-receptive to receptive phases in the goat endometrium
Source: J Anim Sci Biotechnol. 2019 Apr 25;10:34. doi: 10.1186/s40104-019-0339-4 (PMC6482587; doi:10.1186/s40104-019-0339-4)
Supplement: Supplementary file 5 — Table S4. Differential expressed circRNA between receptive and pre-receptive endometrium. (XLS) (XLS 1658 kb) [file 40104_2019_339_MOESM5_ESM.xls]

## Sheet: Sheet2
Accession	PE1	PE2	RE1	RE2	mean_fpkm_RE	mean_fpkm_PE	regulation	log2fold_change	pvalue	FDR	significant	strand	exon Count	circType	isoformName	geneName	hosting gene type	gene Discription	GO	KEGG
ciRNA207	2.19986	1.89856	0	0	0	2.04921	down	-Inf	0.046718	0.631073	yes	-	1	ciRNA	XM_005680336.1	RBMS2	mRNA	NA	GO:0000166(nucleotide binding);GO:0003723(RNA binding);GO:0005634(nucleus)	NA
ciRNA211	1.15285	1.03113	0	0	0	1.09199	down	-Inf	0.0354437	0.631073	yes	+	1	ciRNA	XM_005680942.1	MLF2	mRNA	myeloid leukemia factor 2	GO:0005634(nucleus);GO:0005737(cytoplasm);GO:0006952(defense response)	NA
ciRNA388	0	0	0.392866	0.408157	0.400512	0	up	Inf	0.0121513	0.631073	yes	-	1	ciRNA	XM_005695264.1	NFKBIA	mRNA	nuclear factor of kappa light polypeptide gene enhancer in B-cells inhibitor, alpha	GO:0000060(protein import into nucleus, translocation);GO:0005634(nucleus);GO:0008139(nuclear localization sequence binding);GO:0031625(ubiquitin protein ligase binding);GO:0031663(lipopolysaccharide-mediated signaling pathway);GO:0042127(regulation of cell proliferation);GO:0043330(response to exogenous dsRNA);GO:0045638(negative regulation of myeloid cell differentiation);GO:0045746(negative re…	04062(Chemokine signaling pathway);04210(Apoptosis);04620(Toll-like receptor signaling pathway);04621(NOD-like receptor signaling pathway);04622(RIG-I-like receptor signaling pathway);04623(Cytosolic DNA-sensing pathway);04660(T cell receptor signaling pathway);04662(B cell receptor signaling pathway);04722(Neurotrophin signaling pathway);04920(Adipocytokine signaling pathway);05120(Epithelial ce…
ciRNA73	0.962489	0.847584	0	0	0	0.905037	down	-Inf	0.040359	0.631073	yes	+	1	ciRNA	XM_005686185.1	AHSA1	mRNA	NA	GO:0001671(ATPase activator activity);GO:0005783(endoplasmic reticulum);GO:0005829(cytosol);GO:0006457(protein folding);GO:0006950(response to stress);GO:0051087(chaperone binding)	NA
circRNA1000	10.2806	11.154	0	0	0	10.7173	down	-Inf	0.0259284	0.631073	yes	+	2	circRNA	XM_005687134.1	RABEPK	mRNA	NA	GO:0010008(endosome membrane)	04120(Ubiquitin mediated proteolysis)
circRNA10081	0	0	2.9766	2.75777	2.86718	0	up	Inf	0.0242831	0.631073	yes	-	3	circRNA	XM_005679832.1	FGD6	mRNA	NA	GO:0001726(ruffle);GO:0005089(Rho guanyl-nucleotide exchange factor activity);GO:0005794(Golgi apparatus);GO:0005856(cytoskeleton);GO:0008360(regulation of cell shape);GO:0030027(lamellipodium);GO:0030036(actin cytoskeleton organization);GO:0031267(small GTPase binding);GO:0043088(regulation of Cdc42 GTPase activity);GO:0046847(filopodium assembly);GO:0046872(metal ion binding)	NA
circRNA10118	0	0	6.42204	6.33229	6.37716	0	up	Inf	0.00447933	0.631073	yes	-	3	circRNA	XM_005680201.1	NUP107	mRNA	NA	GO:0000236(mitotic prometaphase);GO:0000777(condensed chromosome kinetochore);GO:0005487(nucleocytoplasmic transporter activity);GO:0005515(protein binding);GO:0005829(cytosol);GO:0005975(carbohydrate metabolic process);GO:0006406(mRNA export from nucleus);GO:0010827(regulation of glucose transport);GO:0015031(protein transport);GO:0015758(glucose transport);GO:0016032(viral reproduction);GO:0031…	NA
circRNA10215	0	0	9.96193	10.1244	10.0432	0	up	Inf	0.0051489	0.631073	yes	-	4	circRNA	XM_005680809.1	PIK3C2G	mRNA	phosphatidylinositol-4-phosphate 3-kinase, catalytic subunit type 2 gamma	GO:0005524(ATP binding);GO:0005942(phosphatidylinositol 3-kinase complex);GO:0016020(membrane);GO:0016303(1-phosphatidylinositol-3-kinase activity);GO:0035005(phosphatidylinositol-4-phosphate 3-kinase activity);GO:0035091(phosphatidylinositol binding);GO:0048015(phosphatidylinositol-mediated signaling)	00562(Inositol phosphate metabolism);04070(Phosphatidylinositol signaling system)
circRNA10256	0	0	2.45403	2.84244	2.64823	0	up	Inf	0.0466024	0.631073	yes	-	8	circRNA	XM_005678929.1	PEX1	mRNA	NA	GO:0005524(ATP binding);GO:0005634(nucleus);GO:0005778(peroxisomal membrane);GO:0005829(cytosol);GO:0008022(protein C-terminus binding);GO:0016558(protein import into peroxisome matrix);GO:0032403(protein complex binding);GO:0042623(ATPase activity, coupled);GO:0060152(microtubule-based peroxisome localization)	00230(Purine metabolism)
circRNA10308	0	0	1.00165	0.985786	0.993719	0	up	Inf	0.005082	0.631073	yes	-	5	circRNA	XM_005679142.1	NRCAM	mRNA	NA	GO:0001525(angiogenesis);GO:0001764(neuron migration);GO:0005887(integral to plasma membrane);GO:0007411(axon guidance);GO:0007413(axonal fasciculation);GO:0007416(synapse assembly);GO:0007417(central nervous system development);GO:0009897(external side of plasma membrane);GO:0016337(cell-cell adhesion);GO:0030506(ankyrin binding);GO:0030516(regulation of axon extension);GO:0045162(clustering of …	04514(Cell adhesion molecules )
circRNA10320	0	0	2.66939	2.89954	2.78446	0	up	Inf	0.0262948	0.631073	yes	-	3	circRNA	XM_005679151.1	CFTR	mRNA	NA	GO:0005260(channel-conductance-controlling ATPase activity);GO:0005524(ATP binding);GO:0031901(early endosome membrane);GO:0034707(chloride channel complex)	02010(ABC transporters);05110(Vibrio cholerae infection)
circRNA10326	0	1.7955	10.0151	11.5974	10.8062	0.89775	up	3.58941	0.0149497	0.631073	yes	-	5	circRNA	XM_005679158.1	MET	mRNA	NA	GO:0004714(transmembrane receptor protein tyrosine kinase activity);GO:0005524(ATP binding);GO:0007169(transmembrane receptor protein tyrosine kinase signaling pathway);GO:0007275(multicellular organismal development);GO:0016021(integral to membrane)	04060(Cytokine-cytokine receptor interaction);04144(Endocytosis);04360(Axon guidance);04510(Focal adhesion);04520(Adherens junction);05100(Bacterial invasion of epithelial cells);05120(Epithelial cell signaling in Helicobacter pylori infection);05144(Malaria);05200(Pathways in cancer);05211(Renal cell carcinoma);05218(Melanoma)
circRNA10336	0	0	1.03061	1.16969	1.10015	0	up	Inf	0.0401889	0.631073	yes	+	2	circRNA	XM_005679177.1	DOCK4	mRNA	NA	GO:0005085(guanyl-nucleotide exchange factor activity);GO:0005525(GTP binding);GO:0005829(cytosol);GO:0012505(endomembrane system);GO:0016020(membrane);GO:0017124(SH3 domain binding);GO:0030165(PDZ domain binding);GO:0030675(Rac GTPase activator activity);GO:0030971(receptor tyrosine kinase binding);GO:0032420(stereocilium);GO:0048365(Rac GTPase binding);GO:0060326(cell chemotaxis)	NA
circRNA10453	0	0	16.7101	18.5056	17.6079	0	up	Inf	0.0324315	0.631073	yes	+	3	circRNA	XM_005677766.1	RNF115	mRNA	ring finger protein 115	GO:0004842(ubiquitin-protein ligase activity);GO:0005515(protein binding);GO:0005829(cytosol);GO:0008270(zinc ion binding);GO:0051865(protein autoubiquitination)	NA
circRNA10454	0	0	13.2616	15.3188	14.2902	0	up	Inf	0.0457429	0.631073	yes	+	2	circRNA	XM_005677766.1	RNF115	mRNA	ring finger protein 115	GO:0004842(ubiquitin-protein ligase activity);GO:0005515(protein binding);GO:0005829(cytosol);GO:0008270(zinc ion binding);GO:0051865(protein autoubiquitination)	NA
circRNA10460	0	0	4.82097	4.71556	4.76826	0	up	Inf	0.00703645	0.631073	yes	+	7	circRNA	XM_005677800.1	GDAP2	mRNA	NA	NA	00230(Purine metabolism)
circRNA10631	0	0	2.43542	2.82785	2.63164	0	up	Inf	0.047379	0.631073	yes	-	16	circRNA	XM_005675830.1	UGGT1	mRNA	UDP-glucose glycoprotein glucosyltransferase 1	GO:0003980(UDP-glucose:glycoprotein glucosyltransferase activity);GO:0005788(endoplasmic reticulum lumen);GO:0005793(endoplasmic reticulum-Golgi intermediate compartment);GO:0018279(protein N-linked glycosylation via asparagine);GO:0043687(post-translational protein modification);GO:0051082(unfolded protein binding);GO:0051084('de novo' posttranslational protein folding)	NA
circRNA10715	0	0	0.60868	0.547975	0.578327	0	up	Inf	0.0333813	0.631073	yes	+	2	circRNA	XM_005676240.1	LRP1B	mRNA	low density lipoprotein receptor-related protein 1B	GO:0005509(calcium ion binding);GO:0015031(protein transport);GO:0016021(integral to membrane)	05010(Alzheimer's disease);05144(Malaria)
circRNA10739	0	0	6.47694	5.92643	6.20168	0	up	Inf	0.0282373	0.631073	yes	-	6	circRNA	XM_005676296.1	PGAP1	mRNA	post-GPI attachment to proteins 1	GO:0004518(nuclease activity);GO:0006501(C-terminal protein lipidation);GO:0006886(intracellular protein transport);GO:0015798(myo-inositol transport);GO:0016021(integral to membrane);GO:0016255(attachment of GPI anchor to protein);GO:0031227(intrinsic to endoplasmic reticulum membrane);GO:0042578(phosphoric ester hydrolase activity)	00563(Glycosylphosphatidylinositol)
circRNA10907	0	0	0.732854	0.782449	0.757651	0	up	Inf	0.0208284	0.631073	yes	-	7	circRNA	XM_005675239.1	LMLN	mRNA	NA	GO:0004222(metalloendopeptidase activity);GO:0005737(cytoplasm);GO:0006508(proteolysis);GO:0007067(mitosis);GO:0007155(cell adhesion);GO:0008270(zinc ion binding);GO:0016020(membrane);GO:0051301(cell division)	05140(Leishmaniasis)
circRNA11086	0	0	5.56037	4.93498	5.24768	0	up	Inf	0.0378894	0.631073	yes	-	3	circRNA	XM_005684624.1	DCBLD1	mRNA	NA	GO:0007155(cell adhesion);GO:0016021(integral to membrane)	04610(Complement and coagulation cascades)
circRNA11095	0	0	4.78518	5.50969	5.14744	0	up	Inf	0.0447284	0.631073	yes	+	2	circRNA	XM_005684546.1	FRK	mRNA	NA	GO:0004715(non-membrane spanning protein tyrosine kinase activity);GO:0005524(ATP binding);GO:0005737(cytoplasm)	NA
circRNA11221	0	0	10.6152	10.3488	10.482	0	up	Inf	0.00809125	0.631073	yes	+	4	circRNA	XM_005684987.1	MAP3K4	mRNA	mitogen-activated protein kinase kinase kinase 4	GO:0000186(activation of MAPKK activity);GO:0004709(MAP kinase kinase kinase activity);GO:0005515(protein binding);GO:0005524(ATP binding);GO:0007254(JNK cascade);GO:0043507(positive regulation of JUN kinase activity);GO:0046872(metal ion binding);GO:0048471(perinuclear region of cytoplasm)	04010(MAPK signaling pathway);04912(GnRH signaling pathway)
circRNA11250	0	0	6.85621	7.14269	6.99945	0	up	Inf	0.0130264	0.631073	yes	+	3	circRNA	XM_005683597.1	LOC102170784	mRNA	caspase activity and apoptosis inhibitor 1-like	NA	NA
circRNA11268	0	0	1.21013	1.37244	1.29129	0	up	Inf	0.0399564	0.631073	yes	-	7	circRNA	XM_005683639.1	CNTLN	mRNA	NA	GO:0000155(two-component sensor activity);GO:0005814(centriole);GO:0016020(membrane)	NA
circRNA1132	2.77644	2.41533	0	0	0	2.59588	down	-Inf	0.0442094	0.631073	yes	-	5	circRNA	XM_005685120.1	DENND4A	mRNA	NA	GO:0003677(DNA binding);GO:0005634(nucleus);GO:0006351(transcription, DNA-dependent);GO:0006355(regulation of transcription, DNA-dependent)	NA
circRNA11324	0	4.379	16.9843	20.8242	18.9043	2.1895	up	3.11004	0.0301759	0.631073	yes	+	4	circRNA	XM_005683831.1	UNC13B	mRNA	NA	GO:0004871(signal transducer activity);GO:0004872(receptor activity);GO:0005737(cytoplasm);GO:0005794(Golgi apparatus);GO:0005886(plasma membrane);GO:0006887(exocytosis);GO:0006917(induction of apoptosis);GO:0007588(excretion);GO:0030054(cell junction);GO:0035556(intracellular signal transduction);GO:0045202(synapse);GO:0046872(metal ion binding)	04150(mTOR signaling pathway)
circRNA11325	0	3.1543	11.5135	13.4248	12.4692	1.57715	up	2.98297	0.0423412	0.631073	yes	+	3	circRNA	XM_005683831.1	UNC13B	mRNA	NA	GO:0004871(signal transducer activity);GO:0004872(receptor activity);GO:0005737(cytoplasm);GO:0005794(Golgi apparatus);GO:0005886(plasma membrane);GO:0006887(exocytosis);GO:0006917(induction of apoptosis);GO:0007588(excretion);GO:0030054(cell junction);GO:0035556(intracellular signal transduction);GO:0045202(synapse);GO:0046872(metal ion binding)	04150(mTOR signaling pathway)
circRNA11338	0	0	6.58811	7.12999	6.85905	0	up	Inf	0.0251341	0.631073	yes	+	4	circRNA	102189209	LOC102189209	mRNA	NA	NA	NA
circRNA11351	0	0	2.67145	2.7132	2.69233	0	up	Inf	0.00493643	0.631073	yes	+	6	circRNA	XM_005684018.1	DOCK5	mRNA	NA	GO:0005085(guanyl-nucleotide exchange factor activity);GO:0005525(GTP binding);GO:0005737(cytoplasm);GO:0051020(GTPase binding)	NA
circRNA11419	0	0	2.78687	3.14727	2.96707	0	up	Inf	0.0386163	0.631073	yes	+	7	circRNA	XM_005684309.1	HSDL2	mRNA	NA	GO:0005777(peroxisome);GO:0016491(oxidoreductase activity);GO:0032934(sterol binding)	NA
circRNA1151	1.70352	1.87338	0	0	0	1.78845	down	-Inf	0.0302088	0.631073	yes	-	7	circRNA	XM_005685170.1	MYO9A	mRNA	NA	GO:0003774(motor activity);GO:0005096(GTPase activator activity);GO:0005524(ATP binding);GO:0005737(cytoplasm);GO:0016021(integral to membrane);GO:0016459(myosin complex);GO:0035556(intracellular signal transduction);GO:0046872(metal ion binding)	NA
circRNA1168	14.6845	15.8965	0	0	0	15.2905	down	-Inf	0.0252191	0.631073	yes	+	12	circRNA	XM_005685363.1	SUPT16H	mRNA	suppressor of Ty 16 homolog (S. cerevisiae)	GO:0005525(GTP binding);GO:0005654(nucleoplasm);GO:0005694(chromosome);GO:0006260(DNA replication);GO:0006281(DNA repair);GO:0006337(nucleosome disassembly);GO:0006368(transcription elongation from RNA polymerase II promoter);GO:0016032(viral reproduction);GO:0032786(positive regulation of transcription elongation, DNA-dependent);GO:0050434(positive regulation of viral transcription)	NA
circRNA1194	1.30225	1.26911	0	0	0	1.28568	down	-Inf	0.00820523	0.631073	yes	+	5	circRNA	XM_005685532.1	GANC	mRNA	NA	GO:0005975(carbohydrate metabolic process);GO:0030246(carbohydrate binding);GO:0032450(maltose alpha-glucosidase activity)	00052(Galactose metabolism);00500(Starch and sucrose metabolism)
circRNA1206	4.61443	3.96392	0	0	0	4.28918	down	-Inf	0.0481843	0.631073	yes	-	2	circRNA	XM_005685547.1	UBR1	mRNA	ubiquitin protein ligase E3 component n-recognin 1	GO:0005829(cytosol);GO:0008270(zinc ion binding);GO:0032007(negative regulation of TOR signaling cascade);GO:0070728(leucine binding);GO:0071233(cellular response to leucine)	NA
circRNA124	3.47888	3.12861	0	0	0	3.30375	down	-Inf	0.0337164	0.631073	yes	+	4	circRNA	XM_005700815.1	PHF16	mRNA	NA	GO:0000123(histone acetyltransferase complex);GO:0008270(zinc ion binding);GO:0043966(histone H3 acetylation);GO:0043981(histone H4-K5 acetylation);GO:0043982(histone H4-K8 acetylation);GO:0043983(histone H4-K12 acetylation)	NA
circRNA1240	2.2323	2.54906	0	0	0	2.39068	down	-Inf	0.0421142	0.631073	yes	+	1	circRNA	XM_005685671.1	HERC1	mRNA	HECT and RLD domain containing E3 ubiquitin protein ligase family member 1	GO:0005086(ARF guanyl-nucleotide exchange factor activity);GO:0005794(Golgi apparatus);GO:0005829(cytosol);GO:0006464(protein modification process);GO:0006810(transport);GO:0016020(membrane);GO:0016881(acid-amino acid ligase activity)	04120(Ubiquitin mediated proteolysis)
circRNA1241	2.69807	2.78121	0	0	0	2.73964	down	-Inf	0.00965929	0.631073	yes	+	2	circRNA	XM_005685671.1	HERC1	mRNA	HECT and RLD domain containing E3 ubiquitin protein ligase family member 1	GO:0005086(ARF guanyl-nucleotide exchange factor activity);GO:0005794(Golgi apparatus);GO:0005829(cytosol);GO:0006464(protein modification process);GO:0006810(transport);GO:0016020(membrane);GO:0016881(acid-amino acid ligase activity)	04120(Ubiquitin mediated proteolysis)
circRNA1262	9.39822	8.25976	0	0	0	8.82899	down	-Inf	0.040988	0.631073	yes	+	4	circRNA	XM_005685698.1	BNIP2	mRNA	NA	GO:0005096(GTPase activator activity);GO:0005509(calcium ion binding);GO:0005515(protein binding);GO:0005635(nuclear envelope);GO:0005829(cytosol);GO:0006915(apoptosis);GO:0006916(anti-apoptosis);GO:0042692(muscle cell differentiation);GO:0048471(perinuclear region of cytoplasm);GO:0051149(positive regulation of muscle cell differentiation)	00230(Purine metabolism)
circRNA1335	3.65238	4.05119	0	0	0	3.85178	down	-Inf	0.0329283	0.631073	yes	+	4	circRNA	XM_005685906.1	AP5M1	mRNA	NA	GO:0006886(intracellular protein transport);GO:0016192(vesicle-mediated transport);GO:0030131(clathrin adaptor complex)	NA
circRNA1341	0.352972	0.361491	0	0	0	0.357231	down	-Inf	0.00759086	0.631073	yes	-	4	circRNA	XM_005685934.1	CCDC175	mRNA	NA	NA	04010(MAPK signaling pathway);04062(Chemokine signaling pathway);04210(Apoptosis);04620(Toll-like receptor signaling pathway);04621(NOD-like receptor signaling pathway);04622(RIG-I-like receptor signaling pathway);04623(Cytosolic DNA-sensing pathway);04660(T cell receptor signaling pathway);04662(B cell receptor signaling pathway);04920(Adipocytokine signaling pathway);05120(Epithelial cell signa…
circRNA1390	3.00672	2.87905	0	0	0	2.94289	down	-Inf	0.0138067	0.631073	yes	+	6	circRNA	XM_005686117.1	PCNX	mRNA	NA	GO:0016021(integral to membrane)	NA
circRNA1393	7.91283	8.97811	0	0	0	8.44547	down	-Inf	0.0400972	0.631073	yes	+	2	circRNA	XM_005686031.1	SIPA1L1	mRNA	NA	GO:0005096(GTPase activator activity);GO:0005737(cytoplasm);GO:0005886(plasma membrane);GO:0014069(postsynaptic density);GO:0019717(synaptosome);GO:0030054(cell junction);GO:0031532(actin cytoskeleton reorganization);GO:0032861(activation of Rap GTPase activity);GO:0045211(postsynaptic membrane);GO:0046875(ephrin receptor binding);GO:0048013(ephrin receptor signaling pathway);GO:0050770(regulatio…	04670(Leucyte transendothelial migration)
circRNA1421	1.54985	1.48973	0	0	0	1.51979	down	-Inf	0.0125912	0.631073	yes	-	4	circRNA	XM_005686174.1	CEP128	mRNA	NA	GO:0000922(spindle pole);GO:0005814(centriole)	04962(Vasopressin-regulated water reabsorption);05016(Huntington's disease)
circRNA1450	2.83232	3.08254	0	0	0	2.95743	down	-Inf	0.0269146	0.631073	yes	-	2	circRNA	XM_005686221.1	RPS6KA5	mRNA	NA	GO:0000287(magnesium ion binding);GO:0002755(MyD88-dependent toll-like receptor signaling pathway);GO:0002756(MyD88-independent toll-like receptor signaling pathway);GO:0004674(protein serine/threonine kinase activity);GO:0005524(ATP binding);GO:0005654(nucleoplasm);GO:0005737(cytoplasm);GO:0007173(epidermal growth factor receptor signaling pathway);GO:0007411(axon guidance);GO:0008063(Toll signa…	04010(MAPK signaling pathway);04722(Neurotrophin signaling pathway)
circRNA1452	28.6048	27.4291	0	0	0	28.0169	down	-Inf	0.0133547	0.631073	yes	+	6	circRNA	XM_005686203.1	CASC4	mRNA	NA	GO:0016021(integral to membrane)	NA
circRNA1470	2.94985	2.77657	0	0	0	2.86321	down	-Inf	0.0192585	0.631073	yes	+	3	circRNA	XM_005691147.1	MAP9	mRNA	NA	GO:0005737(cytoplasm);GO:0005819(spindle);GO:0005874(microtubule);GO:0007067(mitosis);GO:0051301(cell division)	NA
circRNA1564	1.20442	1.11037	0	0	0	1.1574	down	-Inf	0.0258519	0.631073	yes	-	8	circRNA	XM_005691277.1	SPATA5	mRNA	NA	GO:0005524(ATP binding);GO:0005739(mitochondrion);GO:0007275(multicellular organismal development);GO:0007283(spermatogenesis);GO:0017111(nucleoside-triphosphatase activity);GO:0030154(cell differentiation)	04962(Vasopressin-regulated water reabsorption)
circRNA1574	9.52809	9.11804	0	0	0	9.32306	down	-Inf	0.0139976	0.631073	yes	+	7	circRNA	XM_005691291.1	TRPC3	mRNA	NA	GO:0005515(protein binding);GO:0005887(integral to plasma membrane);GO:0007411(axon guidance);GO:0007602(phototransduction);GO:0015279(store-operated calcium channel activity);GO:0030168(platelet activation)	NA
circRNA1663	7.73638	8.75469	0	0	0	8.24553	down	-Inf	0.039261	0.631073	yes	+	6	circRNA	XM_005691693.1	SART3	mRNA	NA	GO:0000166(nucleotide binding);GO:0003723(RNA binding);GO:0005515(protein binding);GO:0005737(cytoplasm);GO:0006396(RNA processing);GO:0016607(nuclear speck)	NA
circRNA1699	15.0505	16.6905	0	0	0	15.8705	down	-Inf	0.0328634	0.631073	yes	+	2	circRNA	XM_005690458.1	UCHL5	mRNA	NA	GO:0000502(proteasome complex);GO:0004221(ubiquitin thiolesterase activity);GO:0004843(ubiquitin-specific protease activity);GO:0005634(nucleus);GO:0005829(cytosol);GO:0006281(DNA repair);GO:0006310(DNA recombination);GO:0006351(transcription, DNA-dependent);GO:0006355(regulation of transcription, DNA-dependent);GO:0006511(ubiquitin-dependent protein catabolic process);GO:0008242(omega peptidase …	NA
circRNA1767	9.69697	10.5785	0	0	0	10.1377	down	-Inf	0.0276604	0.631073	yes	+	2	circRNA	XM_005690565.1	CEP170	mRNA	NA	GO:0005814(centriole);GO:0005819(spindle);GO:0005874(microtubule)	NA
circRNA1768	5.57757	5.87641	0	0	0	5.72699	down	-Inf	0.0166064	0.631073	yes	+	7	circRNA	XM_005690565.1	CEP170	mRNA	NA	GO:0005814(centriole);GO:0005819(spindle);GO:0005874(microtubule)	NA
circRNA1776	2.48456	2.37859	0	0	0	2.43157	down	-Inf	0.0138709	0.631073	yes	-	13	circRNA	XM_005690630.1	KIFAP3	mRNA	kinesin-associated protein 3	GO:0000794(condensed nuclear chromosome);GO:0005783(endoplasmic reticulum);GO:0005813(centrosome);GO:0005829(cytosol);GO:0005876(spindle microtubule);GO:0006461(protein complex assembly);GO:0007165(signal transduction);GO:0007596(blood coagulation);GO:0016939(kinesin II complex);GO:0019894(kinesin binding);GO:0072383(plus-end-directed vesicle transport along microtubule)	05200(Pathways in cancer);05221(Acute myeloid leukemia);05412(Arrhythmogenic right ventricular cardiomyopathy )
circRNA1826	17.74	19.108	0	0	0	18.424	down	-Inf	0.0236252	0.631073	yes	-	4	circRNA	XM_005690710.1	KIF1B	mRNA	kinesin family member 1B	GO:0003777(microtubule motor activity);GO:0005524(ATP binding);GO:0005783(endoplasmic reticulum);GO:0005794(Golgi apparatus);GO:0005874(microtubule);GO:0006890(retrograde vesicle-mediated transport, Golgi to ER);GO:0007018(microtubule-based movement)	NA
circRNA1868	4.03699	4.28755	0	0	0	4.16227	down	-Inf	0.0191559	0.631073	yes	-	4	circRNA	XM_005690909.1	RFWD2	mRNA	NA	GO:0005515(protein binding);GO:0005813(centrosome);GO:0005829(cytosol);GO:0005925(focal adhesion);GO:0006977(DNA damage response, signal transduction by p53 class mediator resulting in cell cycle arrest);GO:0008270(zinc ion binding);GO:0016607(nuclear speck);GO:0016874(ligase activity)	04115(p53 signaling pathway);04120(Ubiquitin mediated proteolysis)
circRNA1885	3.40916	3.38679	0	0	0	3.39798	down	-Inf	0.00209617	0.631073	yes	+	8	circRNA	XM_005690938.1	CEP350	mRNA	NA	GO:0005634(nucleus);GO:0005813(centrosome);GO:0005819(spindle)	NA
circRNA1886	5.25017	4.81938	0	0	0	5.03477	down	-Inf	0.0272191	0.631073	yes	+	3	circRNA	XM_005690938.1	CEP350	mRNA	NA	GO:0005634(nucleus);GO:0005813(centrosome);GO:0005819(spindle)	NA
circRNA1887	6.02366	5.37785	0	0	0	5.70075	down	-Inf	0.0360215	0.631073	yes	+	13	circRNA	XM_005690938.1	CEP350	mRNA	NA	GO:0005634(nucleus);GO:0005813(centrosome);GO:0005819(spindle)	NA
circRNA189	11.5185	13.2066	0	0	0	12.3626	down	-Inf	0.0433975	0.631073	yes	+	8	circRNA	XM_005701121.1	ARHGAP6	mRNA	NA	GO:0005070(SH3/SH2 adaptor activity);GO:0005100(Rho GTPase activator activity);GO:0005829(cytosol);GO:0005884(actin filament);GO:0007202(activation of phospholipase C activity);GO:0007266(Rho protein signal transduction);GO:0016004(phospholipase activator activity);GO:0017124(SH3 domain binding);GO:0030041(actin filament polymerization);GO:0043274(phospholipase binding);GO:0051497(negative regula…	00750(Vitamin B6 metabolism)
circRNA1904	2.37632	2.62029	0	0	0	2.49831	down	-Inf	0.03106	0.631073	yes	+	4	circRNA	XM_005690967.1	RGL1	mRNA	ral guanine nucleotide dissociation stimulator-like 1	GO:0005829(cytosol);GO:0007264(small GTPase mediated signal transduction);GO:0008321(Ral guanyl-nucleotide exchange factor activity);GO:0044255(cellular lipid metabolic process);GO:0051056(regulation of small GTPase mediated signal transduction)	05200(Pathways in cancer);05210(Colorectal cancer);05212(Pancreatic cancer)
circRNA1914	15.0438	15.3953	0	0	0	15.2196	down	-Inf	0.00735207	0.631073	yes	-	3	circRNA	XM_005690979.1	TPR	mRNA	NA	GO:0000777(condensed chromosome kinetochore);GO:0004828(serine-tRNA ligase activity);GO:0005515(protein binding);GO:0005524(ATP binding);GO:0005643(nuclear pore);GO:0005654(nucleoplasm);GO:0005737(cytoplasm);GO:0005975(carbohydrate metabolic process);GO:0006434(seryl-tRNA aminoacylation);GO:0006606(protein import into nucleus);GO:0007094(mitotic cell cycle spindle assembly checkpoint);GO:0010827(…	04011(MAPK signaling pathway - yeast);05200(Pathways in cancer);05216(Thyroid cancer)
circRNA1947	11.2012	11.2292	0	0	0	11.2152	down	-Inf	0.000795752	0.631073	yes	+	5	circRNA	XM_005691055.1	NEK7	mRNA	NIMA-related kinase 7	GO:0000922(spindle pole);GO:0004674(protein serine/threonine kinase activity);GO:0005524(ATP binding);GO:0005634(nucleus);GO:0005815(microtubule organizing center);GO:0005874(microtubule);GO:0046872(metal ion binding)	NA
circRNA1956	1.02683	0.956883	0	0	0	0.991855	down	-Inf	0.0224372	0.631073	yes	-	4	circRNA	XM_005689366.1	DYNC2H1	mRNA	dynein, cytoplasmic 2, heavy chain 1	NA	04145(Phagosome);04962(Vasopressin-regulated water reabsorption)
circRNA2026	2.66998	2.89215	0	0	0	2.78106	down	-Inf	0.025416	0.631073	yes	+	2	circRNA	XM_005689657.1	LOC102190621	mRNA	NA	GO:0005789(endoplasmic reticulum membrane);GO:0005792(microsome);GO:0006805(xenobiotic metabolic process);GO:0009055(electron carrier activity);GO:0020037(heme binding);GO:0042359(vitamin D metabolic process);GO:0047749(cholestanetriol 26-monooxygenase activity)	NA
circRNA2037	4.86962	5.23636	0	0	0	5.05299	down	-Inf	0.0230922	0.631073	yes	+	4	circRNA	XM_005689599.1	BTBD10	mRNA	BTB (POZ) domain containing 10	GO:0005634(nucleus)	NA
circRNA2063	4.89087	5.08404	0	0	0	4.98746	down	-Inf	0.0123271	0.631073	yes	+	2	circRNA	XM_005689846.1	TRIM21	mRNA	NA	GO:0000209(protein polyubiquitination);GO:0000932(cytoplasmic mRNA processing body);GO:0003677(DNA binding);GO:0003723(RNA binding);GO:0004842(ubiquitin-protein ligase activity);GO:0005634(nucleus);GO:0006513(protein monoubiquitination);GO:0007049(cell cycle);GO:0008270(zinc ion binding);GO:0031648(protein destabilization);GO:0032088(negative regulation of NF-kappaB transcription factor activity)…	05322(Systemic lupus erythematosus)
circRNA2083	4.65152	4.28731	0	0	0	4.46942	down	-Inf	0.0259247	0.631073	yes	+	2	circRNA	XM_005690004.1	UVRAG	mRNA	NA	GO:0005515(protein binding);GO:0005764(lysosome);GO:0005769(early endosome);GO:0005770(late endosome);GO:0006281(DNA repair);GO:0010508(positive regulation of autophagy)	NA
circRNA2091	8.34489	9.54068	0	0	0	8.94279	down	-Inf	0.0424994	0.631073	yes	+	3	circRNA	XM_005690056.1	QSER1	mRNA	NA	NA	NA
circRNA2098	10.3333	8.83198	0	0	0	9.58266	down	-Inf	0.0497692	0.631073	yes	+	2	circRNA	XM_005690070.1	HIPK3	mRNA	NA	GO:0000122(negative regulation of transcription from RNA polymerase II promoter);GO:0003714(transcription corepressor activity);GO:0004674(protein serine/threonine kinase activity);GO:0005515(protein binding);GO:0005524(ATP binding);GO:0005634(nucleus);GO:0005737(cytoplasm);GO:0006351(transcription, DNA-dependent);GO:0006355(regulation of transcription, DNA-dependent);GO:0006915(apoptosis);GO:000…	NA
circRNA2101	36.4202	33.833	0	0	0	35.1266	down	-Inf	0.0234342	0.631073	yes	+	5	circRNA	XM_005690075.1	CAPRIN1	mRNA	cell cycle associated protein 1	GO:0000932(cytoplasmic mRNA processing body);GO:0003723(RNA binding);GO:0005829(cytosol);GO:0010494(stress granule);GO:0017148(negative regulation of translation);GO:0030425(dendrite);GO:0050775(positive regulation of dendrite morphogenesis);GO:0061003(positive regulation of dendritic spine morphogenesis)	NA
circRNA211	22.2432	23.1623	0	0	0	22.7028	down	-Inf	0.0128838	0.631073	yes	+	7	circRNA	XM_005687839.1	FBXO18	mRNA	F-box protein, helicase, 18	NA	NA
circRNA2120	21.7187	18.6093	0	0	0	20.164	down	-Inf	0.0489888	0.631073	yes	-	2	circRNA	XM_005690204.1	AMBRA1	mRNA	NA	GO:0005776(autophagic vacuole);GO:0006914(autophagy);GO:0007399(nervous system development);GO:0030154(cell differentiation);GO:0031410(cytoplasmic vesicle)	NA
circRNA2128	4.6802	5.11683	0	0	0	4.89851	down	-Inf	0.0283541	0.631073	yes	-	10	circRNA	XM_005690220.1	NUP160	mRNA	NA	GO:0000236(mitotic prometaphase);GO:0005487(nucleocytoplasmic transporter activity);GO:0005515(protein binding);GO:0005829(cytosol);GO:0005975(carbohydrate metabolic process);GO:0006406(mRNA export from nucleus);GO:0010827(regulation of glucose transport);GO:0015031(protein transport);GO:0015758(glucose transport);GO:0016032(viral reproduction);GO:0031080(Nup107-160 complex);GO:0055085(transmembr…	NA
circRNA2129	4.70032	4.94912	0	0	0	4.82472	down	-Inf	0.0164108	0.631073	yes	-	12	circRNA	XM_005690220.1	NUP160	mRNA	NA	GO:0000236(mitotic prometaphase);GO:0005487(nucleocytoplasmic transporter activity);GO:0005515(protein binding);GO:0005829(cytosol);GO:0005975(carbohydrate metabolic process);GO:0006406(mRNA export from nucleus);GO:0010827(regulation of glucose transport);GO:0015031(protein transport);GO:0015758(glucose transport);GO:0016032(viral reproduction);GO:0031080(Nup107-160 complex);GO:0055085(transmembr…	NA
circRNA2153	2.68152	2.77754	0	0	0	2.72953	down	-Inf	0.0111965	0.631073	yes	-	5	circRNA	XM_005688755.1	BAI3	mRNA	NA	GO:0004930(G-protein coupled receptor activity);GO:0005886(plasma membrane);GO:0007218(neuropeptide signaling pathway);GO:0016021(integral to membrane);GO:0016525(negative regulation of angiogenesis)	NA
circRNA2212	1.28507	1.26433	0	0	0	1.2747	down	-Inf	0.00517868	0.631073	yes	-	3	circRNA	XM_005689037.1	PPP1R42	mRNA	protein phosphatase 1, regulatory subunit 42	NA	NA
circRNA2225	1.07722	1.1065	0	0	0	1.09186	down	-Inf	0.00853669	0.631073	yes	-	3	circRNA	XM_005689045.1	SLCO5A1	mRNA	NA	GO:0005215(transporter activity);GO:0005886(plasma membrane);GO:0016021(integral to membrane)	NA
circRNA2244	0.691934	0.764775	0	0	0	0.728355	down	-Inf	0.0318068	0.631073	yes	-	4	circRNA	XM_005689069.1	STAU2	mRNA	NA	GO:0003725(double-stranded RNA binding);GO:0005730(nucleolus);GO:0005783(endoplasmic reticulum);GO:0005874(microtubule);GO:0006810(transport)	00791(Atrazine degradation)
circRNA2258	2.96802	3.21764	0	0	0	3.09283	down	-Inf	0.0256765	0.631073	yes	+	1	circRNA	XM_005689143.1	TRPS1	mRNA	NA	GO:0000122(negative regulation of transcription from RNA polymerase II promoter);GO:0001501(skeletal system development);GO:0003700(sequence-specific DNA binding transcription factor activity);GO:0005515(protein binding);GO:0005634(nucleus);GO:0006366(transcription from RNA polymerase II promoter);GO:0006607(NLS-bearing substrate import into nucleus);GO:0008270(zinc ion binding);GO:0032330(regula…	NA
circRNA2280	13.9637	12.4041	0	0	0	13.1839	down	-Inf	0.0376105	0.631073	yes	+	8	circRNA	XM_005689302.1	UBR5	mRNA	NA	GO:0000209(protein polyubiquitination);GO:0003723(RNA binding);GO:0005515(protein binding);GO:0005625(soluble fraction);GO:0005634(nucleus);GO:0006974(response to DNA damage stimulus);GO:0008270(zinc ion binding);GO:0008283(cell proliferation);GO:0033160(positive regulation of protein import into nucleus, translocation);GO:0034450(ubiquitin-ubiquitin ligase activity);GO:0035413(positive regulatio…	04120(Ubiquitin mediated proteolysis)
circRNA2364	5.39805	4.70311	0	0	0	5.05058	down	-Inf	0.0437294	0.631073	yes	+	6	circRNA	XM_005689254.1	NBN	mRNA	nibrin	GO:0000723(telomere maintenance);GO:0000724(double-strand break repair via homologous recombination);GO:0000784(nuclear chromosome, telomeric region);GO:0005654(nucleoplasm);GO:0005730(nucleolus);GO:0007050(cell cycle arrest);GO:0007095(mitotic cell cycle G2/M transition DNA damage checkpoint);GO:0007126(meiosis);GO:0008134(transcription factor binding);GO:0030174(regulation of DNA-dependent DNA …	03440(Homologous recombination)
circRNA2425	6.08287	6.08833	0	0	0	6.0856	down	-Inf	0.000285772	0.631073	yes	-	3	circRNA	XM_005693129.1	TUBD1	mRNA	tubulin, delta 1	GO:0003924(GTPase activity);GO:0005198(structural molecule activity);GO:0005525(GTP binding);GO:0005634(nucleus);GO:0005814(centriole);GO:0005874(microtubule);GO:0007018(microtubule-based movement);GO:0007275(multicellular organismal development);GO:0007283(spermatogenesis);GO:0030154(cell differentiation);GO:0051258(protein polymerization)	NA
circRNA2468	35.5703	34.058	0	0	0	34.8142	down	-Inf	0.0138252	0.631073	yes	+	4	circRNA	XM_005693233.1	UTP6	mRNA	NA	GO:0005488(binding);GO:0005730(nucleolus);GO:0006364(rRNA processing)	NA
circRNA2485	8.1529	7.54797	3.98871	3.2425	3.61561	7.85043	down	-1.11853	0.0143409	0.631073	yes	+	3	circRNA	XM_005693324.1	SRR	mRNA	NA	GO:0000287(magnesium ion binding);GO:0003941(L-serine ammonia-lyase activity);GO:0005524(ATP binding);GO:0006563(L-serine metabolic process);GO:0008721(D-serine ammonia-lyase activity);GO:0030170(pyridoxal phosphate binding);GO:0030378(serine racemase activity)	00260(Glycine, serine and threonine metabolism)
circRNA2498	2.85254	2.4427	0	0	0	2.64762	down	-Inf	0.0491751	0.631073	yes	-	3	circRNA	XM_005693421.1	LOC102189792	mRNA	NA	GO:0000226(microtubule cytoskeleton organization);GO:0005874(microtubule);GO:0035085(cilium axoneme);GO:0035086(flagellar axoneme)	04530(Tight junction);05416(Viral myocarditis)
circRNA2539	7.99998	8.72614	0	0	0	8.36306	down	-Inf	0.0276214	0.631073	yes	+	4	circRNA	XM_005693601.1	NCOR1	mRNA	NA	GO:0000790(nuclear chromatin);GO:0003714(transcription corepressor activity);GO:0005876(spindle microtubule);GO:0006366(transcription from RNA polymerase II promoter);GO:0016568(chromatin modification);GO:0017053(transcriptional repressor complex);GO:0042826(histone deacetylase binding);GO:0044212(transcription regulatory region DNA binding);GO:0044255(cellular lipid metabolic process);GO:0046329…	NA
circRNA2563	32.0083	27.9098	0	0	0	29.959	down	-Inf	0.0434773	0.631073	yes	-	8	circRNA	XM_005693720.1	NPEPPS	mRNA	aminopeptidase puromycin sensitive	GO:0000209(protein polyubiquitination);GO:0002474(antigen processing and presentation of peptide antigen via MHC class I);GO:0004177(aminopeptidase activity);GO:0005634(nucleus);GO:0005829(cytosol);GO:0006508(proteolysis);GO:0008237(metallopeptidase activity);GO:0008270(zinc ion binding)	NA
circRNA2582	23.7657	23.1533	0	0	0	23.4595	down	-Inf	0.00830873	0.631073	yes	-	3	circRNA	XM_005693957.1	GOSR2	mRNA	NA	GO:0000139(Golgi membrane);GO:0015031(protein transport);GO:0016021(integral to membrane)	04130(SNARE interactions in vesicular transport)
circRNA2639	9.50175	8.65593	0	0	0	9.07884	down	-Inf	0.0296335	0.631073	yes	-	4	circRNA	XM_005694128.1	ITGB4	mRNA	NA	GO:0004872(receptor activity);GO:0005615(extracellular space);GO:0005624(membrane fraction);GO:0005625(soluble fraction);GO:0005938(cell cortex);GO:0007160(cell-matrix adhesion);GO:0007229(integrin-mediated signaling pathway);GO:0007275(multicellular organismal development);GO:0008305(integrin complex);GO:0009611(response to wounding);GO:0030056(hemidesmosome);GO:0031252(cell leading edge);GO:004…	04510(Focal adhesion);04512(ECM-receptor interaction);04810(Regulation of actin cytoskeleton);05410(Hypertrophic cardiomyopathy );05412(Arrhythmogenic right ventricular cardiomyopathy );05414(Dilated cardiomyopathy)
circRNA264	16.3157	14.3414	0	0	0	15.3286	down	-Inf	0.0409413	0.631073	yes	+	1	circRNA	XM_005687939.1	KIAA1217	mRNA	KIAA1217 ortholog	NA	05110(Vibrio cholerae infection)
circRNA2654	2.10169	2.22061	0	0	0	2.16115	down	-Inf	0.0175111	0.631073	yes	-	20	circRNA	XM_005694504.1	CEP112	mRNA	NA	GO:0005813(centrosome)	04530(Tight junction)
circRNA2688	21.3114	20.3055	0	0	0	20.8084	down	-Inf	0.0153833	0.631073	yes	-	10	circRNA	XM_005691836.1	MBTPS1	mRNA	NA	GO:0000139(Golgi membrane);GO:0004252(serine-type endopeptidase activity);GO:0005788(endoplasmic reticulum lumen);GO:0005789(endoplasmic reticulum membrane);GO:0006508(proteolysis);GO:0008203(cholesterol metabolic process);GO:0016021(integral to membrane)	NA
circRNA2696	5.9417	5.94558	0	0	0	5.94364	down	-Inf	0.000207667	0.631073	yes	-	4	circRNA	XM_005691946.1	VPS35	mRNA	vacuolar protein sorting 35 homolog (S. cerevisiae)	GO:0015031(protein transport);GO:0016020(membrane)	NA
circRNA271	9.81533	8.54868	0	0	0	9.18201	down	-Inf	0.0438413	0.631073	yes	+	5	circRNA	XM_005687956.1	PRPF18	mRNA	NA	GO:0005681(spliceosomal complex);GO:0006397(mRNA processing);GO:0008380(RNA splicing);GO:0016607(nuclear speck)	NA
circRNA2745	1.87923	1.7106	0	0	0	1.79491	down	-Inf	0.0298824	0.631073	yes	+	14	circRNA	XM_005692470.1	TANGO6	mRNA	NA	GO:0005488(binding);GO:0016021(integral to membrane)	NA
circRNA2750	1.36917	1.31709	0	0	0	1.34313	down	-Inf	0.0123404	0.631073	yes	+	7	circRNA	XM_005692470.1	TANGO6	mRNA	NA	GO:0005488(binding);GO:0016021(integral to membrane)	NA
circRNA2755	3.49536	3.35496	0	0	0	3.42516	down	-Inf	0.0130459	0.631073	yes	+	2	circRNA	XM_005692470.1	TANGO6	mRNA	NA	GO:0005488(binding);GO:0016021(integral to membrane)	NA
circRNA2784	6.96351	7.61237	0	0	0	7.28794	down	-Inf	0.0283208	0.631073	yes	+	3	circRNA	XM_005692364.1	ZNF527	mRNA	NA	GO:0003677(DNA binding);GO:0005634(nucleus);GO:0006351(transcription, DNA-dependent);GO:0006355(regulation of transcription, DNA-dependent);GO:0008270(zinc ion binding)	NA
circRNA2821	13.989	11.9911	0	0	0	12.9901	down	-Inf	0.0488616	0.631073	yes	-	5	circRNA	XM_005698199.1	LIPA	mRNA	lipase A, lysosomal acid, cholesterol esterase	GO:0004771(sterol esterase activity);GO:0005764(lysosome);GO:0016042(lipid catabolic process)	00100(Steroid biosynthesis);04142(Lysosome)
circRNA2824	27.0547	22.5651	5.49879	8.90002	7.19941	24.8099	down	-1.78496	0.0291811	0.631073	yes	-	1	circRNA	XM_005698201.1	PANK1	mRNA	pantothenate kinase 1	GO:0004594(pantothenate kinase activity);GO:0005524(ATP binding);GO:0005634(nucleus);GO:0005829(cytosol);GO:0015937(coenzyme A biosynthetic process);GO:0015939(pantothenate metabolic process)	00770(Pantothenate and CoA biosynthesis)
circRNA2831	11.9298	12.8658	0	0	0	12.3978	down	-Inf	0.0240184	0.631073	yes	+	5	circRNA	XM_005698243.1	TNKS2	mRNA	NA	GO:0000139(Golgi membrane);GO:0000209(protein polyubiquitination);GO:0000242(pericentriolar material);GO:0000784(nuclear chromosome, telomeric region);GO:0003950(NAD+ ADP-ribosyltransferase activity);GO:0005515(protein binding);GO:0005635(nuclear envelope);GO:0005792(microsome);GO:0016055(Wnt receptor signaling pathway);GO:0032212(positive regulation of telomere maintenance via telomerase);GO:004…	NA
circRNA2853	4.60202	4.30517	0	0	0	4.4536	down	-Inf	0.0212091	0.631073	yes	+	8	circRNA	XM_005698234.1	TBC1D12	mRNA	NA	GO:0005097(Rab GTPase activator activity);GO:0005622(intracellular)	NA
circRNA2856	2.40046	2.07101	0	0	0	2.23573	down	-Inf	0.0468207	0.631073	yes	+	3	circRNA	XM_005698236.1	HELLS	mRNA	NA	NA	NA
circRNA2859	93.4199	80.5579	8.58277	0	4.29138	86.9889	down	-4.34132	0.013602	0.631073	yes	-	5	circRNA	XM_005698259.1	ALDH18A1	mRNA	NA	GO:0004349(glutamate 5-kinase activity);GO:0004350(glutamate-5-semialdehyde dehydrogenase activity);GO:0005524(ATP binding);GO:0005743(mitochondrial inner membrane);GO:0006561(proline biosynthetic process)	00330(Arginine and proline metabolism)
circRNA2874	4.28181	4.62426	0	0	0	4.45303	down	-Inf	0.0244665	0.631073	yes	+	3	circRNA	XM_005698392.1	CUTC	mRNA	NA	GO:0005507(copper ion binding);GO:0005634(nucleus);GO:0005737(cytoplasm);GO:0055070(copper ion homeostasis)	NA
circRNA2900	24.535	22.6203	6.9413	8.14271	7.542	23.5777	down	-1.6444	0.00950227	0.631073	yes	+	3	circRNA	XM_005698481.1	ACSL5	mRNA	NA	GO:0004467(long-chain fatty acid-CoA ligase activity);GO:0005524(ATP binding);GO:0005741(mitochondrial outer membrane);GO:0005789(endoplasmic reticulum membrane);GO:0006631(fatty acid metabolic process);GO:0007584(response to nutrient);GO:0009744(response to sucrose stimulus);GO:0009749(response to glucose stimulus);GO:0010747(positive regulation of plasma membrane long-chain fatty acid transport…	00071(Fatty acid metabolism);03320(PPAR signaling pathway);04146(Peroxisome);04920(Adipocytokine signaling pathway)
circRNA2901	19.0706	17.9702	4.75482	7.51139	6.1331	18.5204	down	-1.59443	0.042775	0.631073	yes	+	5	circRNA	XM_005698481.1	ACSL5	mRNA	NA	GO:0004467(long-chain fatty acid-CoA ligase activity);GO:0005524(ATP binding);GO:0005741(mitochondrial outer membrane);GO:0005789(endoplasmic reticulum membrane);GO:0006631(fatty acid metabolic process);GO:0007584(response to nutrient);GO:0009744(response to sucrose stimulus);GO:0009749(response to glucose stimulus);GO:0010747(positive regulation of plasma membrane long-chain fatty acid transport…	00071(Fatty acid metabolism);03320(PPAR signaling pathway);04146(Peroxisome);04920(Adipocytokine signaling pathway)
circRNA2932	2.31284	2.20148	0	0	0	2.25716	down	-Inf	0.0157012	0.631073	yes	+	8	circRNA	XM_005698548.1	WDR11	mRNA	WD repeat domain 11	GO:0016021(integral to membrane)	04310(Wnt signaling pathway)
circRNA2962	2.70389	2.3713	0	0	0	2.5376	down	-Inf	0.04166	0.631073	yes	+	6	circRNA	XM_005698642.1	DOCK1	mRNA	NA	GO:0005085(guanyl-nucleotide exchange factor activity);GO:0005096(GTPase activator activity);GO:0005525(GTP binding);GO:0005829(cytosol);GO:0006911(phagocytosis, engulfment);GO:0006915(apoptosis);GO:0007229(integrin-mediated signaling pathway);GO:0007264(small GTPase mediated signal transduction);GO:0007411(axon guidance);GO:0007596(blood coagulation);GO:0016020(membrane);GO:0017124(SH3 domain bi…	NA
circRNA2973	4.72414	4.68695	0	0	0	4.70555	down	-Inf	0.00251519	0.631073	yes	-	3	circRNA	XM_005698681.1	GPM6A	mRNA	NA	GO:0016021(integral to membrane)	NA
circRNA2999	3.21801	3.14175	0	0	0	3.17988	down	-Inf	0.00763296	0.631073	yes	-	2	circRNA	XM_005698765.1	PCM1	mRNA	NA	GO:0000086(G2/M transition of mitotic cell cycle);GO:0000242(pericentriolar material);GO:0005829(cytosol);GO:0022027(interkinetic nuclear migration);GO:0031965(nuclear membrane);GO:0034451(centriolar satellite);GO:0034453(microtubule anchoring);GO:0042384(cilium assembly);GO:0042802(identical protein binding);GO:0050768(negative regulation of neurogenesis);GO:0051297(centrosome organization);GO:0…	NA
circRNA3011	4.37312	4.27478	0	0	0	4.32395	down	-Inf	0.00723866	0.631073	yes	+	3	circRNA	XM_005698796.1	TNKS	mRNA	NA	GO:0000139(Golgi membrane);GO:0000209(protein polyubiquitination);GO:0000242(pericentriolar material);GO:0000775(chromosome, centromeric region);GO:0000784(nuclear chromosome, telomeric region);GO:0003950(NAD+ ADP-ribosyltransferase activity);GO:0005515(protein binding);GO:0005643(nuclear pore);GO:0005792(microsome);GO:0007052(mitotic spindle organization);GO:0008270(zinc ion binding);GO:0015031(…	NA
circRNA3019	0.734395	0.723828	0	0	0	0.729112	down	-Inf	0.00461295	0.631073	yes	+	3	circRNA	XM_005698812.1	WRN	mRNA	NA	GO:0000287(magnesium ion binding);GO:0000403(Y-form DNA binding);GO:0000405(bubble DNA binding);GO:0000723(telomere maintenance);GO:0000731(DNA synthesis involved in DNA repair);GO:0005524(ATP binding);GO:0005654(nucleoplasm);GO:0005730(nucleolus);GO:0005813(centrosome);GO:0006284(base-excision repair);GO:0006310(DNA recombination);GO:0006979(response to oxidative stress);GO:0008408(3'-5' exonucl…	NA
circRNA3024	1.37618	1.6021	0	0	0	1.48914	down	-Inf	0.0482004	0.631073	yes	+	6	circRNA	XM_005698812.1	WRN	mRNA	NA	GO:0000287(magnesium ion binding);GO:0000403(Y-form DNA binding);GO:0000405(bubble DNA binding);GO:0000723(telomere maintenance);GO:0000731(DNA synthesis involved in DNA repair);GO:0005524(ATP binding);GO:0005654(nucleoplasm);GO:0005730(nucleolus);GO:0005813(centrosome);GO:0006284(base-excision repair);GO:0006310(DNA recombination);GO:0006979(response to oxidative stress);GO:0008408(3'-5' exonucl…	NA
circRNA3052	11.1175	10.1671	5.31455	4.42749	4.87102	10.6423	down	-1.12752	0.0126333	0.631073	yes	-	4	circRNA	XM_005698945.1	SLC20A2	mRNA	NA	GO:0004872(receptor activity);GO:0005315(inorganic phosphate transmembrane transporter activity);GO:0005886(plasma membrane);GO:0006814(sodium ion transport);GO:0015293(symporter activity);GO:0016021(integral to membrane);GO:0044419(interspecies interaction between organisms)	NA
circRNA3059	3.61032	3.40952	0	0	0	3.50992	down	-Inf	0.0182052	0.631073	yes	-	2	circRNA	XM_005698911.1	INTS10	mRNA	integrator complex subunit 10	GO:0016180(snRNA processing);GO:0032039(integrator complex)	NA
circRNA3094	1.11977	1.00809	0	0	0	1.06393	down	-Inf	0.0333821	0.631073	yes	+	3	circRNA	XM_005697001.1	NOL4	mRNA	NA	GO:0003723(RNA binding);GO:0005730(nucleolus)	NA
circRNA3112	1.58936	1.72808	0	0	0	1.65872	down	-Inf	0.0266052	0.631073	yes	+	9	circRNA	XM_005697037.1	OSBPL1A	mRNA	oxysterol binding protein-like 1A	GO:0005543(phospholipid binding);GO:0005622(intracellular);GO:0006869(lipid transport);GO:0008203(cholesterol metabolic process);GO:0016192(vesicle-mediated transport)	NA
circRNA3143	1.43131	1.57235	0	0	0	1.50183	down	-Inf	0.0298718	0.631073	yes	+	9	circRNA	XM_005697122.1	SMCHD1	mRNA	structural maintenance of chromosomes flexible hinge domain containing 1	GO:0005524(ATP binding);GO:0051276(chromosome organization)	NA
circRNA3148	12.6867	13.332	0	0	0	13.0094	down	-Inf	0.015787	0.631073	yes	+	2	circRNA	XM_005697126.1	ARHGAP28	mRNA	Rho GTPase activating protein 28	GO:0005096(GTPase activator activity);GO:0005829(cytosol);GO:0007264(small GTPase mediated signal transduction);GO:0051056(regulation of small GTPase mediated signal transduction)	05200(Pathways in cancer);05220(Chronic myeloid leukemia)
circRNA3165	36.0176	39.2715	12.1001	18.4627	15.2814	37.6446	down	-1.30066	0.0478986	0.631073	yes	+	2	circRNA	XM_005697224.1	SOGA2	mRNA	NA	NA	NA
circRNA3175	9.05606	9.41657	0	0	0	9.23631	down	-Inf	0.0124226	0.631073	yes	+	6	circRNA	XM_005697226.1	RALBP1	mRNA	ralA binding protein 1	GO:0005829(cytosol);GO:0006810(transport);GO:0006935(chemotaxis);GO:0007264(small GTPase mediated signal transduction);GO:0016020(membrane);GO:0017160(Ral GTPase binding);GO:0030675(Rac GTPase activator activity);GO:0043089(positive regulation of Cdc42 GTPase activity);GO:0043492(ATPase activity, coupled to movement of substances);GO:0048365(Rac GTPase binding)	05200(Pathways in cancer);05212(Pancreatic cancer)
circRNA3184	6.98652	6.8984	0	0	0	6.94246	down	-Inf	0.00404006	0.631073	yes	-	2	circRNA	XM_005697235.1	CEP76	mRNA	NA	GO:0000086(G2/M transition of mitotic cell cycle);GO:0005515(protein binding);GO:0005814(centriole);GO:0005829(cytosol);GO:0046599(regulation of centriole replication)	NA
circRNA3219	1.54353	1.69951	0	0	0	1.62152	down	-Inf	0.030595	0.631073	yes	+	2	circRNA	XM_005697279.1	WDR7	mRNA	WD repeat domain 7	NA	03022(Basal transcription factors)
circRNA3220	1.0104	1.11002	0	0	0	1.06021	down	-Inf	0.0298852	0.631073	yes	+	2	circRNA	XM_005697279.1	WDR7	mRNA	WD repeat domain 7	NA	03022(Basal transcription factors)
circRNA3235	7.58654	8.36282	0	0	0	7.97468	down	-Inf	0.0309606	0.631073	yes	+	2	circRNA	XM_005697292.1	ZNF532	mRNA	NA	GO:0003677(DNA binding);GO:0005634(nucleus);GO:0006351(transcription, DNA-dependent);GO:0006355(regulation of transcription, DNA-dependent);GO:0008270(zinc ion binding)	NA
circRNA3251	1.78741	1.61023	0	0	0	1.69882	down	-Inf	0.0331685	0.631073	yes	+	5	circRNA	XM_005697403.1	LOC102183842	mRNA	NA	GO:0005524(ATP binding);GO:0006810(transport);GO:0016021(integral to membrane);GO:0016887(ATPase activity)	02010(ABC transporters)
circRNA3295	20.7909	18.2022	0	0	0	19.4965	down	-Inf	0.0422018	0.631073	yes	-	6	circRNA	XM_005697965.1	MYH11	mRNA	NA	GO:0003779(actin binding);GO:0005516(calmodulin binding);GO:0005524(ATP binding);GO:0006939(smooth muscle contraction);GO:0008307(structural constituent of muscle);GO:0030016(myofibril);GO:0030241(skeletal muscle myosin thick filament assembly);GO:0032982(myosin filament);GO:0042470(melanosome);GO:0048251(elastic fiber assembly);GO:0048739(cardiac muscle fiber development)	04530(Tight junction);05416(Viral myocarditis)
circRNA3314	40.6542	35.4032	0	0	0	38.0287	down	-Inf	0.0438825	0.631073	yes	+	2	circRNA	XM_005697586.1	TMEM159	mRNA	NA	GO:0016021(integral to membrane)	NA
circRNA3329	4.08689	4.24432	1.7428	2.0748	1.9088	4.16561	down	-1.12586	0.0202166	0.631073	yes	-	2	circRNA	XM_005697603.1	COG7	mRNA	component of oligomeric golgi complex 7	GO:0000139(Golgi membrane);GO:0006486(protein glycosylation);GO:0006886(intracellular protein transport);GO:0006890(retrograde vesicle-mediated transport, Golgi to ER);GO:0017119(Golgi transport complex);GO:0034067(protein localization in Golgi apparatus);GO:0050821(protein stabilization)	00510(N-Glycan biosynthesis);00513(High-mannose type N-glycan biosynthesis)
circRNA3369	9.94617	9.64884	0	0	0	9.7975	down	-Inf	0.00965911	0.631073	yes	-	3	circRNA	XM_005697848.1	ZKSCAN5	mRNA	NA	GO:0003677(DNA binding);GO:0003700(sequence-specific DNA binding transcription factor activity);GO:0005634(nucleus);GO:0008270(zinc ion binding);GO:0016032(viral reproduction)	NA
circRNA3372	2.45415	2.35972	0	0	0	2.40694	down	-Inf	0.0124869	0.631073	yes	-	6	circRNA	XM_005697892.1	PMS2	mRNA	PMS2 postmeiotic segregation increased 2 (S. cerevisiae)	GO:0004519(endonuclease activity);GO:0005515(protein binding);GO:0005524(ATP binding);GO:0006298(mismatch repair);GO:0007131(reciprocal meiotic recombination);GO:0016446(somatic hypermutation of immunoglobulin genes);GO:0016887(ATPase activity);GO:0032138(single base insertion or deletion binding);GO:0032389(MutLalpha complex)	03430(Mismatch repair)
circRNA3390	12.8504	14.0399	0	0	0	13.4452	down	-Inf	0.0281437	0.631073	yes	-	2	circRNA	XM_005695500.1	EGFR	mRNA	epidermal growth factor receptor	NA	04010(MAPK signaling pathway);04012(ErbB signaling pathway);04013(MAPK signaling pathway - fly);04020(Calcium signaling pathway);04060(Cytokine-cytokine receptor interaction);04144(Endocytosis);04320(Dorso-ventral axis formation);04510(Focal adhesion);04520(Adherens junction);04540(Gap junction);04810(Regulation of actin cytoskeleton);04912(GnRH signaling pathway);05120(Epithelial cell signaling …
circRNA3461	10.3576	10.1323	0	0	0	10.245	down	-Inf	0.00700097	0.631073	yes	-	3	circRNA	XM_005695746.1	MITF	mRNA	microphthalmia-associated transcription factor	GO:0001077(RNA polymerase II core promoter proximal region sequence-specific DNA binding transcription factor activity involved in positive regulation of transcription);GO:0003677(DNA binding);GO:0005515(protein binding);GO:0005634(nucleus);GO:0006461(protein complex assembly);GO:0007275(multicellular organismal development);GO:0030318(melanocyte differentiation);GO:0043234(protein complex)	04916(Melanogenesis);05200(Pathways in cancer);05218(Melanoma)
circRNA3500	14.7365	13.5684	0	0	0	14.1525	down	-Inf	0.0262581	0.631073	yes	-	5	circRNA	XM_005696082.1	PTPRG	mRNA	protein tyrosine phosphatase, receptor type, G	GO:0005001(transmembrane receptor protein tyrosine phosphatase activity);GO:0005887(integral to plasma membrane);GO:0007169(transmembrane receptor protein tyrosine kinase signaling pathway);GO:0042802(identical protein binding)	NA
circRNA3537	67.5288	71.0965	0	0	0	69.3127	down	-Inf	0.0163806	0.631073	yes	+	2	circRNA	XM_005696014.1	LOC102171384	mRNA	serine/arginine repetitive matrix protein 2-like	GO:0005737(cytoplasm);GO:0005874(microtubule);GO:0007026(negative regulation of microtubule depolymerization)	NA
circRNA3552	8.35885	7.5109	0	0	0	7.93487	down	-Inf	0.0339834	0.631073	yes	+	2	circRNA	XM_005696056.1	ZDHHC3	mRNA	NA	GO:0000139(Golgi membrane);GO:0006605(protein targeting);GO:0008270(zinc ion binding);GO:0016021(integral to membrane);GO:0016409(palmitoyltransferase activity);GO:0018345(protein palmitoylation)	NA
circRNA3570	2.35455	2.70007	0	0	0	2.52731	down	-Inf	0.04345	0.631073	yes	-	7	circRNA	XM_005696436.1	ZNF451	mRNA	NA	GO:0003677(DNA binding);GO:0005634(nucleus);GO:0006351(transcription, DNA-dependent);GO:0006355(regulation of transcription, DNA-dependent);GO:0008270(zinc ion binding)	NA
circRNA3603	2.75577	2.99668	0	0	0	2.87622	down	-Inf	0.0266463	0.631073	yes	+	5	circRNA	XM_005696316.1	GLTSCR1L	mRNA	GLTSCR1-like	NA	NA
circRNA3605	13.6943	14.7513	0	0	0	14.2228	down	-Inf	0.023644	0.631073	yes	-	2	circRNA	XM_005696325.1	CUL7	mRNA	cullin 7	GO:0001570(vasculogenesis);GO:0005680(anaphase-promoting complex);GO:0005739(mitochondrion);GO:0005829(cytosol);GO:0006511(ubiquitin-dependent protein catabolic process);GO:0031625(ubiquitin protein ligase binding);GO:0044419(interspecies interaction between organisms)	04120(Ubiquitin mediated proteolysis)
circRNA3656	3.49202	3.16128	0	0	0	3.32665	down	-Inf	0.0316212	0.631073	yes	+	2	circRNA	XM_005696835.1	KIF13A	mRNA	kinesin family member 13A	GO:0000910(cytokinesis);GO:0003777(microtubule motor activity);GO:0005515(protein binding);GO:0005524(ATP binding);GO:0005813(centrosome);GO:0005874(microtubule);GO:0007049(cell cycle);GO:0008333(endosome to lysosome transport);GO:0010008(endosome membrane);GO:0030496(midbody);GO:0032438(melanosome organization);GO:0032588(trans-Golgi network membrane);GO:0035459(cargo loading into vesicle);GO:00…	NA
circRNA3657	2.92983	2.91935	0	0	0	2.92459	down	-Inf	0.00114144	0.631073	yes	+	4	circRNA	XM_005696835.1	KIF13A	mRNA	kinesin family member 13A	GO:0000910(cytokinesis);GO:0003777(microtubule motor activity);GO:0005515(protein binding);GO:0005524(ATP binding);GO:0005813(centrosome);GO:0005874(microtubule);GO:0007049(cell cycle);GO:0008333(endosome to lysosome transport);GO:0010008(endosome membrane);GO:0030496(midbody);GO:0032438(melanosome organization);GO:0032588(trans-Golgi network membrane);GO:0035459(cargo loading into vesicle);GO:00…	NA
circRNA3669	7.77016	7.03939	0	0	0	7.40477	down	-Inf	0.0313881	0.631073	yes	+	10	circRNA	XM_005696880.1	RANBP9	mRNA	NA	GO:0005634(nucleus);GO:0005829(cytosol);GO:0005875(microtubule associated complex);GO:0006461(protein complex assembly);GO:0007020(microtubule nucleation);GO:0007411(axon guidance);GO:0008536(Ran GTPase binding)	NA
circRNA3675	22.4321	17.9785	3.93937	0	1.96969	20.2053	down	-3.3587	0.0264863	0.631073	yes	-	2	circRNA	XM_005696915.1	DSP	mRNA	NA	GO:0001533(cornified envelope);GO:0005200(structural constituent of cytoskeleton);GO:0005737(cytoplasm);GO:0005886(plasma membrane);GO:0006921(cellular component disassembly involved in apoptosis);GO:0018149(peptide cross-linking);GO:0030057(desmosome);GO:0030216(keratinocyte differentiation);GO:0030674(protein binding, bridging)	05412(Arrhythmogenic right ventricular cardiomyopathy )
circRNA373	5.3429	5.84738	0	0	0	5.59514	down	-Inf	0.0286808	0.631073	yes	+	2	circRNA	XM_005688512.1	PHF20	mRNA	NA	NA	00310(Lysine degradation)
circRNA3841	1.85624	2.15783	0	0	0	2.00704	down	-Inf	0.0477429	0.631073	yes	+	4	circRNA	XM_005694785.1	C20H5orf42	mRNA	chromosome 20 open reading frame, human C5orf42	NA	NA
circRNA388	3.3894	3.29354	0	0	0	3.34147	down	-Inf	0.009132	0.631073	yes	-	2	circRNA	XM_005688694.1	PTPRT	mRNA	NA	GO:0004725(protein tyrosine phosphatase activity);GO:0004872(receptor activity);GO:0005886(plasma membrane);GO:0008013(beta-catenin binding);GO:0016021(integral to membrane);GO:0016790(thiolester hydrolase activity);GO:0045294(alpha-catenin binding);GO:0045295(gamma-catenin binding);GO:0045296(cadherin binding);GO:0051393(alpha-actinin binding);GO:0070097(delta-catenin binding)	04514(Cell adhesion molecules );04520(Adherens junction)
circRNA3890	28.3018	30.0045	0	0	0	29.1531	down	-Inf	0.0185859	0.631073	yes	-	2	circRNA	XM_005694859.1	MARCH6	mRNA	membrane-associated ring finger (C3HC4) 6, E3 ubiquitin protein ligase	GO:0004842(ubiquitin-protein ligase activity);GO:0008270(zinc ion binding);GO:0030176(integral to endoplasmic reticulum membrane);GO:0031624(ubiquitin conjugating enzyme binding);GO:0070936(protein K48-linked ubiquitination)	NA
circRNA3895	55.7781	68.8522	13.7605	0	6.88025	62.3151	down	-3.17905	0.0282514	0.631073	yes	+	1	circRNA	XM_005694861.1	CMBL	mRNA	carboxymethylenebutenolidase homolog (Pseudomonas)	GO:0005829(cytosol);GO:0016787(hydrolase activity)	00361(gamma-Hexachlorocyclohexane degradation);00364(Fluorobenzoate degradation);00627(1,4-Dichlorobenzene degradation)
circRNA3925	4.19067	3.781	0	0	0	3.98584	down	-Inf	0.0326873	0.631073	yes	-	10	circRNA	XM_005694934.1	CHD2	mRNA	NA	GO:0003677(DNA binding);GO:0004003(ATP-dependent DNA helicase activity);GO:0005524(ATP binding);GO:0005634(nucleus);GO:0006357(regulation of transcription from RNA polymerase II promoter)	NA
circRNA3995	12.5813	10.873	0	0	0	11.7272	down	-Inf	0.0462863	0.631073	yes	+	5	circRNA	XM_005695221.1	ARHGAP5	mRNA	NA	NA	04510(Focal adhesion);04670(Leucyte transendothelial migration);04810(Regulation of actin cytoskeleton)
circRNA4013	8.28828	8.42511	0	0	0	8.35669	down	-Inf	0.00521158	0.631073	yes	+	4	circRNA	XM_005695247.1	MIPOL1	mRNA	NA	NA	NA
circRNA404	49.5684	44.4405	0	0	0	47.0045	down	-Inf	0.0346916	0.631073	yes	-	2	circRNA	XM_005688727.1	SULF2	mRNA	sulfatase 2	NA	NA
circRNA4049	18.7628	17.1386	0	0	0	17.9507	down	-Inf	0.0287808	0.631073	yes	+	7	circRNA	XM_005695404.1	PAPOLA	mRNA	NA	GO:0000287(magnesium ion binding);GO:0003723(RNA binding);GO:0004652(polynucleotide adenylyltransferase activity);GO:0005524(ATP binding);GO:0005634(nucleus);GO:0006351(transcription, DNA-dependent);GO:0006397(mRNA processing);GO:0030145(manganese ion binding);GO:0043631(RNA polyadenylation)	03018(RNA degradation)
circRNA4057	1.44339	1.58706	0	0	0	1.51523	down	-Inf	0.0301584	0.631073	yes	+	2	circRNA	XM_005695449.1	EML1	mRNA	NA	GO:0005509(calcium ion binding);GO:0005515(protein binding);GO:0005737(cytoplasm);GO:0005874(microtubule);GO:0005875(microtubule associated complex)	NA
circRNA4071	3.19632	3.53201	0	0	0	3.36417	down	-Inf	0.0317355	0.631073	yes	+	4	circRNA	XM_005695438.1	KLC1	mRNA	NA	GO:0003777(microtubule motor activity);GO:0005488(binding);GO:0005737(cytoplasm);GO:0005871(kinesin complex);GO:0005874(microtubule)	NA
circRNA4080	15.0892	15.4231	0	0	0	15.2561	down	-Inf	0.00696715	0.631073	yes	+	6	circRNA	XM_005698962.1	GALNT2	mRNA	NA	GO:0002378(immunoglobulin biosynthetic process);GO:0004653(polypeptide N-acetylgalactosaminyltransferase activity);GO:0005529(sugar binding);GO:0005576(extracellular region);GO:0018242(protein O-linked glycosylation via serine);GO:0018243(protein O-linked glycosylation via threonine);GO:0030145(manganese ion binding);GO:0030173(integral to Golgi membrane);GO:0032580(Golgi cisterna membrane);GO:00…	00512(O-Glycan biosynthesis)
circRNA4114	2.03647	1.90167	0	0	0	1.96907	down	-Inf	0.0217836	0.631073	yes	-	9	circRNA	XM_005698995.1	HEATR1	mRNA	HEAT repeat containing 1	GO:0005488(binding);GO:0005730(nucleolus);GO:0006364(rRNA processing);GO:0030529(ribonucleoprotein complex)	NA
circRNA4117	1.49339	1.5779	0	0	0	1.53565	down	-Inf	0.017513	0.631073	yes	+	14	circRNA	XM_005699000.1	MTR	mRNA	5-methyltetrahydrofolate-homocysteine methyltransferase	GO:0008270(zinc ion binding);GO:0008705(methionine synthase activity);GO:0008898(homocysteine S-methyltransferase activity);GO:0031419(cobalamin binding);GO:0042558(pteridine-containing compound metabolic process)	00270(Cysteine and methionine metabolism);00670(One carbon pool by folate)
circRNA4119	1.53017	1.6242	0	0	0	1.57719	down	-Inf	0.0189716	0.631073	yes	+	4	circRNA	XM_005699000.1	MTR	mRNA	5-methyltetrahydrofolate-homocysteine methyltransferase	GO:0008270(zinc ion binding);GO:0008705(methionine synthase activity);GO:0008898(homocysteine S-methyltransferase activity);GO:0031419(cobalamin binding);GO:0042558(pteridine-containing compound metabolic process)	00270(Cysteine and methionine metabolism);00670(One carbon pool by folate)
circRNA4130	4.87595	4.5558	0	0	0	4.71588	down	-Inf	0.0216009	0.631073	yes	+	4	circRNA	XM_005699075.1	BICC1	mRNA	bicaudal C homolog 1 (Drosophila)	GO:0003723(RNA binding);GO:0007275(multicellular organismal development)	NA
circRNA4141	3.11247	3.16994	0	0	0	3.14121	down	-Inf	0.00582346	0.631073	yes	-	3	circRNA	XM_005699053.1	ANK3	mRNA	NA	GO:0005515(protein binding);GO:0005737(cytoplasm);GO:0005856(cytoskeleton);GO:0007165(signal transduction);GO:0016323(basolateral plasma membrane);GO:0045184(establishment of protein localization)	NA
circRNA4142	3.165	3.22228	7.13275	7.06687	7.09981	3.19364	up	1.15258	0.000144448	0.631073	yes	+	1	circRNA	XM_005699068.1	ARID5B	mRNA	AT rich interactive domain 5B (MRF1-like)	NA	NA
circRNA4147	4.62885	4.41868	0	0	0	4.52376	down	-Inf	0.0147863	0.631073	yes	+	6	circRNA	XM_005699082.1	JMJD1C	mRNA	NA	GO:0005654(nucleoplasm);GO:0006351(transcription, DNA-dependent);GO:0006355(regulation of transcription, DNA-dependent);GO:0007596(blood coagulation);GO:0016568(chromatin modification);GO:0016702(oxidoreductase activity, acting on single donors with incorporation of molecular oxygen, incorporation of two atoms of oxygen);GO:0046872(metal ion binding);GO:0046966(thyroid hormone receptor binding)	NA
circRNA4172	18.8844	20.5905	0	0	0	19.7374	down	-Inf	0.0274984	0.631073	yes	+	3	circRNA	XM_005699126.1	DDX21	mRNA	NA	GO:0003723(RNA binding);GO:0004004(ATP-dependent RNA helicase activity);GO:0005524(ATP binding);GO:0005730(nucleolus)	NA
circRNA4217	3.3788	3.8229	0	0	0	3.60085	down	-Inf	0.0392086	0.631073	yes	-	9	circRNA	XM_005699409.1	MED17	mRNA	NA	GO:0001104(RNA polymerase II transcription cofactor activity)	NA
circRNA43	11.0123	9.70793	0	0	0	10.3601	down	-Inf	0.0400235	0.631073	yes	-	18	circRNA	XM_005700368.1	SMARCA1	mRNA	SWI/SNF related, matrix associated, actin dependent regulator of chromatin, subfamily a, member 1	GO:0003677(DNA binding);GO:0004386(helicase activity);GO:0005515(protein binding);GO:0005524(ATP binding);GO:0006351(transcription, DNA-dependent);GO:0007420(brain development);GO:0016589(NURF complex);GO:0030182(neuron differentiation);GO:0031491(nucleosome binding);GO:0043044(ATP-dependent chromatin remodeling);GO:0045893(positive regulation of transcription, DNA-dependent)	NA
circRNA4307	1.52135	1.52452	0	0	0	1.52294	down	-Inf	0.000661779	0.631073	yes	+	2	circRNA	XR_311218.1	LOC102169263	mRNA	uncharacterized LOC102169263	NA	NA
circRNA4324	7.96934	8.59902	0	0	0	8.28418	down	-Inf	0.0241832	0.631073	yes	+	5	circRNA	XM_005709762.1	PPFIA1	mRNA	NA	GO:0004871(signal transducer activity);GO:0005515(protein binding);GO:0005737(cytoplasm);GO:0007160(cell-matrix adhesion)	04260(Cardiac muscle contraction);05200(Pathways in cancer);05216(Thyroid cancer);05410(Hypertrophic cardiomyopathy );05414(Dilated cardiomyopathy)
circRNA4348	7.10745	6.20777	0	0	0	6.65761	down	-Inf	0.0429498	0.631073	yes	+	4	circRNA	XM_005682204.1	CPAMD8	mRNA	NA	GO:0004867(serine-type endopeptidase inhibitor activity);GO:0005615(extracellular space);GO:0005886(plasma membrane)	04610(Complement and coagulation cascades)
circRNA4363	0.525319	0.574268	0	0	0	0.549793	down	-Inf	0.0283208	0.631073	yes	-	2	circRNA	XM_005682328.1	LOC102173176	mRNA	mucin-16-like	GO:0005515(protein binding);GO:0005615(extracellular space);GO:0005886(plasma membrane);GO:0007155(cell adhesion);GO:0016021(integral to membrane);GO:0019898(extrinsic to membrane)	04144(Endocytosis);04530(Tight junction);04910(Insulin signaling pathway)
circRNA4394	21.6505	18.7301	0	0	0	20.1903	down	-Inf	0.0459628	0.631073	yes	-	2	circRNA	XM_005682553.1	KDM4B	mRNA	lysine (K)-specific demethylase 4B	GO:0003676(nucleic acid binding);GO:0005634(nucleus);GO:0006351(transcription, DNA-dependent);GO:0006355(regulation of transcription, DNA-dependent);GO:0008270(zinc ion binding);GO:0016568(chromatin modification);GO:0016702(oxidoreductase activity, acting on single donors with incorporation of molecular oxygen, incorporation of two atoms of oxygen)	NA
circRNA44	5.67258	5.50392	0	0	0	5.58825	down	-Inf	0.00960635	0.631073	yes	-	12	circRNA	XM_005700368.1	SMARCA1	mRNA	SWI/SNF related, matrix associated, actin dependent regulator of chromatin, subfamily a, member 1	GO:0003677(DNA binding);GO:0004386(helicase activity);GO:0005515(protein binding);GO:0005524(ATP binding);GO:0006351(transcription, DNA-dependent);GO:0007420(brain development);GO:0016589(NURF complex);GO:0030182(neuron differentiation);GO:0031491(nucleosome binding);GO:0043044(ATP-dependent chromatin remodeling);GO:0045893(positive regulation of transcription, DNA-dependent)	NA
circRNA4407	5.80002	6.24172	0	0	0	6.02087	down	-Inf	0.0233412	0.631073	yes	+	9	circRNA	XM_005682681.1	FNIP1	mRNA	NA	GO:0001932(regulation of protein phosphorylation);GO:0005515(protein binding);GO:0005737(cytoplasm)	NA
circRNA4411	4.64628	5.08281	0	0	0	4.86455	down	-Inf	0.0285452	0.631073	yes	+	12	circRNA	XM_005682681.1	FNIP1	mRNA	NA	GO:0001932(regulation of protein phosphorylation);GO:0005515(protein binding);GO:0005737(cytoplasm)	NA
circRNA4422	1.39992	1.45932	0	0	0	1.42962	down	-Inf	0.013225	0.631073	yes	-	4	circRNA	XM_005682646.1	ADAMTS19	mRNA	ADAM metallopeptidase with thrombospondin type 1 motif, 19	GO:0004222(metalloendopeptidase activity);GO:0005578(proteinaceous extracellular matrix);GO:0006508(proteolysis);GO:0008270(zinc ion binding)	NA
circRNA4437	5.28919	4.65374	0.614144	0	0.307072	4.97146	down	-4.01702	0.00889043	0.631073	yes	+	3	circRNA	XM_005682726.1	FBN2	mRNA	fibrillin 2	GO:0001527(microfibril);GO:0005201(extracellular matrix structural constituent);GO:0005509(calcium ion binding);GO:0030501(positive regulation of bone mineralization);GO:0035583(negative regulation of transforming growth factor beta receptor signaling pathway by extracellular sequestering of TGFbeta);GO:0045669(positive regulation of osteoblast differentiation);GO:0060346(bone trabecula formation)	NA
circRNA4438	6.60479	5.4661	0.655891	2.13755	1.39672	6.03544	down	-2.11141	0.0434795	0.631073	yes	+	4	circRNA	XM_005682726.1	FBN2	mRNA	fibrillin 2	GO:0001527(microfibril);GO:0005201(extracellular matrix structural constituent);GO:0005509(calcium ion binding);GO:0030501(positive regulation of bone mineralization);GO:0035583(negative regulation of transforming growth factor beta receptor signaling pathway by extracellular sequestering of TGFbeta);GO:0045669(positive regulation of osteoblast differentiation);GO:0060346(bone trabecula formation)	NA
circRNA4443	1.88839	1.60233	6.13317	5.30671	5.71994	1.74536	up	1.71247	0.0440145	0.631073	yes	-	9	circRNA	XM_005682727.1	SLC12A2	mRNA	NA	GO:0005624(membrane fraction);GO:0005887(integral to plasma membrane);GO:0006813(potassium ion transport);GO:0006814(sodium ion transport);GO:0008511(sodium:potassium:chloride symporter activity);GO:0030321(transepithelial chloride transport);GO:0051739(ammonia transmembrane transporter activity);GO:0070634(transepithelial ammonium transport)	05110(Vibrio cholerae infection)
circRNA4456	23.4607	20.228	5.53458	9.39051	7.46255	21.8444	down	-1.54952	0.0313169	0.631073	yes	-	5	circRNA	XM_005682721.1	HSD17B4	mRNA	hydroxysteroid (17-beta) dehydrogenase 4	GO:0003857(3-hydroxyacyl-CoA dehydrogenase activity);GO:0004303(estradiol 17-beta-dehydrogenase activity);GO:0005782(peroxisomal matrix);GO:0006699(bile acid biosynthetic process);GO:0015248(sterol transporter activity);GO:0016508(long-chain-enoyl-CoA hydratase activity);GO:0016853(isomerase activity);GO:0032934(sterol binding);GO:0033540(fatty acid beta-oxidation using acyl-CoA oxidase);GO:00339…	00120(Primary bile acid biosynthesis);04146(Peroxisome)
circRNA4462	7.21345	7.22756	0	0	0	7.2205	down	-Inf	0.000622083	0.631073	yes	+	3	circRNA	XM_005682735.1	DTWD2	mRNA	NA	NA	NA
circRNA4463	22.3541	20.953	0	0	0	21.6535	down	-Inf	0.0205898	0.631073	yes	-	3	circRNA	XM_005682737.1	COMMD10	mRNA	NA	GO:0005515(protein binding)	NA
circRNA4470	5.51197	5.54505	0	0	0	5.52851	down	-Inf	0.00190412	0.631073	yes	+	2	circRNA	XM_005682750.1	NSD1	mRNA	NA	GO:0000122(negative regulation of transcription from RNA polymerase II promoter);GO:0003682(chromatin binding);GO:0003714(transcription corepressor activity);GO:0005634(nucleus);GO:0005694(chromosome);GO:0006351(transcription, DNA-dependent);GO:0008270(zinc ion binding);GO:0016922(ligand-dependent nuclear receptor binding);GO:0030331(estrogen receptor binding);GO:0042799(histone methyltransferase…	00310(Lysine degradation)
circRNA4484	1.56759	1.41816	0	0	0	1.49288	down	-Inf	0.0318354	0.631073	yes	+	12	circRNA	XM_005682945.1	SEC24A	mRNA	NA	GO:0000139(Golgi membrane);GO:0005789(endoplasmic reticulum membrane);GO:0006886(intracellular protein transport);GO:0008270(zinc ion binding);GO:0030127(COPII vesicle coat);GO:0048471(perinuclear region of cytoplasm)	NA
circRNA4486	1.71264	1.47347	0	0	0	1.59305	down	-Inf	0.0476994	0.631073	yes	+	7	circRNA	XM_005682945.1	SEC24A	mRNA	NA	GO:0000139(Golgi membrane);GO:0005789(endoplasmic reticulum membrane);GO:0006886(intracellular protein transport);GO:0008270(zinc ion binding);GO:0030127(COPII vesicle coat);GO:0048471(perinuclear region of cytoplasm)	NA
circRNA4521	8.36147	8.2702	0	0	0	8.31584	down	-Inf	0.00349329	0.631073	yes	+	5	circRNA	XM_005683035.1	ANKHD1	mRNA	NA	NA	NA
circRNA4557	3.74089	3.57828	0	0	0	3.65959	down	-Inf	0.0141415	0.631073	yes	+	3	circRNA	XM_005683348.1	PPARGC1B	mRNA	peroxisome proliferator-activated receptor gamma, coactivator 1 beta	GO:0000166(nucleotide binding);GO:0003723(RNA binding);GO:0030374(ligand-dependent nuclear receptor transcription coactivator activity);GO:0030520(estrogen receptor signaling pathway);GO:0045944(positive regulation of transcription from RNA polymerase II promoter);GO:0050682(AF-2 domain binding);GO:0051384(response to glucocorticoid stimulus);GO:0051591(response to cAMP)	04910(Insulin signaling pathway);04920(Adipocytokine signaling pathway);05016(Huntington's disease)
circRNA457	11.6991	12.7101	0	0	0	12.2046	down	-Inf	0.026352	0.631073	yes	-	3	circRNA	XM_005687584.1	EPSTI1	mRNA	NA	NA	NA
circRNA4579	9.11622	7.97308	0	0	0	8.54465	down	-Inf	0.0425215	0.631073	yes	-	2	circRNA	XM_005683236.1	RNF145	mRNA	NA	GO:0008270(zinc ion binding);GO:0016021(integral to membrane)	NA
circRNA4586	3.5453	3.16702	0	0	0	3.35616	down	-Inf	0.0358395	0.631073	yes	+	6	circRNA	XM_005683379.1	ZFYVE16	mRNA	NA	GO:0005515(protein binding);GO:0005545(1-phosphatidylinositol binding);GO:0005547(phosphatidylinositol-3,4,5-trisphosphate binding);GO:0006622(protein targeting to lysosome);GO:0008565(protein transporter activity);GO:0016050(vesicle organization);GO:0016197(endosome transport);GO:0030100(regulation of endocytosis);GO:0030509(BMP signaling pathway);GO:0031901(early endosome membrane);GO:0046872(m…	04144(Endocytosis);04350(TGF-beta signaling pathway)
circRNA4614	0.986859	0.931916	0	0	0	0.959387	down	-Inf	0.0182244	0.631073	yes	-	8	circRNA	XM_005683435.1	KIAA0825	mRNA	NA	NA	NA
circRNA4632	41.0958	35.1695	0	0	0	38.1326	down	-Inf	0.0493702	0.631073	yes	+	8	circRNA	XM_005683482.1	RHOBTB3	mRNA	NA	GO:0005524(ATP binding);GO:0005525(GTP binding);GO:0005794(Golgi apparatus);GO:0007264(small GTPase mediated signal transduction);GO:0016887(ATPase activity);GO:0017137(Rab GTPase binding);GO:0042147(retrograde transport, endosome to Golgi)	NA
circRNA4642	3.5491	4.08401	0	0	0	3.81655	down	-Inf	0.0445393	0.631073	yes	-	3	circRNA	XM_005683452.1	ERAP1	mRNA	NA	GO:0001525(angiogenesis);GO:0004177(aminopeptidase activity);GO:0005138(interleukin-6 receptor binding);GO:0005151(interleukin-1, Type II receptor binding);GO:0005576(extracellular region);GO:0005788(endoplasmic reticulum lumen);GO:0005789(endoplasmic reticulum membrane);GO:0005829(cytosol);GO:0006509(membrane protein ectodomain proteolysis);GO:0008217(regulation of blood pressure);GO:0008235(met…	NA
circRNA4672	6.75484	5.99472	0	0	0	6.37478	down	-Inf	0.0379099	0.631073	yes	+	2	circRNA	XM_005683493.1	MAN2A1	mRNA	NA	GO:0000139(Golgi membrane);GO:0004559(alpha-mannosidase activity);GO:0004572(mannosyl-oligosaccharide 1,3-1,6-alpha-mannosidase activity);GO:0006013(mannose metabolic process);GO:0008270(zinc ion binding);GO:0016021(integral to membrane);GO:0018279(protein N-linked glycosylation via asparagine);GO:0030246(carbohydrate binding);GO:0043687(post-translational protein modification)	00510(N-Glycan biosynthesis)
circRNA4680	3.30953	3.18683	0	0	0	3.24818	down	-Inf	0.0120231	0.631073	yes	+	4	circRNA	XM_005683493.1	MAN2A1	mRNA	NA	GO:0000139(Golgi membrane);GO:0004559(alpha-mannosidase activity);GO:0004572(mannosyl-oligosaccharide 1,3-1,6-alpha-mannosidase activity);GO:0006013(mannose metabolic process);GO:0008270(zinc ion binding);GO:0016021(integral to membrane);GO:0018279(protein N-linked glycosylation via asparagine);GO:0030246(carbohydrate binding);GO:0043687(post-translational protein modification)	00510(N-Glycan biosynthesis)
circRNA4682	1.21402	1.17638	0	0	0	1.1952	down	-Inf	0.0100215	0.631073	yes	-	10	circRNA	XM_005683499.1	TMEM232	mRNA	NA	GO:0016021(integral to membrane)	NA
circRNA4771	2.74979	2.73984	0	0	0	2.74482	down	-Inf	0.00115375	0.631073	yes	+	4	circRNA	XM_005681489.1	TBC1D19	mRNA	NA	GO:0005097(Rab GTPase activator activity);GO:0005622(intracellular)	NA
circRNA4790	9.06394	8.12475	0	0	0	8.59435	down	-Inf	0.0347504	0.631073	yes	-	3	circRNA	XM_005681516.1	RFC1	mRNA	replication factor C (activator 1) 1, 145kDa	GO:0000084(S phase of mitotic cell cycle);GO:0000722(telomere maintenance via recombination);GO:0003689(DNA clamp loader activity);GO:0005515(protein binding);GO:0005524(ATP binding);GO:0005654(nucleoplasm);GO:0005663(DNA replication factor C complex);GO:0006271(DNA strand elongation involved in DNA replication);GO:0006283(transcription-coupled nucleotide-excision repair);GO:0006297(nucleotide-ex…	03030(DNA replication);03420(Nucleotide excision repair);03430(Mismatch repair)
circRNA4791	5.68556	5.10849	0	0	0	5.39703	down	-Inf	0.0340021	0.631073	yes	-	3	circRNA	XM_005681516.1	RFC1	mRNA	replication factor C (activator 1) 1, 145kDa	GO:0000084(S phase of mitotic cell cycle);GO:0000722(telomere maintenance via recombination);GO:0003689(DNA clamp loader activity);GO:0005515(protein binding);GO:0005524(ATP binding);GO:0005654(nucleoplasm);GO:0005663(DNA replication factor C complex);GO:0006271(DNA strand elongation involved in DNA replication);GO:0006283(transcription-coupled nucleotide-excision repair);GO:0006297(nucleotide-ex…	03030(DNA replication);03420(Nucleotide excision repair);03430(Mismatch repair)
circRNA4812	5.10711	5.51406	0	0	0	5.31059	down	-Inf	0.0243802	0.631073	yes	+	3	circRNA	XM_005681693.1	ATP10D	mRNA	NA	GO:0000287(magnesium ion binding);GO:0004012(phospholipid-translocating ATPase activity);GO:0005524(ATP binding);GO:0005886(plasma membrane);GO:0006754(ATP biosynthetic process);GO:0006812(cation transport);GO:0015662(ATPase activity, coupled to transmembrane movement of ions, phosphorylative mechanism);GO:0016021(integral to membrane)	NA
circRNA4849	2.80509	3.4392	0.712673	0	0.356337	3.12214	down	-3.13123	0.0293663	0.631073	yes	+	3	circRNA	XM_005681634.1	CEP135	mRNA	NA	GO:0000086(G2/M transition of mitotic cell cycle);GO:0005814(centriole);GO:0005829(cytosol);GO:0007099(centriole replication);GO:0008022(protein C-terminus binding);GO:0010457(centriole-centriole cohesion)	04260(Cardiac muscle contraction);05410(Hypertrophic cardiomyopathy );05414(Dilated cardiomyopathy)
circRNA4869	4.40505	3.89761	0	0	0	4.15133	down	-Inf	0.0388609	0.631073	yes	-	7	circRNA	XM_005681654.1	CENPC	mRNA	NA	GO:0000236(mitotic prometaphase);GO:0000777(condensed chromosome kinetochore);GO:0000780(condensed nuclear chromosome, centromeric region);GO:0003677(DNA binding);GO:0005829(cytosol)	NA
circRNA4874	3.63386	3.24105	0	0	0	3.43746	down	-Inf	0.0363348	0.631073	yes	-	3	circRNA	XM_005681657.1	UBA6	mRNA	NA	NA	04120(Ubiquitin mediated proteolysis)
circRNA4925	9.59419	8.98746	0	0	0	9.29083	down	-Inf	0.0207794	0.631073	yes	+	5	circRNA	XM_005681954.1	COPS4	mRNA	NA	GO:0005488(binding);GO:0005737(cytoplasm);GO:0008180(signalosome)	NA
circRNA4940	3.69303	3.64573	0	0	0	3.66938	down	-Inf	0.00410366	0.631073	yes	+	4	circRNA	XM_005681865.1	PTPN13	mRNA	NA	NA	NA
circRNA4943	1.54651	1.48027	0	0	0	1.51339	down	-Inf	0.0139306	0.631073	yes	+	3	circRNA	XM_005681864.1	PTPN13	mRNA	NA	NA	NA
circRNA504	3.02357	2.86425	0	0	0	2.94391	down	-Inf	0.017222	0.631073	yes	-	3	circRNA	XM_005687615.1	NBEA	mRNA	NA	GO:0005488(binding);GO:0005802(trans-Golgi network);GO:0005829(cytosol);GO:0005886(plasma membrane);GO:0012505(endomembrane system)	NA
circRNA507	0.922732	0.910716	0	0	0	0.916724	down	-Inf	0.00417203	0.631073	yes	-	2	circRNA	XM_005687615.1	NBEA	mRNA	NA	GO:0005488(binding);GO:0005802(trans-Golgi network);GO:0005829(cytosol);GO:0005886(plasma membrane);GO:0012505(endomembrane system)	NA
circRNA5119	1.81026	1.94422	0	0	0	1.87724	down	-Inf	0.0227049	0.631073	yes	-	2	circRNA	XM_005680213.1	HELB	mRNA	NA	GO:0005524(ATP binding);GO:0006269(DNA replication, synthesis of RNA primer);GO:0017116(single-stranded DNA-dependent ATP-dependent DNA helicase activity);GO:0043141(ATP-dependent 5'-3' DNA helicase activity)	NA
circRNA514	11.0384	11.5833	0	0	0	11.3108	down	-Inf	0.0153318	0.631073	yes	+	3	circRNA	XM_005687521.1	STARD13	mRNA	NA	NA	NA
circRNA5192	10.7398	9.26647	0	0	0	10.0031	down	-Inf	0.0467969	0.631073	yes	-	3	circRNA	XM_005680570.1	APPL2	mRNA	NA	GO:0005515(protein binding);GO:0005634(nucleus);GO:0007049(cell cycle);GO:0007165(signal transduction);GO:0008283(cell proliferation);GO:0031901(early endosome membrane)	05200(Pathways in cancer);05210(Colorectal cancer)
circRNA5230	12.622	13.0055	0	0	0	12.8137	down	-Inf	0.00952526	0.631073	yes	+	3	circRNA	XM_005680748.1	BCAT1	mRNA	NA	GO:0005737(cytoplasm);GO:0009082(branched chain family amino acid biosynthetic process);GO:0052654(L-leucine transaminase activity);GO:0052655(L-valine transaminase activity);GO:0052656(L-isoleucine transaminase activity)	00280(Valine, leucine and isoleucine degradation);00290(Valine, leucine and isoleucine biosynthesis);00770(Pantothenate and CoA biosynthesis)
circRNA5263	3.42673	3.13623	0	0	0	3.28148	down	-Inf	0.0281609	0.631073	yes	-	1	circRNA	XM_005680813.1	GPRC5A	mRNA	NA	GO:0004930(G-protein coupled receptor activity);GO:0005794(Golgi apparatus);GO:0005887(integral to plasma membrane);GO:0030659(cytoplasmic vesicle membrane)	NA
circRNA5268	4.17535	4.42086	0	0	0	4.29811	down	-Inf	0.0181767	0.631073	yes	+	9	circRNA	XM_005680823.1	LRP6	mRNA	NA	GO:0001843(neural tube closure);GO:0001933(negative regulation of protein phosphorylation);GO:0003344(pericardium morphogenesis);GO:0005041(low-density lipoprotein receptor activity);GO:0005109(frizzled binding);GO:0005783(endoplasmic reticulum);GO:0005886(plasma membrane);GO:0007268(synaptic transmission);GO:0009880(embryonic pattern specification);GO:0009986(cell surface);GO:0014029(neural cres…	04310(Wnt signaling pathway)
circRNA5275	23.7249	21.2039	0	0	0	22.4644	down	-Inf	0.0356834	0.631073	yes	+	7	circRNA	XM_005680878.1	YBX3	mRNA	Y box binding protein 3	GO:0000122(negative regulation of transcription from RNA polymerase II promoter);GO:0003690(double-stranded DNA binding);GO:0003700(sequence-specific DNA binding transcription factor activity);GO:0003714(transcription corepressor activity);GO:0005634(nucleus);GO:0005737(cytoplasm);GO:0009409(response to cold)	04530(Tight junction)
circRNA5301	5.92571	5.95331	0	0	0	5.93951	down	-Inf	0.00147904	0.631073	yes	-	2	circRNA	XM_005681154.1	MICAL3	mRNA	NA	NA	04510(Focal adhesion);04520(Adherens junction);04530(Tight junction);04670(Leucyte transendothelial migration);04810(Regulation of actin cytoskeleton);05322(Systemic lupus erythematosus);05412(Arrhythmogenic right ventricular cardiomyopathy )
circRNA5316	10.9938	10.9164	0	0	0	10.9551	down	-Inf	0.00224999	0.631073	yes	+	3	circRNA	XM_005681184.1	EP300	mRNA	NA	GO:0000123(histone acetyltransferase complex);GO:0001102(RNA polymerase II activating transcription factor binding);GO:0001666(response to hypoxia);GO:0003713(transcription coactivator activity);GO:0004402(histone acetyltransferase activity);GO:0005813(centrosome);GO:0006915(apoptosis);GO:0007049(cell cycle);GO:0008013(beta-catenin binding);GO:0008270(zinc ion binding);GO:0018076(N-terminal pepti…	04110(Cell cycle);04310(Wnt signaling pathway);04330(Notch signaling pathway);04350(TGF-beta signaling pathway);04520(Adherens junction);04630(Jak-STAT signaling pathway);04720(Long-term potentiation);04916(Melanogenesis);05016(Huntington's disease);05200(Pathways in cancer);05211(Renal cell carcinoma);05215(Prostate cancer)
circRNA5335	24.3221	27.0826	0	0	0	25.7024	down	-Inf	0.0341549	0.631073	yes	+	2	circRNA	XM_005678900.1	CDK14	mRNA	NA	GO:0000086(G2/M transition of mitotic cell cycle);GO:0000308(cytoplasmic cyclin-dependent protein kinase holoenzyme complex);GO:0004693(cyclin-dependent protein kinase activity);GO:0005524(ATP binding);GO:0005634(nucleus);GO:0005886(plasma membrane);GO:0016055(Wnt receptor signaling pathway);GO:0051301(cell division);GO:0060828(regulation of canonical Wnt receptor signaling pathway)	NA
circRNA535	2.92223	2.59149	0	0	0	2.75686	down	-Inf	0.0381418	0.631073	yes	+	3	circRNA	XM_005687539.1	KATNAL1	mRNA	NA	GO:0005524(ATP binding);GO:0005737(cytoplasm);GO:0005874(microtubule);GO:0007067(mitosis);GO:0008568(microtubule-severing ATPase activity);GO:0051301(cell division)	NA
circRNA5358	3.91273	3.53254	0	0	0	3.72264	down	-Inf	0.0324806	0.631073	yes	+	6	circRNA	XM_005678922.1	CCDC132	mRNA	NA	NA	NA
circRNA5428	5.15629	4.61636	0	0	0	4.88633	down	-Inf	0.0351368	0.631073	yes	-	2	circRNA	XM_005679069.1	DMTF1	mRNA	NA	NA	NA
circRNA5464	8.2173	9.30944	0	0	0	8.76337	down	-Inf	0.039618	0.631073	yes	+	1	circRNA	XM_005679135.1	HBP1	mRNA	NA	GO:0003677(DNA binding);GO:0005634(nucleus);GO:0006351(transcription, DNA-dependent);GO:0006355(regulation of transcription, DNA-dependent);GO:0016055(Wnt receptor signaling pathway)	NA
circRNA5473	25.4754	32.4803	8.34745	0	4.17373	28.9778	down	-2.79554	0.0475756	0.631073	yes	-	5	circRNA	XM_005679141.1	LAMB1	mRNA	NA	GO:0005201(extracellular matrix structural constituent);GO:0005606(laminin-1 complex);GO:0005607(laminin-2 complex);GO:0005615(extracellular space);GO:0007411(axon guidance);GO:0030335(positive regulation of cell migration);GO:0034446(substrate adhesion-dependent cell spreading);GO:0042476(odontogenesis);GO:0043257(laminin-8 complex);GO:0043259(laminin-10 complex);GO:0048471(perinuclear region of…	04510(Focal adhesion);04512(ECM-receptor interaction);05200(Pathways in cancer);05222(Small cell lung cancer)
circRNA548	6.17416	5.38433	0	0	0	5.77924	down	-Inf	0.043435	0.631073	yes	+	2	circRNA	XM_005687640.1	XPO4	mRNA	exportin 4	GO:0005515(protein binding);GO:0005634(nucleus);GO:0005737(cytoplasm);GO:0015031(protein transport)	NA
circRNA5540	128.832	148.442	18.0458	0	9.02288	138.637	down	-3.94158	0.0106402	0.631073	yes	-	6	circRNA	XM_005679323.1	OGDH	mRNA	NA	GO:0004591(oxoglutarate dehydrogenase );GO:0005759(mitochondrial matrix);GO:0006096(glycolysis);GO:0030976(thiamine pyrophosphate binding)	00020(Citrate cycle );00310(Lysine degradation);00380(Tryptophan metabolism)
circRNA5600	2.09123	1.88157	0	0	0	1.9864	down	-Inf	0.0335672	0.631073	yes	+	3	circRNA	XM_005679514.1	TRIM24	mRNA	tripartite motif containing 24	GO:0002039(p53 binding);GO:0003682(chromatin binding);GO:0003713(transcription coactivator activity);GO:0004842(ubiquitin-protein ligase activity);GO:0005737(cytoplasm);GO:0006366(transcription from RNA polymerase II promoter);GO:0008270(zinc ion binding);GO:0030163(protein catabolic process);GO:0031647(regulation of protein stability);GO:0034056(estrogen response element binding);GO:0042981(regu…	NA
circRNA5601	2.05706	1.89105	0	0	0	1.97406	down	-Inf	0.0267523	0.631073	yes	+	4	circRNA	XM_005679514.1	TRIM24	mRNA	tripartite motif containing 24	GO:0002039(p53 binding);GO:0003682(chromatin binding);GO:0003713(transcription coactivator activity);GO:0004842(ubiquitin-protein ligase activity);GO:0005737(cytoplasm);GO:0006366(transcription from RNA polymerase II promoter);GO:0008270(zinc ion binding);GO:0030163(protein catabolic process);GO:0031647(regulation of protein stability);GO:0034056(estrogen response element binding);GO:0042981(regu…	NA
circRNA5602	1.46263	1.59475	0	0	0	1.52869	down	-Inf	0.0274934	0.631073	yes	+	3	circRNA	XM_005679514.1	TRIM24	mRNA	tripartite motif containing 24	GO:0002039(p53 binding);GO:0003682(chromatin binding);GO:0003713(transcription coactivator activity);GO:0004842(ubiquitin-protein ligase activity);GO:0005737(cytoplasm);GO:0006366(transcription from RNA polymerase II promoter);GO:0008270(zinc ion binding);GO:0030163(protein catabolic process);GO:0031647(regulation of protein stability);GO:0034056(estrogen response element binding);GO:0042981(regu…	NA
circRNA5613	5.06404	3.82427	14.4228	15.0673	14.745	4.44415	up	1.73025	0.0131626	0.631073	yes	-	3	circRNA	XM_005679609.1	PARP12	mRNA	NA	GO:0003676(nucleic acid binding);GO:0003950(NAD+ ADP-ribosyltransferase activity);GO:0005634(nucleus);GO:0008270(zinc ion binding)	NA
circRNA5732	4.98678	4.40614	0	0	0	4.69646	down	-Inf	0.0393038	0.631073	yes	+	5	circRNA	XM_005677800.1	GDAP2	mRNA	NA	NA	00230(Purine metabolism)
circRNA5748	17.0943	15.1457	0	0	0	16.12	down	-Inf	0.0384303	0.631073	yes	-	10	circRNA	XM_005677869.1	LRIG2	mRNA	leucine-rich repeats and immunoglobulin-like domains 2	GO:0005737(cytoplasm);GO:0005886(plasma membrane);GO:0016021(integral to membrane)	04360(Axon guidance)
circRNA5753	1.90688	1.9393	0	0	0	1.92309	down	-Inf	0.00536579	0.631073	yes	+	2	circRNA	XM_005677882.1	ST7L	mRNA	NA	GO:0005488(binding);GO:0016021(integral to membrane)	NA
circRNA5835	18.884	20.2702	0	0	0	19.5771	down	-Inf	0.0225292	0.631073	yes	+	6	circRNA	XM_005678110.1	TGFBR3	mRNA	transforming growth factor, beta receptor III	GO:0001837(epithelial to mesenchymal transition);GO:0001889(liver development);GO:0005114(type II transforming growth factor beta receptor binding);GO:0005160(transforming growth factor beta receptor binding);GO:0005578(proteinaceous extracellular matrix);GO:0005615(extracellular space);GO:0005887(integral to plasma membrane);GO:0006955(immune response);GO:0007179(transforming growth factor beta …	NA
circRNA5866	5.80897	7.16761	1.62742	2.71246	2.16994	6.48829	down	-1.58018	0.0420568	0.631073	yes	-	1	circRNA	XM_005678251.1	ST6GALNAC3	mRNA	NA	GO:0006486(protein glycosylation);GO:0006677(glycosylceramide metabolic process);GO:0006687(glycosphingolipid metabolic process);GO:0008373(sialyltransferase activity);GO:0030173(integral to Golgi membrane)	00604(Glycosphingolipid biosynthesis - ganglio series)
circRNA5897	0.862955	0.784376	0	0	0	0.823665	down	-Inf	0.0303445	0.631073	yes	+	6	circRNA	XM_005678470.1	WDR78	mRNA	NA	NA	05016(Huntington's disease)
circRNA5915	4.90611	4.2387	0	0	0	4.57241	down	-Inf	0.0463795	0.631073	yes	-	4	circRNA	XM_005678312.1	CACHD1	mRNA	NA	GO:0006816(calcium ion transport);GO:0016021(integral to membrane)	NA
circRNA598	4.14429	3.95444	0	0	0	4.04937	down	-Inf	0.0149207	0.631073	yes	+	2	circRNA	XM_005687735.1	BIVM	mRNA	NA	GO:0005634(nucleus);GO:0005737(cytoplasm)	03420(Nucleotide excision repair)
circRNA5990	6.67845	2.88449	20.6493	26.4897	23.5695	4.78147	up	2.3014	0.0450168	0.631073	yes	+	6	circRNA	XM_005678520.1	PIK3R3	mRNA	NA	NA	04012(ErbB signaling pathway);04062(Chemokine signaling pathway);04070(Phosphatidylinositol signaling system);04150(mTOR signaling pathway);04210(Apoptosis);04370(VEGF signaling pathway);04510(Focal adhesion);04620(Toll-like receptor signaling pathway);04630(Jak-STAT signaling pathway);04650(Natural killer cell mediated cytotoxicity);04660(T cell receptor signaling pathway);04662(B cell receptor …
circRNA6042	5.19512	4.99231	0	0	0	5.09371	down	-Inf	0.0126722	0.631073	yes	+	4	circRNA	XM_005678738.1	GIGYF2	mRNA	NA	GO:0008219(cell death)	NA
circRNA609	1.60898	1.63092	0	0	0	1.61995	down	-Inf	0.00431134	0.631073	yes	-	2	circRNA	XM_005686230.1	MERTK	mRNA	c-mer proto-oncogene tyrosine kinase	GO:0004714(transmembrane receptor protein tyrosine kinase activity);GO:0005524(ATP binding);GO:0005625(soluble fraction);GO:0005887(integral to plasma membrane);GO:0007166(cell surface receptor linked signaling pathway);GO:0007267(cell-cell signaling);GO:0050900(leukocyte migration)	NA
circRNA6177	2.30336	2.01432	0	0	0	2.15884	down	-Inf	0.042553	0.631073	yes	-	2	circRNA	XM_005675983.1	UBR3	mRNA	ubiquitin protein ligase E3 component n-recognin 3 (putative)	GO:0001967(suckling behavior);GO:0004842(ubiquitin-protein ligase activity);GO:0006511(ubiquitin-dependent protein catabolic process);GO:0007608(sensory perception of smell);GO:0008270(zinc ion binding);GO:0016021(integral to membrane)	NA
circRNA6282	0.88589	0.889857	0	0	0	0.887873	down	-Inf	0.00142243	0.631073	yes	+	2	circRNA	XM_005676192.1	ZRANB3	mRNA	zinc finger, RAN-binding domain containing 3	NA	00230(Purine metabolism)
circRNA6288	4.94248	5.48981	0	0	0	5.21615	down	-Inf	0.0333699	0.631073	yes	-	2	circRNA	XM_005676203.1	MGAT5	mRNA	NA	GO:0000139(Golgi membrane);GO:0016021(integral to membrane);GO:0018279(protein N-linked glycosylation via asparagine);GO:0030144(alpha-1,6-mannosylglycoprotein 6-beta-N-acetylglucosaminyltransferase activity);GO:0043687(post-translational protein modification)	00510(N-Glycan biosynthesis)
circRNA6333	2.04426	2.0719	0	0	0	2.05808	down	-Inf	0.00427513	0.631073	yes	-	2	circRNA	XM_005676356.1	ORC2	mRNA	NA	GO:0005664(nuclear origin of replication recognition complex);GO:0006260(DNA replication)	04110(Cell cycle);04111(Cell cycle - yeast);04113(Meiosis - yeast)
circRNA6365	15.4788	13.4691	0	0	0	14.4739	down	-Inf	0.0441261	0.631073	yes	-	4	circRNA	XM_005676459.1	KANSL1L	mRNA	KAT8 regulatory NSL complex subunit 1-like	NA	NA
circRNA6438	4.81377	4.54321	0	0	0	4.67849	down	-Inf	0.0184029	0.631073	yes	+	3	circRNA	XM_005676738.1	PUM1	mRNA	pumilio RNA-binding family member 1	GO:0003723(RNA binding);GO:0005737(cytoplasm);GO:0005829(cytosol);GO:0006417(regulation of translation);GO:0006892(post-Golgi vesicle-mediated transport);GO:0016044(cellular membrane organization)	04013(MAPK signaling pathway - fly);04320(Dorso-ventral axis formation)
circRNA6480	7.32409	8.44641	0	0	0	7.88525	down	-Inf	0.0452292	0.631073	yes	-	5	circRNA	XM_005674670.1	ITSN1	mRNA	intersectin 1 (SH3 domain protein)	GO:0005089(Rho guanyl-nucleotide exchange factor activity);GO:0005509(calcium ion binding);GO:0005829(cytosol);GO:0005886(plasma membrane);GO:0005905(coated pit);GO:0006915(apoptosis);GO:0007264(small GTPase mediated signal transduction);GO:0008624(induction of apoptosis by extracellular signals);GO:0019717(synaptosome);GO:0030027(lamellipodium);GO:0030054(cell junction);GO:0032947(protein comple…	04520(Adherens junction);04530(Tight junction);04670(Leucyte transendothelial migration)
circRNA65	2.62011	2.6222	0	0	0	2.62115	down	-Inf	0.000253979	0.631073	yes	+	2	circRNA	XM_005700474.1	MTM1	mRNA	NA	GO:0001726(ruffle);GO:0004438(phosphatidylinositol-3-phosphatase activity);GO:0004725(protein tyrosine phosphatase activity);GO:0005770(late endosome);GO:0005886(plasma membrane);GO:0008333(endosome to lysosome transport);GO:0015031(protein transport);GO:0019215(intermediate filament binding);GO:0030175(filopodium);GO:0035091(phosphatidylinositol binding);GO:0044088(regulation of vacuole organiza…	NA
circRNA6502	3.90592	4.33292	0	0	0	4.11942	down	-Inf	0.0329649	0.631073	yes	+	4	circRNA	XM_005674750.1	TIAM1	mRNA	T-cell lymphoma invasion and metastasis 1	GO:0005057(receptor signaling protein activity);GO:0005089(Rho guanyl-nucleotide exchange factor activity);GO:0005829(cytosol);GO:0005911(cell-cell junction);GO:0006915(apoptosis);GO:0007264(small GTPase mediated signal transduction);GO:0008624(induction of apoptosis by extracellular signals);GO:0035023(regulation of Rho protein signal transduction);GO:0048011(nerve growth factor receptor signali…	04062(Chemokine signaling pathway);04810(Regulation of actin cytoskeleton)
circRNA6508	11.583	11.4286	0	0	0	11.5058	down	-Inf	0.00426907	0.631073	yes	+	2	circRNA	XM_005674720.1	LTN1	mRNA	NA	NA	NA
circRNA653	7.2339	6.73019	0	0	0	6.98204	down	-Inf	0.022954	0.631073	yes	+	3	circRNA	XM_005686440.1	MAP4K4	mRNA	NA	GO:0004674(protein serine/threonine kinase activity);GO:0005083(small GTPase regulator activity);GO:0005515(protein binding);GO:0005524(ATP binding);GO:0005737(cytoplasm);GO:0006950(response to stress);GO:0007243(intracellular protein kinase cascade);GO:0046328(regulation of JNK cascade)	04010(MAPK signaling pathway)
circRNA658	10.3952	11.8841	2.84107	0	1.42054	11.1396	down	-2.9712	0.0487569	0.631073	yes	+	6	circRNA	XM_005686294.1	IL1R1	mRNA	NA	GO:0004909(interleukin-1, Type I, activating receptor activity);GO:0005161(platelet-derived growth factor receptor binding);GO:0005887(integral to plasma membrane);GO:0045087(innate immune response)	04010(MAPK signaling pathway);04060(Cytokine-cytokine receptor interaction);04210(Apoptosis);04640(Hematopoietic cell lineage)
circRNA6581	5.49853	4.87716	0	0	0	5.18784	down	-Inf	0.0380804	0.631073	yes	-	5	circRNA	XM_005674860.1	IMPG2	mRNA	NA	GO:0004872(receptor activity);GO:0005201(extracellular matrix structural constituent);GO:0005540(hyaluronic acid binding);GO:0005578(proteinaceous extracellular matrix);GO:0007601(visual perception);GO:0008201(heparin binding);GO:0016021(integral to membrane)	NA
circRNA6604	19.0534	21.6881	0	0	0	20.3708	down	-Inf	0.0411116	0.631073	yes	+	2	circRNA	XM_005674908.1	ABHD10	mRNA	NA	GO:0005739(mitochondrion);GO:0008236(serine-type peptidase activity)	NA
circRNA6618	30.1313	30.7907	0	0	0	30.461	down	-Inf	0.00689068	0.631073	yes	-	3	circRNA	XM_005674934.1	NAA50	mRNA	NA	GO:0005737(cytoplasm);GO:0008080(N-acetyltransferase activity)	00350(Tyrosine metabolism);00624(1- and 2-Methylnaphthalene degradation);00632(Benzoate degradation via CoA ligation);00642(Ethylbenzene degradation);00903(Limonene and pinene degradation)
circRNA6752	7.41049	8.4935	0	0	0	7.95199	down	-Inf	0.0432848	0.631073	yes	-	2	circRNA	XM_005675289.1	PIK3CA	mRNA	phosphatidylinositol-4,5-bisphosphate 3-kinase, catalytic subunit alpha	GO:0001525(angiogenesis);GO:0004674(protein serine/threonine kinase activity);GO:0005524(ATP binding);GO:0046934(phosphatidylinositol-4,5-bisphosphate 3-kinase activity);GO:0048015(phosphatidylinositol-mediated signaling)	00562(Inositol phosphate metabolism);04012(ErbB signaling pathway);04062(Chemokine signaling pathway);04070(Phosphatidylinositol signaling system);04150(mTOR signaling pathway);04210(Apoptosis);04370(VEGF signaling pathway);04510(Focal adhesion);04620(Toll-like receptor signaling pathway);04630(Jak-STAT signaling pathway);04650(Natural killer cell mediated cytotoxicity);04660(T cell receptor sign…
circRNA6759	1.36225	1.27522	0	0	0	1.31873	down	-Inf	0.0209992	0.631073	yes	-	1	circRNA	XM_005675296.1	NAALADL2	mRNA	N-acetylated alpha-linked acidic dipeptidase-like 2	GO:0006508(proteolysis);GO:0008233(peptidase activity);GO:0016021(integral to membrane)	NA
circRNA6765	2.64231	3.07832	0	0	0	2.86032	down	-Inf	0.0484273	0.631073	yes	+	7	circRNA	XM_005675312.1	PLD1	mRNA	NA	GO:0000139(Golgi membrane);GO:0004630(phospholipase D activity);GO:0005789(endoplasmic reticulum membrane);GO:0006935(chemotaxis);GO:0007265(Ras protein signal transduction);GO:0031902(late endosome membrane);GO:0035091(phosphatidylinositol binding);GO:0048471(perinuclear region of cytoplasm);GO:0070290(NAPE-specific phospholipase D activity)	00564(Glycerophospholipid metabolism);00565(Ether lipid metabolism);04144(Endocytosis);04666(Fc gamma R-mediated phagocytosis);04912(GnRH signaling pathway)
circRNA6775	11.3145	11.0293	0	0	0	11.1719	down	-Inf	0.008126	0.631073	yes	+	7	circRNA	XM_005675379.1	KPNA4	mRNA	karyopherin alpha 4 (importin alpha 3)	GO:0005488(binding);GO:0005643(nuclear pore);GO:0005737(cytoplasm);GO:0006607(NLS-bearing substrate import into nucleus)	NA
circRNA6788	9.31201	8.47663	0	0	0	8.89432	down	-Inf	0.0298747	0.631073	yes	-	2	circRNA	XM_005675389.1	MFSD1	mRNA	NA	GO:0016021(integral to membrane);GO:0055085(transmembrane transport)	NA
circRNA6808	1.49879	1.52922	0	0	0	1.514	down	-Inf	0.00639695	0.631073	yes	+	3	circRNA	XM_005675576.1	FAM194A	mRNA	NA	NA	NA
circRNA6876	3.46808	3.5673	0	0	0	3.51769	down	-Inf	0.00897756	0.631073	yes	+	5	circRNA	XM_005675511.1	CEP70	mRNA	NA	NA	NA
circRNA6887	2.27793	2.02528	0	0	0	2.15161	down	-Inf	0.0373344	0.631073	yes	-	3	circRNA	XM_005675537.1	PPP2R3A	mRNA	NA	GO:0000159(protein phosphatase type 2A complex);GO:0005509(calcium ion binding);GO:0005515(protein binding);GO:0006470(protein dephosphorylation);GO:0008601(protein phosphatase type 2A regulator activity)	NA
circRNA6901	6.46357	7.49774	0	0	0	6.98065	down	-Inf	0.0470709	0.631073	yes	+	3	circRNA	XM_005675602.1	RYK	mRNA	receptor-like tyrosine kinase	GO:0004714(transmembrane receptor protein tyrosine kinase activity);GO:0005524(ATP binding);GO:0005634(nucleus);GO:0005737(cytoplasm);GO:0005887(integral to plasma membrane);GO:0016055(Wnt receptor signaling pathway);GO:0022038(corpus callosum development);GO:0043410(positive regulation of MAPKKK cascade)	NA
circRNA6947	15.6669	15.4411	0	0	0	15.554	down	-Inf	0.0046214	0.631073	yes	-	3	circRNA	XM_005675674.1	MCM3AP	mRNA	minichromosome maintenance complex component 3 associated protein	GO:0000166(nucleotide binding);GO:0003677(DNA binding);GO:0005634(nucleus);GO:0005829(cytosol);GO:0006260(DNA replication);GO:0006606(protein import into nucleus)	NA
circRNA702	5.19514	5.19798	0	0	0	5.19656	down	-Inf	0.000174036	0.631073	yes	+	2	circRNA	XM_005686473.1	LTBP1	mRNA	NA	GO:0005024(transforming growth factor beta-activated receptor activity);GO:0005509(calcium ion binding);GO:0005578(proteinaceous extracellular matrix);GO:0019838(growth factor binding);GO:0035583(negative regulation of transforming growth factor beta receptor signaling pathway by extracellular sequestering of TGFbeta)	NA
circRNA7134	1.90829	1.71358	0	0	0	1.81094	down	-Inf	0.0341904	0.631073	yes	+	1	circRNA	XM_005684656.1	FBXL4	mRNA	NA	GO:0005634(nucleus);GO:0005737(cytoplasm)	NA
circRNA7182	4.65993	5.57471	9.95144	11.5689	10.7602	5.11732	up	1.07224	0.0442412	0.631073	yes	-	1	circRNA	XM_005684781.1	SLC2A12	mRNA	NA	GO:0008643(carbohydrate transport);GO:0012505(endomembrane system);GO:0016021(integral to membrane);GO:0022891(substrate-specific transmembrane transporter activity)	NA
circRNA7296	5.51872	4.76286	0	0	0	5.14079	down	-Inf	0.046718	0.631073	yes	+	3	circRNA	XM_005684987.1	MAP3K4	mRNA	mitogen-activated protein kinase kinase kinase 4	GO:0000186(activation of MAPKK activity);GO:0004709(MAP kinase kinase kinase activity);GO:0005515(protein binding);GO:0005524(ATP binding);GO:0007254(JNK cascade);GO:0043507(positive regulation of JUN kinase activity);GO:0046872(metal ion binding);GO:0048471(perinuclear region of cytoplasm)	04010(MAPK signaling pathway);04912(GnRH signaling pathway)
circRNA7305	3.58598	3.36102	0	0	0	3.4735	down	-Inf	0.0206085	0.631073	yes	+	6	circRNA	XM_005685003.1	ERMARD	mRNA	NA	GO:0016021(integral to membrane)	NA
circRNA732	15.9264	16.4499	0	0	0	16.1882	down	-Inf	0.0102916	0.631073	yes	-	4	circRNA	XM_005686497.1	PRKD3	mRNA	NA	GO:0004697(protein kinase C activity);GO:0005515(protein binding);GO:0005524(ATP binding);GO:0005634(nucleus);GO:0005737(cytoplasm);GO:0007205(activation of protein kinase C activity by G-protein coupled receptor protein signaling pathway);GO:0016020(membrane);GO:0035556(intracellular signal transduction);GO:0046872(metal ion binding)	NA
circRNA7337	3.37613	3.06613	0	0	0	3.22113	down	-Inf	0.0306102	0.631073	yes	+	2	circRNA	XM_005683544.1	INTS9	mRNA	NA	NA	NA
circRNA738	2.11099	2.23249	0	0	0	2.17174	down	-Inf	0.017803	0.631073	yes	+	3	circRNA	XM_005686501.1	RMDN2	mRNA	NA	GO:0000922(spindle pole);GO:0005488(binding);GO:0005737(cytoplasm);GO:0005874(microtubule);GO:0016021(integral to membrane)	NA
circRNA7380	1.10756	1.01394	0	0	0	1.06075	down	-Inf	0.0280727	0.631073	yes	-	4	circRNA	XM_005683639.1	CNTLN	mRNA	NA	GO:0000155(two-component sensor activity);GO:0005814(centriole);GO:0016020(membrane)	NA
circRNA7382	2.22374	2.14211	0	0	0	2.18292	down	-Inf	0.0119004	0.631073	yes	-	10	circRNA	XM_005683639.1	CNTLN	mRNA	NA	GO:0000155(two-component sensor activity);GO:0005814(centriole);GO:0016020(membrane)	NA
circRNA7404	2.24813	2.01417	0	0	0	2.13115	down	-Inf	0.0349097	0.631073	yes	+	11	circRNA	XM_005683665.1	MPDZ	mRNA	multiple PDZ domain protein	NA	04530(Tight junction)
circRNA7427	8.52929	7.39296	0	0	0	7.96113	down	-Inf	0.0453569	0.631073	yes	-	2	circRNA	XM_005683688.1	KIAA1432	mRNA	NA	GO:0016021(integral to membrane)	NA
circRNA7625	8.68342	8.40918	0	0	0	8.5463	down	-Inf	0.0102131	0.631073	yes	-	6	circRNA	XM_005684159.1	IARS	mRNA	NA	GO:0004822(isoleucine-tRNA ligase activity);GO:0005515(protein binding);GO:0005524(ATP binding);GO:0005625(soluble fraction);GO:0005634(nucleus);GO:0005829(cytosol);GO:0006428(isoleucyl-tRNA aminoacylation)	00290(Valine, leucine and isoleucine biosynthesis);00970(Aminoacyl-tRNA biosynthesis)
circRNA7693	0	0	6.07537	5.50429	5.78983	0	up	Inf	0.0313707	0.631073	yes	+	4	circRNA	102191502	LOC102191502	mRNA	NA	NA	NA
circRNA7777	0	0	8.98406	9.62737	9.30571	0	up	Inf	0.0219962	0.631073	yes	+	5	circRNA	XM_005700909.1	CASK	mRNA	calcium/calmodulin-dependent serine protein kinase (MAGUK family)	NA	04530(Tight junction)
circRNA789	5.14447	4.53903	0	0	0	4.84175	down	-Inf	0.0397516	0.631073	yes	+	3	circRNA	XM_005686573.1	TTC7A	mRNA	tetratricopeptide repeat domain 7A	GO:0005488(binding)	NA
circRNA8016	0	0	13.2143	12.4578	12.8361	0	up	Inf	0.0187544	0.631073	yes	+	3	circRNA	XM_005687770.1	PCCA	mRNA	NA	GO:0004075(biotin carboxylase activity);GO:0004658(propionyl-CoA carboxylase activity);GO:0005524(ATP binding);GO:0005759(mitochondrial matrix);GO:0006635(fatty acid beta-oxidation);GO:0009374(biotin binding);GO:0019899(enzyme binding);GO:0046872(metal ion binding)	00280(Valine, leucine and isoleucine degradation);00640(Propanoate metabolism)
circRNA8070	0	1.1985	14.4312	12.2089	13.3201	0.599251	up	4.4743	0.0218737	0.631073	yes	+	1	circRNA	XM_005686534.1	CRIM1	mRNA	NA	GO:0001558(regulation of cell growth);GO:0004867(serine-type endopeptidase inhibitor activity);GO:0005520(insulin-like growth factor binding);GO:0005576(extracellular region);GO:0016021(integral to membrane)	NA
circRNA8071	0	0	53.8622	53.4487	53.6554	0	up	Inf	0.00245252	0.631073	yes	+	3	circRNA	XM_005686534.1	CRIM1	mRNA	NA	GO:0001558(regulation of cell growth);GO:0004867(serine-type endopeptidase inhibitor activity);GO:0005520(insulin-like growth factor binding);GO:0005576(extracellular region);GO:0016021(integral to membrane)	NA
circRNA8072	0	3.0566	46.9458	46.6438	46.7948	1.5283	up	4.93635	0.0202888	0.631073	yes	+	5	circRNA	XM_005686534.1	CRIM1	mRNA	NA	GO:0001558(regulation of cell growth);GO:0004867(serine-type endopeptidase inhibitor activity);GO:0005520(insulin-like growth factor binding);GO:0005576(extracellular region);GO:0016021(integral to membrane)	NA
circRNA8073	0	0	40.6433	38.994	39.8186	0	up	Inf	0.0131824	0.631073	yes	+	3	circRNA	XM_005686534.1	CRIM1	mRNA	NA	GO:0001558(regulation of cell growth);GO:0004867(serine-type endopeptidase inhibitor activity);GO:0005520(insulin-like growth factor binding);GO:0005576(extracellular region);GO:0016021(integral to membrane)	NA
circRNA8074	0	0	39.9666	37.256	38.6113	0	up	Inf	0.0223372	0.631073	yes	+	2	circRNA	XM_005686534.1	CRIM1	mRNA	NA	GO:0001558(regulation of cell growth);GO:0004867(serine-type endopeptidase inhibitor activity);GO:0005520(insulin-like growth factor binding);GO:0005576(extracellular region);GO:0016021(integral to membrane)	NA
circRNA8077	0	0	61.2864	54.6059	57.9462	0	up	Inf	0.0366567	0.631073	yes	+	3	circRNA	XM_005686534.1	CRIM1	mRNA	NA	GO:0001558(regulation of cell growth);GO:0004867(serine-type endopeptidase inhibitor activity);GO:0005520(insulin-like growth factor binding);GO:0005576(extracellular region);GO:0016021(integral to membrane)	NA
circRNA810	13.5937	13.1789	0	0	0	13.3863	down	-Inf	0.0098632	0.631073	yes	+	3	circRNA	XM_005686621.1	CCDC104	mRNA	NA	NA	NA
circRNA811	18.6738	17.7639	0	0	0	18.2189	down	-Inf	0.0158926	0.631073	yes	+	4	circRNA	XM_005686621.1	CCDC104	mRNA	NA	NA	NA
circRNA8123	0	0	1.38139	1.50082	1.44111	0	up	Inf	0.026364	0.631073	yes	-	6	circRNA	XM_005686616.1	MTIF2	mRNA	NA	GO:0003743(translation initiation factor activity);GO:0003924(GTPase activity);GO:0005525(GTP binding);GO:0005739(mitochondrion);GO:0006446(regulation of translational initiation);GO:0043024(ribosomal small subunit binding)	NA
circRNA8129	0	0	1.53828	1.70435	1.62132	0	up	Inf	0.0325752	0.631073	yes	+	6	circRNA	XM_005686637.1	KIAA1841	mRNA	KIAA1841 ortholog	NA	NA
circRNA8193	0	0	17.5534	20.4672	19.0103	0	up	Inf	0.0486941	0.631073	yes	-	4	circRNA	XM_005687024.1	ASAP2	mRNA	NA	GO:0005515(protein binding);GO:0005886(plasma membrane);GO:0008060(ARF GTPase activator activity);GO:0008270(zinc ion binding);GO:0032312(regulation of ARF GTPase activity);GO:0032580(Golgi cisterna membrane)	04144(Endocytosis);04666(Fc gamma R-mediated phagocytosis)
circRNA8207	0	0	7.31069	8.39374	7.85221	0	up	Inf	0.043835	0.631073	yes	+	4	circRNA	XM_005687152.1	RALGPS1	mRNA	NA	GO:0005085(guanyl-nucleotide exchange factor activity);GO:0005737(cytoplasm);GO:0005886(plasma membrane);GO:0007264(small GTPase mediated signal transduction)	04010(MAPK signaling pathway);04012(ErbB signaling pathway);04013(MAPK signaling pathway - fly);04062(Chemokine signaling pathway);04320(Dorso-ventral axis formation);04510(Focal adhesion);04540(Gap junction);04630(Jak-STAT signaling pathway);04650(Natural killer cell mediated cytotoxicity);04660(T cell receptor signaling pathway);04662(B cell receptor signaling pathway);04664(Fc epsilon RI signa…
circRNA8266	0	0	4.41231	5.12335	4.76783	0	up	Inf	0.0473825	0.631073	yes	+	4	circRNA	XM_005685322.1	NEO1	mRNA	NA	GO:0005886(plasma membrane);GO:0007155(cell adhesion);GO:0016021(integral to membrane)	04514(Cell adhesion molecules )
circRNA8356	0	0	45.4371	52.7758	49.1065	0	up	Inf	0.0474818	0.631073	yes	+	6	circRNA	XM_005685948.1	LOC100861391	mRNA	hypoxia inducible factor 1 alpha subunit	GO:0004871(signal transducer activity);GO:0005737(cytoplasm);GO:0035035(histone acetyltransferase binding);GO:0044212(transcription regulatory region DNA binding)	04150(mTOR signaling pathway);05200(Pathways in cancer);05211(Renal cell carcinoma)
circRNA8418	0	0	18.8054	21.5339	20.1696	0	up	Inf	0.0429947	0.631073	yes	-	7	circRNA	XM_005691197.1	ARHGAP10	mRNA	Rho GTPase activating protein 10	GO:0005886(plasma membrane);GO:0007165(signal transduction);GO:0008093(cytoskeletal adaptor activity);GO:0017124(SH3 domain binding);GO:0046847(filopodium assembly);GO:0048471(perinuclear region of cytoplasm)	04144(Endocytosis)
circRNA843	12.5656	12.8075	0	0	0	12.6865	down	-Inf	0.00606884	0.631073	yes	-	4	circRNA	XM_005686726.1	ELMOD3	mRNA	ELMO/CED-12 domain containing 3	GO:0005856(cytoskeleton);GO:0006909(phagocytosis)	NA
circRNA8445	0	0	3.05798	2.96247	3.01023	0	up	Inf	0.0100985	0.631073	yes	-	6	circRNA	XM_005691271.1	INTU	mRNA	NA	NA	NA
circRNA8520	0	0	2.18811	2.22946	2.20879	0	up	Inf	0.00595782	0.631073	yes	-	8	circRNA	XM_005690540.1	CDC42BPA	mRNA	NA	NA	NA
circRNA8604	0	1.92735	7.85666	6.00227	6.92947	0.963673	up	2.84613	0.04688	0.631073	yes	+	2	circRNA	XM_005690990.1	PLA2G4A	mRNA	NA	GO:0004622(lysophospholipase activity);GO:0004623(phospholipase A2 activity);GO:0005509(calcium ion binding);GO:0005544(calcium-dependent phospholipid binding);GO:0009395(phospholipid catabolic process);GO:0016023(cytoplasmic membrane-bounded vesicle)	00564(Glycerophospholipid metabolism)
circRNA8607	0	0	2.93536	3.24917	3.09227	0	up	Inf	0.0322748	0.631073	yes	+	8	circRNA	XM_005691018.1	INTS7	mRNA	NA	GO:0005488(binding);GO:0005694(chromosome);GO:0006974(response to DNA damage stimulus)	NA
circRNA8647	0	0	1.3872	1.61845	1.50283	0	up	Inf	0.0488845	0.631073	yes	+	1	circRNA	XM_005689609.1	DDX10	mRNA	DEAD (Asp-Glu-Ala-Asp) box polypeptide 10	GO:0003723(RNA binding);GO:0003724(RNA helicase activity);GO:0005524(ATP binding);GO:0008026(ATP-dependent helicase activity)	NA
circRNA8731	0	0	11.036	12.896	11.966	0	up	Inf	0.0493791	0.631073	yes	-	4	circRNA	XM_005688753.1	FAM135A	mRNA	NA	NA	NA
circRNA8760	0	0	1.63925	1.56409	1.60167	0	up	Inf	0.0149347	0.631073	yes	+	5	circRNA	XM_005689043.1	PREX2	mRNA	NA	GO:0005622(intracellular);GO:0007186(G-protein coupled receptor protein signaling pathway);GO:0030675(Rac GTPase activator activity);GO:0030676(Rac guanyl-nucleotide exchange factor activity);GO:0035556(intracellular signal transduction)	04062(Chemokine signaling pathway)
circRNA8828	0	0	20.4807	22.4059	21.4433	0	up	Inf	0.0285592	0.631073	yes	-	6	circRNA	XM_005689247.1	SLC26A7	mRNA	NA	GO:0005254(chloride channel activity);GO:0015106(bicarbonate transmembrane transporter activity);GO:0015116(sulfate transmembrane transporter activity);GO:0015301(anion:anion antiporter activity);GO:0016021(integral to membrane);GO:0016323(basolateral plasma membrane);GO:0019531(oxalate transmembrane transporter activity);GO:0055038(recycling endosome membrane)	NA
circRNA8851	0	0	2.16368	1.98843	2.07606	0	up	Inf	0.0268532	0.631073	yes	-	3	circRNA	XM_005693108.1	TRIM37	mRNA	NA	GO:0005515(protein binding);GO:0005777(peroxisome);GO:0008270(zinc ion binding);GO:0016874(ligase activity);GO:0048471(perinuclear region of cytoplasm)	04120(Ubiquitin mediated proteolysis)
circRNA8869	0	0	10.5956	12.3487	11.4721	0	up	Inf	0.0485501	0.631073	yes	+	3	circRNA	XM_005693148.1	USP32	mRNA	NA	GO:0004221(ubiquitin thiolesterase activity);GO:0005509(calcium ion binding);GO:0005794(Golgi apparatus);GO:0006511(ubiquitin-dependent protein catabolic process);GO:0008234(cysteine-type peptidase activity);GO:0016020(membrane);GO:0016579(protein deubiquitination)	NA
circRNA9055	0	0	4.83752	5.18387	5.0107	0	up	Inf	0.0219934	0.631073	yes	-	2	circRNA	XM_005698210.1	CPEB3	mRNA	cytoplasmic polyadenylation element binding protein 3	GO:0000166(nucleotide binding);GO:0003723(RNA binding)	04114(Oocyte meiosis);04320(Dorso-ventral axis formation);04914(Progesterone-mediated oocyte maturation)
circRNA9096	0	0	7.38338	6.92829	7.15583	0	up	Inf	0.0202367	0.631073	yes	+	6	circRNA	XM_005698614.1	ATRNL1	mRNA	NA	GO:0005529(sugar binding);GO:0016021(integral to membrane)	04510(Focal adhesion);04512(ECM-receptor interaction);05200(Pathways in cancer);05222(Small cell lung cancer)
circRNA9110	0	0	6.42463	6.33058	6.37761	0	up	Inf	0.00469382	0.631073	yes	-	5	circRNA	XM_005698554.1	FGFR2	mRNA	fibroblast growth factor receptor 2	NA	04010(MAPK signaling pathway);04144(Endocytosis);04810(Regulation of actin cytoskeleton);05200(Pathways in cancer);05215(Prostate cancer)
circRNA9119	0	0	16.9543	18.6486	17.8014	0	up	Inf	0.0302731	0.631073	yes	+	3	circRNA	XM_005698642.1	DOCK1	mRNA	NA	GO:0005085(guanyl-nucleotide exchange factor activity);GO:0005096(GTPase activator activity);GO:0005525(GTP binding);GO:0005829(cytosol);GO:0006911(phagocytosis, engulfment);GO:0006915(apoptosis);GO:0007229(integrin-mediated signaling pathway);GO:0007264(small GTPase mediated signal transduction);GO:0007411(axon guidance);GO:0007596(blood coagulation);GO:0016020(membrane);GO:0017124(SH3 domain bi…	NA
circRNA9187	0	0	2.83331	3.11692	2.97512	0	up	Inf	0.0303205	0.631073	yes	+	7	circRNA	XM_005697037.1	OSBPL1A	mRNA	oxysterol binding protein-like 1A	GO:0005543(phospholipid binding);GO:0005622(intracellular);GO:0006869(lipid transport);GO:0008203(cholesterol metabolic process);GO:0016192(vesicle-mediated transport)	NA
circRNA9294	0	0	3.2783	3.0761	3.1772	0	up	Inf	0.0202511	0.631073	yes	+	5	circRNA	XM_005697765.1	TYW1	mRNA	NA	GO:0005506(iron ion binding);GO:0008033(tRNA processing);GO:0010181(FMN binding);GO:0016491(oxidoreductase activity);GO:0051539(4 iron, 4 sulfur cluster binding)	NA
circRNA9314	0	0	0.874883	0.779724	0.827303	0	up	Inf	0.0365727	0.631073	yes	+	3	circRNA	XM_005698131.1	MAD1L1	mRNA	MAD1 mitotic arrest deficient-like 1 (yeast)	GO:0000089(mitotic metaphase);GO:0000090(mitotic anaphase);GO:0000093(mitotic telophase);GO:0000236(mitotic prometaphase);GO:0000777(condensed chromosome kinetochore);GO:0005515(protein binding);GO:0005634(nucleus);GO:0005739(mitochondrion);GO:0005813(centrosome);GO:0005819(spindle);GO:0005829(cytosol);GO:0007094(mitotic cell cycle spindle assembly checkpoint);GO:0015629(actin cytoskeleton);GO:00…	04110(Cell cycle);04914(Progesterone-mediated oocyte maturation)
circRNA9315	0	0	3.25423	3.4326	3.34341	0	up	Inf	0.0169776	0.631073	yes	-	2	circRNA	XM_005695501.1	SLC4A7	mRNA	solute carrier family 4, sodium bicarbonate cotransporter, member 7	GO:0005452(inorganic anion exchanger activity);GO:0005886(plasma membrane);GO:0006814(sodium ion transport);GO:0015701(bicarbonate transport);GO:0016021(integral to membrane)	04966(Collecting duct acid secretion)
circRNA937	10.5764	9.20528	0	0	0	9.89083	down	-Inf	0.0440544	0.631073	yes	+	12	circRNA	XM_005686970.1	PUM2	mRNA	NA	GO:0003723(RNA binding);GO:0005515(protein binding);GO:0006417(regulation of translation);GO:0010494(stress granule);GO:0048471(perinuclear region of cytoplasm)	NA
circRNA9422	0	0	24.5855	28.0278	26.3067	0	up	Inf	0.0415925	0.631073	yes	-	9	circRNA	XM_005696368.1	LOC102183469	mRNA	NA	GO:0005789(endoplasmic reticulum membrane);GO:0005792(microsome);GO:0006699(bile acid biosynthetic process);GO:0006805(xenobiotic metabolic process);GO:0007586(digestion);GO:0008396(oxysterol 7-alpha-hydroxylase activity);GO:0009055(electron carrier activity);GO:0020037(heme binding);GO:0030573(bile acid catabolic process);GO:0033782(24-hydroxycholesterol 7alpha-hydroxylase activity)	00120(Primary bile acid biosynthesis)
circRNA9423	0	3.74951	22.6967	26.7683	24.7325	1.87475	up	3.72163	0.0146334	0.631073	yes	-	6	circRNA	XM_005696368.1	LOC102183469	mRNA	NA	GO:0005789(endoplasmic reticulum membrane);GO:0005792(microsome);GO:0006699(bile acid biosynthetic process);GO:0006805(xenobiotic metabolic process);GO:0007586(digestion);GO:0008396(oxysterol 7-alpha-hydroxylase activity);GO:0009055(electron carrier activity);GO:0020037(heme binding);GO:0030573(bile acid catabolic process);GO:0033782(24-hydroxycholesterol 7alpha-hydroxylase activity)	00120(Primary bile acid biosynthesis)
circRNA9425	0	0	16.7356	15.3716	16.0536	0	up	Inf	0.0270293	0.631073	yes	-	2	circRNA	XM_005696368.1	LOC102183469	mRNA	NA	GO:0005789(endoplasmic reticulum membrane);GO:0005792(microsome);GO:0006699(bile acid biosynthetic process);GO:0006805(xenobiotic metabolic process);GO:0007586(digestion);GO:0008396(oxysterol 7-alpha-hydroxylase activity);GO:0009055(electron carrier activity);GO:0020037(heme binding);GO:0030573(bile acid catabolic process);GO:0033782(24-hydroxycholesterol 7alpha-hydroxylase activity)	00120(Primary bile acid biosynthesis)
circRNA947	2.19636	2.1888	0	0	0	2.19258	down	-Inf	0.00109807	0.631073	yes	+	3	circRNA	XM_005686985.1	SMC6	mRNA	NA	GO:0005524(ATP binding);GO:0005634(nucleus);GO:0005694(chromosome);GO:0006281(DNA repair);GO:0006310(DNA recombination)	00230(Purine metabolism)
circRNA952	1.71837	1.96782	0	0	0	1.8431	down	-Inf	0.0430155	0.631073	yes	+	6	circRNA	XM_005686985.1	SMC6	mRNA	NA	GO:0005524(ATP binding);GO:0005634(nucleus);GO:0005694(chromosome);GO:0006281(DNA repair);GO:0006310(DNA recombination)	00230(Purine metabolism)
circRNA9524	0	0	12.0186	13.0619	12.5403	0	up	Inf	0.0264652	0.631073	yes	-	11	circRNA	XM_005694766.1	PARP8	mRNA	NA	GO:0003950(NAD+ ADP-ribosyltransferase activity);GO:0005622(intracellular)	NA
circRNA9525	0	0	2.07172	1.81074	1.94123	0	up	Inf	0.0427299	0.631073	yes	-	2	circRNA	XM_005694754.1	C7	mRNA	NA	GO:0005576(extracellular region);GO:0005579(membrane attack complex);GO:0006957(complement activation, alternative pathway);GO:0006958(complement activation, classical pathway);GO:0019835(cytolysis)	04610(Complement and coagulation cascades);05020(Prion diseases);05322(Systemic lupus erythematosus)
circRNA954	3.84878	4.11609	0	0	0	3.98243	down	-Inf	0.0213581	0.631073	yes	+	3	circRNA	XM_005687089.1	NBAS	mRNA	NA	NA	NA
circRNA9658	0	0	4.47758	5.03392	4.75575	0	up	Inf	0.0371941	0.631073	yes	-	2	circRNA	XM_005698993.1	LYST	mRNA	lysosomal trafficking regulator	GO:0005737(cytoplasm);GO:0015031(protein transport);GO:0015630(microtubule cytoskeleton);GO:0032510(endosome to lysosome transport via multivesicular body sorting pathway);GO:0042267(natural killer cell mediated cytotoxicity);GO:0043473(pigmentation)	03022(Basal transcription factors)
circRNA9697	0	0	1.68875	1.45495	1.57185	0	up	Inf	0.0472593	0.631073	yes	-	18	circRNA	XM_005699201.1	TTC18	mRNA	NA	NA	NA
circRNA971	2.21767	2.11316	0	0	0	2.16541	down	-Inf	0.0153599	0.631073	yes	-	3	circRNA	XM_005687022.1	CPSF3	mRNA	NA	GO:0003723(RNA binding);GO:0004521(endoribonuclease activity);GO:0005847(mRNA cleavage and polyadenylation specificity factor complex);GO:0006398(histone mRNA 3'-end processing);GO:0008409(5'-3' exonuclease activity);GO:0030529(ribonucleoprotein complex);GO:0046872(metal ion binding)	NA
circRNA9770	0	0	6.99208	6.59437	6.79322	0	up	Inf	0.0186299	0.631073	yes	+	4	circRNA	XM_005682029.1	MAPK9	mRNA	mitogen-activated protein kinase 9	GO:0002755(MyD88-dependent toll-like receptor signaling pathway);GO:0005524(ATP binding);GO:0009790(embryo development);GO:0034134(toll-like receptor 2 signaling pathway);GO:0034138(toll-like receptor 3 signaling pathway);GO:0034142(toll-like receptor 4 signaling pathway);GO:0034146(toll-like receptor 5 signaling pathway);GO:0034154(toll-like receptor 7 signaling pathway);GO:0035419(activation of…	04010(MAPK signaling pathway);04012(ErbB signaling pathway);04310(Wnt signaling pathway);04510(Focal adhesion);04620(Toll-like receptor signaling pathway);04621(NOD-like receptor signaling pathway);04622(RIG-I-like receptor signaling pathway);04664(Fc epsilon RI signaling pathway);04722(Neurotrophin signaling pathway);04910(Insulin signaling pathway);04912(GnRH signaling pathway);04914(Progestero…
circRNA9777	0	0	15.0045	17.3767	16.1906	0	up	Inf	0.0465556	0.631073	yes	+	2	circRNA	XM_005682135.1	HAUS8	mRNA	NA	GO:0000922(spindle pole);GO:0005813(centrosome);GO:0005874(microtubule);GO:0007067(mitosis);GO:0051225(spindle assembly);GO:0051297(centrosome organization);GO:0051301(cell division);GO:0070652(HAUS complex)	NA
circRNA9779	0	0	6.66355	7.71234	7.18794	0	up	Inf	0.0463621	0.631073	yes	+	6	circRNA	XM_005682204.1	CPAMD8	mRNA	NA	GO:0004867(serine-type endopeptidase inhibitor activity);GO:0005615(extracellular space);GO:0005886(plasma membrane)	04610(Complement and coagulation cascades)
circRNA9928	0	0	2.30373	2.43268	2.36821	0	up	Inf	0.0173282	0.631073	yes	+	14	circRNA	XM_005681336.1	TBCK	mRNA	NA	NA	04011(MAPK signaling pathway - yeast)
circRNA9978	0	0	5.84036	6.66882	6.25459	0	up	Inf	0.0421008	0.631073	yes	-	6	circRNA	XM_005681541.1	APBB2	mRNA	NA	GO:0001540(beta-amyloid binding);GO:0005634(nucleus);GO:0006355(regulation of transcription, DNA-dependent);GO:0007050(cell cycle arrest);GO:0008134(transcription factor binding);GO:0016020(membrane);GO:0030027(lamellipodium);GO:0030308(negative regulation of cell growth);GO:0030426(growth cone);GO:0035556(intracellular signal transduction);GO:0045202(synapse);GO:0045749(negative regulation of S …	NA
