# Supplementary material for: Analyses of circRNA profiling during the development from pre-receptive to receptive phases in the goat endometrium
Source: J Anim Sci Biotechnol. 2019 Apr 25;10:34. doi: 10.1186/s40104-019-0339-4 (PMC6482587; doi:10.1186/s40104-019-0339-4)
Supplement: Supplementary file 7 — Table S6. Enrichment analysis of hgDEC. (XLS) (XLS 420 kb) [file 40104_2019_339_MOESM7_ESM.xls]

## Sheet: Sheet1
GO_ID	GO_Term	GO_function	GO_class	transcript_id	gene_id	symbol	Description	regulation	log2(fold_change)	pvalue
GO:0090263	positive regulation of canonical Wnt receptor signaling pathway	biological_process	11	circRNA2280	102189223	UBR5	NA	down	-Inf	0.00010106
GO:0090263	positive regulation of canonical Wnt receptor signaling pathway	biological_process	11	circRNA2831	102183204	TNKS2	NA	down	-Inf	0.00010106
GO:0090263	positive regulation of canonical Wnt receptor signaling pathway	biological_process	11	circRNA3011	102176936	TNKS	NA	down	-Inf	0.00010106
GO:0090263	positive regulation of canonical Wnt receptor signaling pathway	biological_process	11	circRNA5268	102177417	LRP6	NA	down	-Inf	0.00010106
GO:0005874	microtubule	cellular_component	11	circRNA1470	102181804	MAP9	NA	down	-Inf	0.00020184
GO:0005874	microtubule	cellular_component	11	circRNA1767	102174769	CEP170	NA	down	-Inf	0.00020184
GO:0005874	microtubule	cellular_component	11	circRNA1768	102174769	CEP170	NA	down	-Inf	0.00020184
GO:0005874	microtubule	cellular_component	11	circRNA1826	102170718	KIF1B	kinesin family member 1B	down	-Inf	0.00020184
GO:0005874	microtubule	cellular_component	11	circRNA1947	102171902	NEK7	NIMA-related kinase 7	down	-Inf	0.00020184
GO:0005874	microtubule	cellular_component	11	circRNA2244	102181057	STAU2	NA	down	-Inf	0.00020184
GO:0005874	microtubule	cellular_component	11	circRNA2425	102169510	TUBD1	tubulin, delta 1	down	-Inf	0.00020184
GO:0005874	microtubule	cellular_component	11	circRNA2498	102189792	LOC102189792	NA	down	-Inf	0.00020184
GO:0005874	microtubule	cellular_component	11	circRNA3537	102171384	LOC102171384	serine/arginine repetitive matrix protein 2-like	down	-Inf	0.00020184
GO:0005874	microtubule	cellular_component	11	circRNA3656	102171675	KIF13A	kinesin family member 13A	down	-Inf	0.00020184
GO:0005874	microtubule	cellular_component	11	circRNA3657	102171675	KIF13A	kinesin family member 13A	down	-Inf	0.00020184
GO:0005874	microtubule	cellular_component	11	circRNA4057	102178492	EML1	NA	down	-Inf	0.00020184
GO:0005874	microtubule	cellular_component	11	circRNA4071	102174782	KLC1	NA	down	-Inf	0.00020184
GO:0005874	microtubule	cellular_component	11	circRNA535	102186493	KATNAL1	NA	down	-Inf	0.00020184
GO:0005874	microtubule	cellular_component	11	circRNA738	102175032	RMDN2	NA	down	-Inf	0.00020184
GO:0005874	microtubule	cellular_component	11	circRNA9777	102177049	HAUS8	NA	up	Inf	0.00020184
GO:0030675	Rac GTPase activator activity	molecular_function	8	circRNA10336	102186655	DOCK4	NA	up	Inf	0.000544754
GO:0030675	Rac GTPase activator activity	molecular_function	8	circRNA3175	100861013	RALBP1	ralA binding protein 1	down	-Inf	0.000544754
GO:0030675	Rac GTPase activator activity	molecular_function	8	circRNA8760	102175042	PREX2	NA	up	Inf	0.000544754
GO:0000209	protein polyubiquitination	biological_process	11	circRNA2063	102186786	TRIM21	NA	down	-Inf	0.00184013
GO:0000209	protein polyubiquitination	biological_process	11	circRNA2280	102189223	UBR5	NA	down	-Inf	0.00184013
GO:0000209	protein polyubiquitination	biological_process	11	circRNA2563	102173501	NPEPPS	aminopeptidase puromycin sensitive	down	-Inf	0.00184013
GO:0000209	protein polyubiquitination	biological_process	11	circRNA2831	102183204	TNKS2	NA	down	-Inf	0.00184013
GO:0000209	protein polyubiquitination	biological_process	11	circRNA3011	102176936	TNKS	NA	down	-Inf	0.00184013
GO:0005814	centriole	cellular_component	10	circRNA11268	102186307	CNTLN	NA	up	Inf	0.00225647
GO:0005814	centriole	cellular_component	10	circRNA1421	102174575	CEP128	NA	down	-Inf	0.00225647
GO:0005814	centriole	cellular_component	10	circRNA1767	102174769	CEP170	NA	down	-Inf	0.00225647
GO:0005814	centriole	cellular_component	10	circRNA1768	102174769	CEP170	NA	down	-Inf	0.00225647
GO:0005814	centriole	cellular_component	10	circRNA2425	102169510	TUBD1	tubulin, delta 1	down	-Inf	0.00225647
GO:0005814	centriole	cellular_component	10	circRNA3184	102179618	CEP76	NA	down	-Inf	0.00225647
GO:0005814	centriole	cellular_component	10	circRNA4849	102176312	CEP135	NA	down	-3.13123	0.00225647
GO:0005814	centriole	cellular_component	10	circRNA7380	102186307	CNTLN	NA	down	-Inf	0.00225647
GO:0005814	centriole	cellular_component	10	circRNA7382	102186307	CNTLN	NA	down	-Inf	0.00225647
GO:0000784	nuclear chromosome, telomeric region	cellular_component	13	circRNA2364	102168649	NBN	nibrin	down	-Inf	0.00251731
GO:0000784	nuclear chromosome, telomeric region	cellular_component	13	circRNA2831	102183204	TNKS2	NA	down	-Inf	0.00251731
GO:0000784	nuclear chromosome, telomeric region	cellular_component	13	circRNA3011	102176936	TNKS	NA	down	-Inf	0.00251731
GO:0070213	protein auto-ADP-ribosylation	biological_process	10	circRNA2831	102183204	TNKS2	NA	down	-Inf	0.00272846
GO:0070213	protein auto-ADP-ribosylation	biological_process	10	circRNA3011	102176936	TNKS	NA	down	-Inf	0.00272846
GO:0070198	protein localization to chromosome, telomeric region	biological_process	9	circRNA2831	102183204	TNKS2	NA	down	-Inf	0.00272846
GO:0070198	protein localization to chromosome, telomeric region	biological_process	9	circRNA3011	102176936	TNKS	NA	down	-Inf	0.00272846
GO:0035583	negative regulation of transforming growth factor beta receptor signaling pathway by extracellular sequestering of TGFbeta	biological_process	13	circRNA4437	102173553	FBN2	fibrillin 2	down	-4.01702	0.00272846
GO:0035583	negative regulation of transforming growth factor beta receptor signaling pathway by extracellular sequestering of TGFbeta	biological_process	13	circRNA4438	102173553	FBN2	fibrillin 2	down	-2.11141	0.00272846
GO:0035583	negative regulation of transforming growth factor beta receptor signaling pathway by extracellular sequestering of TGFbeta	biological_process	13	circRNA702	102190794	LTBP1	NA	down	-Inf	0.00272846
GO:0003950	NAD+ ADP-ribosyltransferase activity	molecular_function	7	circRNA2831	102183204	TNKS2	NA	down	-Inf	0.00359685
GO:0003950	NAD+ ADP-ribosyltransferase activity	molecular_function	7	circRNA3011	102176936	TNKS	NA	down	-Inf	0.00359685
GO:0003950	NAD+ ADP-ribosyltransferase activity	molecular_function	7	circRNA5613	102178510	PARP12	NA	up	1.73025	0.00359685
GO:0003950	NAD+ ADP-ribosyltransferase activity	molecular_function	7	circRNA9524	102185869	PARP8	NA	up	Inf	0.00359685
GO:0000242	pericentriolar material	cellular_component	10	circRNA2831	102183204	TNKS2	NA	down	-Inf	0.0042357
GO:0000242	pericentriolar material	cellular_component	10	circRNA2999	102191676	PCM1	NA	down	-Inf	0.0042357
GO:0000242	pericentriolar material	cellular_component	10	circRNA3011	102176936	TNKS	NA	down	-Inf	0.0042357
GO:0051225	spindle assembly	biological_process	8	circRNA2539	102188080	NCOR1	NA	down	-Inf	0.00651691
GO:0051225	spindle assembly	biological_process	8	circRNA3011	102176936	TNKS	NA	down	-Inf	0.00651691
GO:0051225	spindle assembly	biological_process	8	circRNA9777	102177049	HAUS8	NA	up	Inf	0.00651691
GO:0016020	membrane	cellular_component	3	circRNA10215	102172975	PIK3C2G	phosphatidylinositol-4-phosphate 3-kinase, catalytic subunit type 2 gamma	up	Inf	0.00738671
GO:0016020	membrane	cellular_component	3	circRNA10336	102186655	DOCK4	NA	up	Inf	0.00738671
GO:0016020	membrane	cellular_component	3	circRNA10907	102174433	LMLN	NA	up	Inf	0.00738671
GO:0016020	membrane	cellular_component	3	circRNA11268	102186307	CNTLN	NA	up	Inf	0.00738671
GO:0016020	membrane	cellular_component	3	circRNA1240	102170429	HERC1	HECT and RLD domain containing E3 ubiquitin protein ligase family member 1	down	-Inf	0.00738671
GO:0016020	membrane	cellular_component	3	circRNA1241	102170429	HERC1	HECT and RLD domain containing E3 ubiquitin protein ligase family member 1	down	-Inf	0.00738671
GO:0016020	membrane	cellular_component	3	circRNA2696	102172748	VPS35	vacuolar protein sorting 35 homolog (S. cerevisiae)	down	-Inf	0.00738671
GO:0016020	membrane	cellular_component	3	circRNA2962	102174457	DOCK1	NA	down	-Inf	0.00738671
GO:0016020	membrane	cellular_component	3	circRNA3175	100861013	RALBP1	ralA binding protein 1	down	-Inf	0.00738671
GO:0016020	membrane	cellular_component	3	circRNA732	102174216	PRKD3	NA	down	-Inf	0.00738671
GO:0016020	membrane	cellular_component	3	circRNA7380	102186307	CNTLN	NA	down	-Inf	0.00738671
GO:0016020	membrane	cellular_component	3	circRNA7382	102186307	CNTLN	NA	down	-Inf	0.00738671
GO:0016020	membrane	cellular_component	3	circRNA8869	102174242	USP32	NA	up	Inf	0.00738671
GO:0016020	membrane	cellular_component	3	circRNA9119	102174457	DOCK1	NA	up	Inf	0.00738671
GO:0016020	membrane	cellular_component	3	circRNA9978	102176771	APBB2	NA	up	Inf	0.00738671
GO:0000723	telomere maintenance	biological_process	9	circRNA2364	102168649	NBN	nibrin	down	-Inf	0.00790201
GO:0000723	telomere maintenance	biological_process	9	circRNA3019	102182278	WRN	NA	down	-Inf	0.00790201
GO:0000723	telomere maintenance	biological_process	9	circRNA3024	102182278	WRN	NA	down	-Inf	0.00790201
GO:0032212	positive regulation of telomere maintenance via telomerase	biological_process	13	circRNA2831	102183204	TNKS2	NA	down	-Inf	0.00790201
GO:0032212	positive regulation of telomere maintenance via telomerase	biological_process	13	circRNA3011	102176936	TNKS	NA	down	-Inf	0.00790201
GO:0032934	sterol binding	molecular_function	6	circRNA11419	102191797	HSDL2	NA	up	Inf	0.00790201
GO:0032934	sterol binding	molecular_function	6	circRNA4456	102172142	HSD17B4	hydroxysteroid (17-beta) dehydrogenase 4	down	-1.54952	0.00790201
GO:0005829	cytosol	cellular_component	9	ciRNA73	102177899	AHSA1	NA	down	-Inf	0.0124584
GO:0005829	cytosol	cellular_component	9	circRNA10118	102174276	NUP107	NA	up	Inf	0.0124584
GO:0005829	cytosol	cellular_component	9	circRNA10256	102184310	PEX1	NA	up	Inf	0.0124584
GO:0005829	cytosol	cellular_component	9	circRNA10336	102186655	DOCK4	NA	up	Inf	0.0124584
GO:0005829	cytosol	cellular_component	9	circRNA10453	102168788	RNF115	ring finger protein 115	up	Inf	0.0124584
GO:0005829	cytosol	cellular_component	9	circRNA10454	102168788	RNF115	ring finger protein 115	up	Inf	0.0124584
GO:0005829	cytosol	cellular_component	9	circRNA1206	102169592	UBR1	ubiquitin protein ligase E3 component n-recognin 1	down	-Inf	0.0124584
GO:0005829	cytosol	cellular_component	9	circRNA1240	102170429	HERC1	HECT and RLD domain containing E3 ubiquitin protein ligase family member 1	down	-Inf	0.0124584
GO:0005829	cytosol	cellular_component	9	circRNA1241	102170429	HERC1	HECT and RLD domain containing E3 ubiquitin protein ligase family member 1	down	-Inf	0.0124584
GO:0005829	cytosol	cellular_component	9	circRNA1262	102176965	BNIP2	NA	down	-Inf	0.0124584
GO:0005829	cytosol	cellular_component	9	circRNA1699	102191821	UCHL5	NA	down	-Inf	0.0124584
GO:0005829	cytosol	cellular_component	9	circRNA1776	102172285	KIFAP3	kinesin-associated protein 3	down	-Inf	0.0124584
GO:0005829	cytosol	cellular_component	9	circRNA1868	102182525	RFWD2	NA	down	-Inf	0.0124584
GO:0005829	cytosol	cellular_component	9	circRNA189	102174105	ARHGAP6	NA	down	-Inf	0.0124584
GO:0005829	cytosol	cellular_component	9	circRNA1904	102173025	RGL1	ral guanine nucleotide dissociation stimulator-like 1	down	-Inf	0.0124584
GO:0005829	cytosol	cellular_component	9	circRNA2101	102168654	CAPRIN1	cell cycle associated protein 1	down	-Inf	0.0124584
GO:0005829	cytosol	cellular_component	9	circRNA2128	102188880	NUP160	NA	down	-Inf	0.0124584
GO:0005829	cytosol	cellular_component	9	circRNA2129	102188880	NUP160	NA	down	-Inf	0.0124584
GO:0005829	cytosol	cellular_component	9	circRNA2563	102173501	NPEPPS	aminopeptidase puromycin sensitive	down	-Inf	0.0124584
GO:0005829	cytosol	cellular_component	9	circRNA2824	102170661	PANK1	pantothenate kinase 1	down	-1.78496	0.0124584
GO:0005829	cytosol	cellular_component	9	circRNA2962	102174457	DOCK1	NA	down	-Inf	0.0124584
GO:0005829	cytosol	cellular_component	9	circRNA2999	102191676	PCM1	NA	down	-Inf	0.0124584
GO:0005829	cytosol	cellular_component	9	circRNA3148	102172677	ARHGAP28	Rho GTPase activating protein 28	down	-Inf	0.0124584
GO:0005829	cytosol	cellular_component	9	circRNA3175	100861013	RALBP1	ralA binding protein 1	down	-Inf	0.0124584
GO:0005829	cytosol	cellular_component	9	circRNA3184	102179618	CEP76	NA	down	-Inf	0.0124584
GO:0005829	cytosol	cellular_component	9	circRNA3605	102172307	CUL7	cullin 7	down	-Inf	0.0124584
GO:0005829	cytosol	cellular_component	9	circRNA3669	102185796	RANBP9	NA	down	-Inf	0.0124584
GO:0005829	cytosol	cellular_component	9	circRNA3895	102169336	CMBL	carboxymethylenebutenolidase homolog (Pseudomonas)	down	-3.17905	0.0124584
GO:0005829	cytosol	cellular_component	9	circRNA4642	102185179	ERAP1	NA	down	-Inf	0.0124584
GO:0005829	cytosol	cellular_component	9	circRNA4849	102176312	CEP135	NA	down	-3.13123	0.0124584
GO:0005829	cytosol	cellular_component	9	circRNA4869	102183497	CENPC	NA	down	-Inf	0.0124584
GO:0005829	cytosol	cellular_component	9	circRNA504	102186605	NBEA	NA	down	-Inf	0.0124584
GO:0005829	cytosol	cellular_component	9	circRNA507	102186605	NBEA	NA	down	-Inf	0.0124584
GO:0005829	cytosol	cellular_component	9	circRNA6438	102172215	PUM1	pumilio RNA-binding family member 1	down	-Inf	0.0124584
GO:0005829	cytosol	cellular_component	9	circRNA6480	102171916	ITSN1	intersectin 1 (SH3 domain protein)	down	-Inf	0.0124584
GO:0005829	cytosol	cellular_component	9	circRNA6502	102170463	TIAM1	T-cell lymphoma invasion and metastasis 1	down	-Inf	0.0124584
GO:0005829	cytosol	cellular_component	9	circRNA6947	102168775	MCM3AP	minichromosome maintenance complex component 3 associated protein	down	-Inf	0.0124584
GO:0005829	cytosol	cellular_component	9	circRNA7625	102191612	IARS	NA	down	-Inf	0.0124584
GO:0005829	cytosol	cellular_component	9	circRNA9119	102174457	DOCK1	NA	up	Inf	0.0124584
GO:0005829	cytosol	cellular_component	9	circRNA9314	102170846	MAD1L1	MAD1 mitotic arrest deficient-like 1 (yeast)	up	Inf	0.0124584
GO:0005694	chromosome	cellular_component	9	circRNA1168	100860965	SUPT16H	suppressor of Ty 16 homolog (S. cerevisiae)	down	-Inf	0.015224
GO:0005694	chromosome	cellular_component	9	circRNA4470	102184804	NSD1	NA	down	-Inf	0.015224
GO:0005694	chromosome	cellular_component	9	circRNA8607	102186035	INTS7	NA	up	Inf	0.015224
GO:0005694	chromosome	cellular_component	9	circRNA947	102178548	SMC6	NA	down	-Inf	0.015224
GO:0005694	chromosome	cellular_component	9	circRNA952	102178548	SMC6	NA	down	-Inf	0.015224
GO:0072383	plus-end-directed vesicle transport along microtubule	biological_process	10	circRNA1776	102172285	KIFAP3	kinesin-associated protein 3	down	-Inf	0.0152593
GO:0072383	plus-end-directed vesicle transport along microtubule	biological_process	10	circRNA3656	102171675	KIF13A	kinesin family member 13A	down	-Inf	0.0152593
GO:0072383	plus-end-directed vesicle transport along microtubule	biological_process	10	circRNA3657	102171675	KIF13A	kinesin family member 13A	down	-Inf	0.0152593
GO:0006699	bile acid biosynthetic process	biological_process	9	circRNA4456	102172142	HSD17B4	hydroxysteroid (17-beta) dehydrogenase 4	down	-1.54952	0.0152593
GO:0006699	bile acid biosynthetic process	biological_process	9	circRNA9422	102183469	LOC102183469	NA	up	Inf	0.0152593
GO:0006699	bile acid biosynthetic process	biological_process	9	circRNA9423	102183469	LOC102183469	NA	up	3.72163	0.0152593
GO:0006699	bile acid biosynthetic process	biological_process	9	circRNA9425	102183469	LOC102183469	NA	up	Inf	0.0152593
GO:0005085	guanyl-nucleotide exchange factor activity	molecular_function	3	circRNA10336	102186655	DOCK4	NA	up	Inf	0.0216602
GO:0005085	guanyl-nucleotide exchange factor activity	molecular_function	3	circRNA11351	102180222	DOCK5	NA	up	Inf	0.0216602
GO:0005085	guanyl-nucleotide exchange factor activity	molecular_function	3	circRNA2962	102174457	DOCK1	NA	down	-Inf	0.0216602
GO:0005085	guanyl-nucleotide exchange factor activity	molecular_function	3	circRNA8207	102188870	RALGPS1	NA	up	Inf	0.0216602
GO:0005085	guanyl-nucleotide exchange factor activity	molecular_function	3	circRNA9119	102174457	DOCK1	NA	up	Inf	0.0216602
GO:0005201	extracellular matrix structural constituent	molecular_function	4	circRNA4437	102173553	FBN2	fibrillin 2	down	-4.01702	0.0219142
GO:0005201	extracellular matrix structural constituent	molecular_function	4	circRNA4438	102173553	FBN2	fibrillin 2	down	-2.11141	0.0219142
GO:0005201	extracellular matrix structural constituent	molecular_function	4	circRNA5473	102176661	LAMB1	NA	down	-2.79554	0.0219142
GO:0005201	extracellular matrix structural constituent	molecular_function	4	circRNA6581	102183182	IMPG2	NA	down	-Inf	0.0219142
GO:0005813	centrosome	cellular_component	9	circRNA1776	102172285	KIFAP3	kinesin-associated protein 3	down	-Inf	0.0228358
GO:0005813	centrosome	cellular_component	9	circRNA1868	102182525	RFWD2	NA	down	-Inf	0.0228358
GO:0005813	centrosome	cellular_component	9	circRNA1885	102189230	CEP350	NA	down	-Inf	0.0228358
GO:0005813	centrosome	cellular_component	9	circRNA1886	102189230	CEP350	NA	down	-Inf	0.0228358
GO:0005813	centrosome	cellular_component	9	circRNA1887	102189230	CEP350	NA	down	-Inf	0.0228358
GO:0005813	centrosome	cellular_component	9	circRNA2654	102180628	CEP112	NA	down	-Inf	0.0228358
GO:0005813	centrosome	cellular_component	9	circRNA3019	102182278	WRN	NA	down	-Inf	0.0228358
GO:0005813	centrosome	cellular_component	9	circRNA3024	102182278	WRN	NA	down	-Inf	0.0228358
GO:0005813	centrosome	cellular_component	9	circRNA3656	102171675	KIF13A	kinesin family member 13A	down	-Inf	0.0228358
GO:0005813	centrosome	cellular_component	9	circRNA3657	102171675	KIF13A	kinesin family member 13A	down	-Inf	0.0228358
GO:0005813	centrosome	cellular_component	9	circRNA5316	102187383	EP300	NA	down	-Inf	0.0228358
GO:0005813	centrosome	cellular_component	9	circRNA9314	102170846	MAD1L1	MAD1 mitotic arrest deficient-like 1 (yeast)	up	Inf	0.0228358
GO:0005813	centrosome	cellular_component	9	circRNA9777	102177049	HAUS8	NA	up	Inf	0.0228358
GO:0048471	perinuclear region of cytoplasm	cellular_component	9	circRNA11221	102172543	MAP3K4	mitogen-activated protein kinase kinase kinase 4	up	Inf	0.0240801
GO:0048471	perinuclear region of cytoplasm	cellular_component	9	circRNA1262	102176965	BNIP2	NA	down	-Inf	0.0240801
GO:0048471	perinuclear region of cytoplasm	cellular_component	9	circRNA2831	102183204	TNKS2	NA	down	-Inf	0.0240801
GO:0048471	perinuclear region of cytoplasm	cellular_component	9	circRNA4080	102186274	GALNT2	NA	down	-Inf	0.0240801
GO:0048471	perinuclear region of cytoplasm	cellular_component	9	circRNA4484	102176523	SEC24A	NA	down	-Inf	0.0240801
GO:0048471	perinuclear region of cytoplasm	cellular_component	9	circRNA4486	102176523	SEC24A	NA	down	-Inf	0.0240801
GO:0048471	perinuclear region of cytoplasm	cellular_component	9	circRNA5473	102176661	LAMB1	NA	down	-2.79554	0.0240801
GO:0048471	perinuclear region of cytoplasm	cellular_component	9	circRNA6765	102174434	PLD1	NA	down	-Inf	0.0240801
GO:0048471	perinuclear region of cytoplasm	cellular_component	9	circRNA7296	102172543	MAP3K4	mitogen-activated protein kinase kinase kinase 4	down	-Inf	0.0240801
GO:0048471	perinuclear region of cytoplasm	cellular_component	9	circRNA8418	102173323	ARHGAP10	Rho GTPase activating protein 10	up	Inf	0.0240801
GO:0048471	perinuclear region of cytoplasm	cellular_component	9	circRNA8851	102187429	TRIM37	NA	up	Inf	0.0240801
GO:0048471	perinuclear region of cytoplasm	cellular_component	9	circRNA937	102174942	PUM2	NA	down	-Inf	0.0240801
GO:0000123	histone acetyltransferase complex	cellular_component	8	circRNA124	102187929	PHF16	NA	down	-Inf	0.0245593
GO:0000123	histone acetyltransferase complex	cellular_component	8	circRNA5316	102187383	EP300	NA	down	-Inf	0.0245593
GO:0005487	nucleocytoplasmic transporter activity	molecular_function	4	circRNA10118	102174276	NUP107	NA	up	Inf	0.0245593
GO:0005487	nucleocytoplasmic transporter activity	molecular_function	4	circRNA2128	102188880	NUP160	NA	down	-Inf	0.0245593
GO:0005487	nucleocytoplasmic transporter activity	molecular_function	4	circRNA2129	102188880	NUP160	NA	down	-Inf	0.0245593
GO:0004714	transmembrane receptor protein tyrosine kinase activity	molecular_function	9	circRNA10326	102181186	MET	NA	up	3.58941	0.0274094
GO:0004714	transmembrane receptor protein tyrosine kinase activity	molecular_function	9	circRNA609	102170054	MERTK	c-mer proto-oncogene tyrosine kinase	down	-Inf	0.0274094
GO:0004714	transmembrane receptor protein tyrosine kinase activity	molecular_function	9	circRNA6901	102170271	RYK	receptor-like tyrosine kinase	down	-Inf	0.0274094
GO:0006814	sodium ion transport	biological_process	8	circRNA3052	102178509	SLC20A2	NA	down	-1.12752	0.0335671
GO:0006814	sodium ion transport	biological_process	8	circRNA4443	102173836	SLC12A2	NA	up	1.71247	0.0335671
GO:0006814	sodium ion transport	biological_process	8	circRNA9315	102173046	SLC4A7	solute carrier family 4, sodium bicarbonate cotransporter, member 7	up	Inf	0.0335671
GO:0030246	carbohydrate binding	molecular_function	4	circRNA1194	102189487	GANC	NA	down	-Inf	0.0355803
GO:0030246	carbohydrate binding	molecular_function	4	circRNA4672	102182591	MAN2A1	NA	down	-Inf	0.0355803
GO:0030246	carbohydrate binding	molecular_function	4	circRNA4680	102182591	MAN2A1	NA	down	-Inf	0.0355803
GO:0006935	chemotaxis	biological_process	5	circRNA3175	100861013	RALBP1	ralA binding protein 1	down	-Inf	0.0355803
GO:0006935	chemotaxis	biological_process	5	circRNA6765	102174434	PLD1	NA	down	-Inf	0.0355803
GO:0048365	Rac GTPase binding	molecular_function	10	circRNA10336	102186655	DOCK4	NA	up	Inf	0.0355803
GO:0048365	Rac GTPase binding	molecular_function	10	circRNA3175	100861013	RALBP1	ralA binding protein 1	down	-Inf	0.0355803
GO:0005819	spindle	cellular_component	9	circRNA1470	102181804	MAP9	NA	down	-Inf	0.0389065
GO:0005819	spindle	cellular_component	9	circRNA1767	102174769	CEP170	NA	down	-Inf	0.0389065
GO:0005819	spindle	cellular_component	9	circRNA1768	102174769	CEP170	NA	down	-Inf	0.0389065
GO:0005819	spindle	cellular_component	9	circRNA1885	102189230	CEP350	NA	down	-Inf	0.0389065
GO:0005819	spindle	cellular_component	9	circRNA1886	102189230	CEP350	NA	down	-Inf	0.0389065
GO:0005819	spindle	cellular_component	9	circRNA1887	102189230	CEP350	NA	down	-Inf	0.0389065
GO:0005819	spindle	cellular_component	9	circRNA9314	102170846	MAD1L1	MAD1 mitotic arrest deficient-like 1 (yeast)	up	Inf	0.0389065
GO:0005515	protein binding	molecular_function	4	circRNA10118	102174276	NUP107	NA	up	Inf	0.0395066
GO:0005515	protein binding	molecular_function	4	circRNA10453	102168788	RNF115	ring finger protein 115	up	Inf	0.0395066
GO:0005515	protein binding	molecular_function	4	circRNA10454	102168788	RNF115	ring finger protein 115	up	Inf	0.0395066
GO:0005515	protein binding	molecular_function	4	circRNA11221	102172543	MAP3K4	mitogen-activated protein kinase kinase kinase 4	up	Inf	0.0395066
GO:0005515	protein binding	molecular_function	4	circRNA1262	102176965	BNIP2	NA	down	-Inf	0.0395066
GO:0005515	protein binding	molecular_function	4	circRNA1574	102184361	TRPC3	NA	down	-Inf	0.0395066
GO:0005515	protein binding	molecular_function	4	circRNA1663	102184181	SART3	NA	down	-Inf	0.0395066
GO:0005515	protein binding	molecular_function	4	circRNA1868	102182525	RFWD2	NA	down	-Inf	0.0395066
GO:0005515	protein binding	molecular_function	4	circRNA1914	102176447	TPR	NA	down	-Inf	0.0395066
GO:0005515	protein binding	molecular_function	4	circRNA2083	102174861	UVRAG	NA	down	-Inf	0.0395066
GO:0005515	protein binding	molecular_function	4	circRNA2098	102190054	HIPK3	NA	down	-Inf	0.0395066
GO:0005515	protein binding	molecular_function	4	circRNA2128	102188880	NUP160	NA	down	-Inf	0.0395066
GO:0005515	protein binding	molecular_function	4	circRNA2129	102188880	NUP160	NA	down	-Inf	0.0395066
GO:0005515	protein binding	molecular_function	4	circRNA2258	102184827	TRPS1	NA	down	-Inf	0.0395066
GO:0005515	protein binding	molecular_function	4	circRNA2280	102189223	UBR5	NA	down	-Inf	0.0395066
GO:0005515	protein binding	molecular_function	4	circRNA2831	102183204	TNKS2	NA	down	-Inf	0.0395066
GO:0005515	protein binding	molecular_function	4	circRNA3011	102176936	TNKS	NA	down	-Inf	0.0395066
GO:0005515	protein binding	molecular_function	4	circRNA3184	102179618	CEP76	NA	down	-Inf	0.0395066
GO:0005515	protein binding	molecular_function	4	circRNA3372	100861267	PMS2	PMS2 postmeiotic segregation increased 2 (S. cerevisiae)	down	-Inf	0.0395066
GO:0005515	protein binding	molecular_function	4	circRNA3461	102173423	MITF	microphthalmia-associated transcription factor	down	-Inf	0.0395066
GO:0005515	protein binding	molecular_function	4	circRNA3656	102171675	KIF13A	kinesin family member 13A	down	-Inf	0.0395066
GO:0005515	protein binding	molecular_function	4	circRNA3657	102171675	KIF13A	kinesin family member 13A	down	-Inf	0.0395066
GO:0005515	protein binding	molecular_function	4	circRNA4057	102178492	EML1	NA	down	-Inf	0.0395066
GO:0005515	protein binding	molecular_function	4	circRNA4141	102189650	ANK3	NA	down	-Inf	0.0395066
GO:0005515	protein binding	molecular_function	4	circRNA43	102173271	SMARCA1	SWI/SNF related, matrix associated, actin dependent regulator of chromatin, subfamily a, member 1	down	-Inf	0.0395066
GO:0005515	protein binding	molecular_function	4	circRNA4324	102191680	PPFIA1	NA	down	-Inf	0.0395066
GO:0005515	protein binding	molecular_function	4	circRNA4363	102173176	LOC102173176	mucin-16-like	down	-Inf	0.0395066
GO:0005515	protein binding	molecular_function	4	circRNA44	102173271	SMARCA1	SWI/SNF related, matrix associated, actin dependent regulator of chromatin, subfamily a, member 1	down	-Inf	0.0395066
GO:0005515	protein binding	molecular_function	4	circRNA4407	102182584	FNIP1	NA	down	-Inf	0.0395066
GO:0005515	protein binding	molecular_function	4	circRNA4411	102182584	FNIP1	NA	down	-Inf	0.0395066
GO:0005515	protein binding	molecular_function	4	circRNA4463	102179938	COMMD10	NA	down	-Inf	0.0395066
GO:0005515	protein binding	molecular_function	4	circRNA4586	102188136	ZFYVE16	NA	down	-Inf	0.0395066
GO:0005515	protein binding	molecular_function	4	circRNA4790	102170128	RFC1	replication factor C (activator 1) 1, 145kDa	down	-Inf	0.0395066
GO:0005515	protein binding	molecular_function	4	circRNA4791	102170128	RFC1	replication factor C (activator 1) 1, 145kDa	down	-Inf	0.0395066
GO:0005515	protein binding	molecular_function	4	circRNA5192	102185155	APPL2	NA	down	-Inf	0.0395066
GO:0005515	protein binding	molecular_function	4	circRNA548	102170437	XPO4	exportin 4	down	-Inf	0.0395066
GO:0005515	protein binding	molecular_function	4	circRNA653	102180321	MAP4K4	NA	down	-Inf	0.0395066
GO:0005515	protein binding	molecular_function	4	circRNA6887	102191740	PPP2R3A	NA	down	-Inf	0.0395066
GO:0005515	protein binding	molecular_function	4	circRNA7296	102172543	MAP3K4	mitogen-activated protein kinase kinase kinase 4	down	-Inf	0.0395066
GO:0005515	protein binding	molecular_function	4	circRNA732	102174216	PRKD3	NA	down	-Inf	0.0395066
GO:0005515	protein binding	molecular_function	4	circRNA7625	102191612	IARS	NA	down	-Inf	0.0395066
GO:0005515	protein binding	molecular_function	4	circRNA8193	102188413	ASAP2	NA	up	Inf	0.0395066
GO:0005515	protein binding	molecular_function	4	circRNA8851	102187429	TRIM37	NA	up	Inf	0.0395066
GO:0005515	protein binding	molecular_function	4	circRNA9314	102170846	MAD1L1	MAD1 mitotic arrest deficient-like 1 (yeast)	up	Inf	0.0395066
GO:0005515	protein binding	molecular_function	4	circRNA937	102174942	PUM2	NA	down	-Inf	0.0395066
GO:0010827	regulation of glucose transport	biological_process	9	circRNA10118	102174276	NUP107	NA	up	Inf	0.0403786
GO:0010827	regulation of glucose transport	biological_process	9	circRNA1914	102176447	TPR	NA	down	-Inf	0.0403786
GO:0010827	regulation of glucose transport	biological_process	9	circRNA2128	102188880	NUP160	NA	down	-Inf	0.0403786
GO:0010827	regulation of glucose transport	biological_process	9	circRNA2129	102188880	NUP160	NA	down	-Inf	0.0403786
GO:0000236	mitotic prometaphase	biological_process	7	circRNA10118	102174276	NUP107	NA	up	Inf	0.0441569
GO:0000236	mitotic prometaphase	biological_process	7	circRNA2128	102188880	NUP160	NA	down	-Inf	0.0441569
GO:0000236	mitotic prometaphase	biological_process	7	circRNA2129	102188880	NUP160	NA	down	-Inf	0.0441569
GO:0000236	mitotic prometaphase	biological_process	7	circRNA4869	102183497	CENPC	NA	down	-Inf	0.0441569
GO:0000236	mitotic prometaphase	biological_process	7	circRNA9314	102170846	MAD1L1	MAD1 mitotic arrest deficient-like 1 (yeast)	up	Inf	0.0441569
GO:0006606	protein import into nucleus	biological_process	6	circRNA1914	102176447	TPR	NA	down	-Inf	0.0481182
GO:0006606	protein import into nucleus	biological_process	6	circRNA6947	102168775	MCM3AP	minichromosome maintenance complex component 3 associated protein	down	-Inf	0.0481182
GO:0031080	Nup107-160 complex	cellular_component	13	circRNA10118	102174276	NUP107	NA	up	Inf	0.0481182
GO:0031080	Nup107-160 complex	cellular_component	13	circRNA2128	102188880	NUP160	NA	down	-Inf	0.0481182
GO:0031080	Nup107-160 complex	cellular_component	13	circRNA2129	102188880	NUP160	NA	down	-Inf	0.0481182
GO:0045787	positive regulation of cell cycle	biological_process	6	circRNA2063	102186786	TRIM21	NA	down	-Inf	0.0481182
GO:0045787	positive regulation of cell cycle	biological_process	6	circRNA5268	102177417	LRP6	NA	down	-Inf	0.0481182
GO:0051297	centrosome organization	biological_process	8	circRNA2999	102191676	PCM1	NA	down	-Inf	0.0481182
GO:0051297	centrosome organization	biological_process	8	circRNA9777	102177049	HAUS8	NA	up	Inf	0.0481182
GO:0018107	peptidyl-threonine phosphorylation	biological_process	9	circRNA2098	102190054	HIPK3	NA	down	-Inf	0.0481182
GO:0018107	peptidyl-threonine phosphorylation	biological_process	9	circRNA3011	102176936	TNKS	NA	down	-Inf	0.0481182
GO:0000777	condensed chromosome kinetochore	cellular_component	10	circRNA10118	102174276	NUP107	NA	up	Inf	0.0497848
GO:0000777	condensed chromosome kinetochore	cellular_component	10	circRNA1914	102176447	TPR	NA	down	-Inf	0.0497848
GO:0000777	condensed chromosome kinetochore	cellular_component	10	circRNA4869	102183497	CENPC	NA	down	-Inf	0.0497848
GO:0000777	condensed chromosome kinetochore	cellular_component	10	circRNA9314	102170846	MAD1L1	MAD1 mitotic arrest deficient-like 1 (yeast)	up	Inf	0.0497848
GO:0004771	sterol esterase activity	molecular_function	7	circRNA2821	102169934	LIPA	lipase A, lysosomal acid, cholesterol esterase	down	-Inf	0.0523369
GO:0050847	progesterone receptor signaling pathway	biological_process	9	circRNA2280	102189223	UBR5	NA	down	-Inf	0.0523369
GO:0019531	oxalate transmembrane transporter activity	molecular_function	9	circRNA8828	102190244	SLC26A7	NA	up	Inf	0.0523369
GO:0021587	cerebellum morphogenesis	biological_process	12	circRNA5268	102177417	LRP6	NA	down	-Inf	0.0523369
GO:0060828	regulation of canonical Wnt receptor signaling pathway	biological_process	10	circRNA5335	102176014	CDK14	NA	down	-Inf	0.0523369
GO:0035682	toll-like receptor 21 signaling pathway	biological_process	9	circRNA9770	102170408	MAPK9	mitogen-activated protein kinase 9	up	Inf	0.0523369
GO:0018149	peptide cross-linking	biological_process	8	circRNA3675	102175346	DSP	NA	down	-3.3587	0.0523369
GO:0032450	maltose alpha-glucosidase activity	molecular_function	9	circRNA1194	102189487	GANC	NA	down	-Inf	0.0523369
GO:0050682	AF-2 domain binding	molecular_function	6	circRNA4557	102172625	PPARGC1B	peroxisome proliferator-activated receptor gamma, coactivator 1 beta	down	-Inf	0.0523369
GO:0030573	bile acid catabolic process	biological_process	9	circRNA9422	102183469	LOC102183469	NA	up	Inf	0.0523369
GO:0030573	bile acid catabolic process	biological_process	9	circRNA9423	102183469	LOC102183469	NA	up	3.72163	0.0523369
GO:0030573	bile acid catabolic process	biological_process	9	circRNA9425	102183469	LOC102183469	NA	up	Inf	0.0523369
GO:0051084	'de novo' posttranslational protein folding	biological_process	9	circRNA10631	102172300	UGGT1	UDP-glucose glycoprotein glucosyltransferase 1	up	Inf	0.0523369
GO:0007416	synapse assembly	biological_process	6	circRNA10308	102176934	NRCAM	NA	up	Inf	0.0523369
GO:0008898	homocysteine S-methyltransferase activity	molecular_function	8	circRNA4117	102172599	MTR	5-methyltetrahydrofolate-homocysteine methyltransferase	down	-Inf	0.0523369
GO:0008898	homocysteine S-methyltransferase activity	molecular_function	8	circRNA4119	102172599	MTR	5-methyltetrahydrofolate-homocysteine methyltransferase	down	-Inf	0.0523369
GO:0035419	activation of MAPK activity involved in innate immune response	biological_process	7	circRNA9770	102170408	MAPK9	mitogen-activated protein kinase 9	up	Inf	0.0523369
GO:0005260	channel-conductance-controlling ATPase activity	molecular_function	13	circRNA10320	102179446	CFTR	NA	up	Inf	0.0523369
GO:0034695	response to prostaglandin E stimulus	biological_process	7	circRNA5835	102169722	TGFBR3	transforming growth factor, beta receptor III	down	-Inf	0.0523369
GO:0014029	neural crest formation	biological_process	11	circRNA5268	102177417	LRP6	NA	down	-Inf	0.0523369
GO:0090118	receptor-mediated endocytosis of low-density lipoprotein particle involved in cholesterol transport	biological_process	7	circRNA5268	102177417	LRP6	NA	down	-Inf	0.0523369
GO:0015116	sulfate transmembrane transporter activity	molecular_function	9	circRNA8828	102190244	SLC26A7	NA	up	Inf	0.0523369
GO:0090086	negative regulation of protein deubiquitination	biological_process	12	circRNA2063	102186786	TRIM21	NA	down	-Inf	0.0523369
GO:0070123	transforming growth factor beta receptor activity, type III	molecular_function	11	circRNA5835	102169722	TGFBR3	transforming growth factor, beta receptor III	down	-Inf	0.0523369
GO:0010867	positive regulation of triglyceride biosynthetic process	biological_process	10	circRNA2900	102177304	ACSL5	NA	down	-1.6444	0.0523369
GO:0010867	positive regulation of triglyceride biosynthetic process	biological_process	10	circRNA2901	102177304	ACSL5	NA	down	-1.59443	0.0523369
GO:0004909	interleukin-1, Type I, activating receptor activity	molecular_function	8	circRNA658	102187231	IL1R1	NA	down	-2.9712	0.0523369
GO:0032861	activation of Rap GTPase activity	biological_process	18	circRNA1393	102179482	SIPA1L1	NA	down	-Inf	0.0523369
GO:0032354	response to follicle-stimulating hormone stimulus	biological_process	7	circRNA5835	102169722	TGFBR3	transforming growth factor, beta receptor III	down	-Inf	0.0523369
GO:0030144	alpha-1,6-mannosylglycoprotein 6-beta-N-acetylglucosaminyltransferase activity	molecular_function	8	circRNA6288	102174983	MGAT5	NA	down	-Inf	0.0523369
GO:0003344	pericardium morphogenesis	biological_process	8	circRNA5268	102177417	LRP6	NA	down	-Inf	0.0523369
GO:0034154	toll-like receptor 7 signaling pathway	biological_process	9	circRNA9770	102170408	MAPK9	mitogen-activated protein kinase 9	up	Inf	0.0523369
GO:0016790	thiolester hydrolase activity	molecular_function	6	circRNA388	102183250	PTPRT	NA	down	-Inf	0.0523369
GO:0042558	pteridine-containing compound metabolic process	biological_process	6	circRNA4117	102172599	MTR	5-methyltetrahydrofolate-homocysteine methyltransferase	down	-Inf	0.0523369
GO:0042558	pteridine-containing compound metabolic process	biological_process	6	circRNA4119	102172599	MTR	5-methyltetrahydrofolate-homocysteine methyltransferase	down	-Inf	0.0523369
GO:0001533	cornified envelope	cellular_component	6	circRNA3675	102175346	DSP	NA	down	-3.3587	0.0523369
GO:0071391	cellular response to estrogen stimulus	biological_process	9	circRNA5600	102170940	TRIM24	tripartite motif containing 24	down	-Inf	0.0523369
GO:0071391	cellular response to estrogen stimulus	biological_process	9	circRNA5601	102170940	TRIM24	tripartite motif containing 24	down	-Inf	0.0523369
GO:0071391	cellular response to estrogen stimulus	biological_process	9	circRNA5602	102170940	TRIM24	tripartite motif containing 24	down	-Inf	0.0523369
GO:0035459	cargo loading into vesicle	biological_process	5	circRNA3656	102171675	KIF13A	kinesin family member 13A	down	-Inf	0.0523369
GO:0035459	cargo loading into vesicle	biological_process	5	circRNA3657	102171675	KIF13A	kinesin family member 13A	down	-Inf	0.0523369
GO:0000093	mitotic telophase	biological_process	7	circRNA9314	102170846	MAD1L1	MAD1 mitotic arrest deficient-like 1 (yeast)	up	Inf	0.0523369
GO:0031624	ubiquitin conjugating enzyme binding	molecular_function	7	circRNA3890	102169056	MARCH6	membrane-associated ring finger (C3HC4) 6, E3 ubiquitin protein ligase	down	-Inf	0.0523369
GO:0001527	microfibril	cellular_component	7	circRNA4437	102173553	FBN2	fibrillin 2	down	-4.01702	0.0523369
GO:0001527	microfibril	cellular_component	7	circRNA4438	102173553	FBN2	fibrillin 2	down	-2.11141	0.0523369
GO:2000055	positive regulation of Wnt receptor signaling pathway involved in dorsal/ventral axis specification	biological_process	11	circRNA5268	102177417	LRP6	NA	down	-Inf	0.0523369
GO:0043492	ATPase activity, coupled to movement of substances	molecular_function	11	circRNA3175	100861013	RALBP1	ralA binding protein 1	down	-Inf	0.0523369
GO:0044088	regulation of vacuole organization	biological_process	6	circRNA65	102191778	MTM1	NA	down	-Inf	0.0523369
GO:0043257	laminin-8 complex	cellular_component	9	circRNA5473	102176661	LAMB1	NA	down	-2.79554	0.0523369
GO:0072368	regulation of lipid transport by negative regulation of transcription from RNA polymerase II promoter	biological_process	13	circRNA2539	102188080	NCOR1	NA	down	-Inf	0.0523369
GO:0035681	toll-like receptor 15 signaling pathway	biological_process	9	circRNA9770	102170408	MAPK9	mitogen-activated protein kinase 9	up	Inf	0.0523369
GO:0016508	long-chain-enoyl-CoA hydratase activity	molecular_function	7	circRNA4456	102172142	HSD17B4	hydroxysteroid (17-beta) dehydrogenase 4	down	-1.54952	0.0523369
GO:2000191	regulation of fatty acid transport	biological_process	11	circRNA2539	102188080	NCOR1	NA	down	-Inf	0.0523369
GO:0033160	positive regulation of protein import into nucleus, translocation	biological_process	7	circRNA2280	102189223	UBR5	NA	down	-Inf	0.0523369
GO:0019210	kinase inhibitor activity	molecular_function	5	circRNA5268	102177417	LRP6	NA	down	-Inf	0.0523369
GO:0018345	protein palmitoylation	biological_process	9	circRNA3552	102182923	ZDHHC3	NA	down	-Inf	0.0523369
GO:0033129	positive regulation of histone phosphorylation	biological_process	11	circRNA1450	102191054	RPS6KA5	NA	down	-Inf	0.0523369
GO:0016409	palmitoyltransferase activity	molecular_function	7	circRNA3552	102182923	ZDHHC3	NA	down	-Inf	0.0523369
GO:0017160	Ral GTPase binding	molecular_function	9	circRNA3175	100861013	RALBP1	ralA binding protein 1	down	-Inf	0.0523369
GO:0030241	skeletal muscle myosin thick filament assembly	biological_process	10	circRNA3295	102177493	MYH11	NA	down	-Inf	0.0523369
GO:0000780	condensed nuclear chromosome, centromeric region	cellular_component	13	circRNA4869	102183497	CENPC	NA	down	-Inf	0.0523369
GO:0000089	mitotic metaphase	biological_process	7	circRNA9314	102170846	MAD1L1	MAD1 mitotic arrest deficient-like 1 (yeast)	up	Inf	0.0523369
GO:0008242	omega peptidase activity	molecular_function	8	circRNA1699	102191821	UCHL5	NA	down	-Inf	0.0523369
GO:0034146	toll-like receptor 5 signaling pathway	biological_process	9	circRNA9770	102170408	MAPK9	mitogen-activated protein kinase 9	up	Inf	0.0523369
GO:0006687	glycosphingolipid metabolic process	biological_process	7	circRNA5866	102190655	ST6GALNAC3	NA	down	-1.58018	0.0523369
GO:0019534	toxin transporter activity	molecular_function	4	circRNA5268	102177417	LRP6	NA	down	-Inf	0.0523369
GO:0016004	phospholipase activator activity	molecular_function	6	circRNA189	102174105	ARHGAP6	NA	down	-Inf	0.0523369
GO:0042267	natural killer cell mediated cytotoxicity	biological_process	5	circRNA9658	102170942	LYST	lysosomal trafficking regulator	up	Inf	0.0523369
GO:0090244	Wnt receptor signaling pathway involved in somitogenesis	biological_process	9	circRNA5268	102177417	LRP6	NA	down	-Inf	0.0523369
GO:0015701	bicarbonate transport	biological_process	8	circRNA9315	102173046	SLC4A7	solute carrier family 4, sodium bicarbonate cotransporter, member 7	up	Inf	0.0523369
GO:0048488	synaptic vesicle endocytosis	biological_process	10	circRNA6480	102171916	ITSN1	intersectin 1 (SH3 domain protein)	down	-Inf	0.0523369
GO:0033782	24-hydroxycholesterol 7alpha-hydroxylase activity	molecular_function	7	circRNA9422	102183469	LOC102183469	NA	up	Inf	0.0523369
GO:0033782	24-hydroxycholesterol 7alpha-hydroxylase activity	molecular_function	7	circRNA9423	102183469	LOC102183469	NA	up	3.72163	0.0523369
GO:0033782	24-hydroxycholesterol 7alpha-hydroxylase activity	molecular_function	7	circRNA9425	102183469	LOC102183469	NA	up	Inf	0.0523369
GO:0070212	protein poly-ADP-ribosylation	biological_process	10	circRNA3011	102176936	TNKS	NA	down	-Inf	0.0523369
GO:0052629	phosphatidylinositol-3,5-bisphosphate 3-phosphatase activity	molecular_function	10	circRNA65	102191778	MTM1	NA	down	-Inf	0.0523369
GO:0043024	ribosomal small subunit binding	molecular_function	5	circRNA8123	102187408	MTIF2	NA	up	Inf	0.0523369
GO:0072362	regulation of glycolysis by negative regulation of transcription from RNA polymerase II promoter	biological_process	13	circRNA2539	102188080	NCOR1	NA	down	-Inf	0.0523369
GO:0042405	nuclear inclusion body	cellular_component	8	circRNA2364	102168649	NBN	nibrin	down	-Inf	0.0523369
GO:0004349	glutamate 5-kinase activity	molecular_function	8	circRNA2859	102188107	ALDH18A1	NA	down	-4.34132	0.0523369
GO:0051591	response to cAMP	biological_process	7	circRNA4557	102172625	PPARGC1B	peroxisome proliferator-activated receptor gamma, coactivator 1 beta	down	-Inf	0.0523369
GO:0005315	inorganic phosphate transmembrane transporter activity	molecular_function	7	circRNA3052	102178509	SLC20A2	NA	down	-1.12752	0.0523369
GO:0033989	3alpha,7alpha,12alpha-trihydroxy-5beta-cholest-24-enoyl-CoA hydratase activity	molecular_function	7	circRNA4456	102172142	HSD17B4	hydroxysteroid (17-beta) dehydrogenase 4	down	-1.54952	0.0523369
GO:0051739	ammonia transmembrane transporter activity	NA	NA	circRNA4443	102173836	SLC12A2	NA	up	1.71247	0.0523369
GO:0051345	positive regulation of hydrolase activity	biological_process	6	circRNA3019	102182278	WRN	NA	down	-Inf	0.0523369
GO:0051345	positive regulation of hydrolase activity	biological_process	6	circRNA3024	102182278	WRN	NA	down	-Inf	0.0523369
GO:0019215	intermediate filament binding	molecular_function	6	circRNA65	102191778	MTM1	NA	down	-Inf	0.0523369
GO:0008321	Ral guanyl-nucleotide exchange factor activity	molecular_function	5	circRNA1904	102173025	RGL1	ral guanine nucleotide dissociation stimulator-like 1	down	-Inf	0.0523369
GO:0055070	copper ion homeostasis	biological_process	11	circRNA2874	102175089	CUTC	NA	down	-Inf	0.0523369
GO:0004350	glutamate-5-semialdehyde dehydrogenase activity	molecular_function	7	circRNA2859	102188107	ALDH18A1	NA	down	-4.34132	0.0523369
GO:0015798	myo-inositol transport	biological_process	7	circRNA10739	102170473	PGAP1	post-GPI attachment to proteins 1	up	Inf	0.0523369
GO:0045109	intermediate filament organization	biological_process	7	circRNA65	102191778	MTM1	NA	down	-Inf	0.0523369
GO:0006428	isoleucyl-tRNA aminoacylation	biological_process	13	circRNA7625	102191612	IARS	NA	down	-Inf	0.0523369
GO:0016572	histone phosphorylation	biological_process	9	circRNA1450	102191054	RPS6KA5	NA	down	-Inf	0.0523369
GO:0005607	laminin-2 complex	cellular_component	9	circRNA5473	102176661	LAMB1	NA	down	-2.79554	0.0523369
GO:0019885	antigen processing and presentation of endogenous peptide antigen via MHC class I	biological_process	7	circRNA4642	102185179	ERAP1	NA	down	-Inf	0.0523369
GO:0034699	response to luteinizing hormone stimulus	biological_process	7	circRNA5835	102169722	TGFBR3	transforming growth factor, beta receptor III	down	-Inf	0.0523369
GO:0006561	proline biosynthetic process	biological_process	10	circRNA2859	102188107	ALDH18A1	NA	down	-4.34132	0.0523369
GO:0030321	transepithelial chloride transport	biological_process	9	circRNA4443	102173836	SLC12A2	NA	up	1.71247	0.0523369
GO:0034392	negative regulation of smooth muscle cell apoptosis	biological_process	12	circRNA5268	102177417	LRP6	NA	down	-Inf	0.0523369
GO:0034673	inhibin-betaglycan-ActRII complex	cellular_component	7	circRNA5835	102169722	TGFBR3	transforming growth factor, beta receptor III	down	-Inf	0.0523369
GO:0042476	odontogenesis	biological_process	9	circRNA5473	102176661	LAMB1	NA	down	-2.79554	0.0523369
GO:0006563	L-serine metabolic process	biological_process	9	circRNA2485	102180962	SRR	NA	down	-1.11853	0.0523369
GO:0090245	axis elongation involved in somitogenesis	biological_process	10	circRNA5268	102177417	LRP6	NA	down	-Inf	0.0523369
GO:0071397	cellular response to cholesterol	biological_process	9	circRNA5268	102177417	LRP6	NA	down	-Inf	0.0523369
GO:0061003	positive regulation of dendritic spine morphogenesis	biological_process	11	circRNA2101	102168654	CAPRIN1	cell cycle associated protein 1	down	-Inf	0.0523369
GO:0071936	coreceptor activity involved in Wnt receptor signaling pathway	molecular_function	6	circRNA5268	102177417	LRP6	NA	down	-Inf	0.0523369
GO:0007602	phototransduction	biological_process	7	circRNA1574	102184361	TRPC3	NA	down	-Inf	0.0523369
GO:0008511	sodium:potassium:chloride symporter activity	molecular_function	11	circRNA4443	102173836	SLC12A2	NA	up	1.71247	0.0523369
GO:0035413	positive regulation of catenin import into nucleus	biological_process	7	circRNA2280	102189223	UBR5	NA	down	-Inf	0.0523369
GO:0034056	estrogen response element binding	molecular_function	9	circRNA5600	102170940	TRIM24	tripartite motif containing 24	down	-Inf	0.0523369
GO:0034056	estrogen response element binding	molecular_function	9	circRNA5601	102170940	TRIM24	tripartite motif containing 24	down	-Inf	0.0523369
GO:0034056	estrogen response element binding	molecular_function	9	circRNA5602	102170940	TRIM24	tripartite motif containing 24	down	-Inf	0.0523369
GO:0060346	bone trabecula formation	biological_process	9	circRNA4437	102173553	FBN2	fibrillin 2	down	-4.01702	0.0523369
GO:0060346	bone trabecula formation	biological_process	9	circRNA4438	102173553	FBN2	fibrillin 2	down	-2.11141	0.0523369
GO:0043388	positive regulation of DNA binding	biological_process	7	circRNA2098	102190054	HIPK3	NA	down	-Inf	0.0523369
GO:0035121	tail morphogenesis	biological_process	NA	circRNA5268	102177417	LRP6	NA	down	-Inf	0.0523369
GO:0030378	serine racemase activity	molecular_function	9	circRNA2485	102180962	SRR	NA	down	-1.11853	0.0523369
GO:0060318	definitive erythrocyte differentiation	biological_process	7	circRNA5835	102169722	TGFBR3	transforming growth factor, beta receptor III	down	-Inf	0.0523369
GO:0015106	bicarbonate transmembrane transporter activity	molecular_function	9	circRNA8828	102190244	SLC26A7	NA	up	Inf	0.0523369
GO:0006677	glycosylceramide metabolic process	biological_process	8	circRNA5866	102190655	ST6GALNAC3	NA	down	-1.58018	0.0523369
GO:0032510	endosome to lysosome transport via multivesicular body sorting pathway	biological_process	8	circRNA9658	102170942	LYST	lysosomal trafficking regulator	up	Inf	0.0523369
GO:0005151	interleukin-1, Type II receptor binding	molecular_function	8	circRNA4642	102185179	ERAP1	NA	down	-Inf	0.0523369
GO:0004822	isoleucine-tRNA ligase activity	molecular_function	8	circRNA7625	102191612	IARS	NA	down	-Inf	0.0523369
GO:0070634	transepithelial ammonium transport	biological_process	9	circRNA4443	102173836	SLC12A2	NA	up	1.71247	0.0523369
GO:0030516	regulation of axon extension	biological_process	9	circRNA10308	102176934	NRCAM	NA	up	Inf	0.0523369
GO:0005579	membrane attack complex	cellular_component	7	circRNA9525	102180259	C7	NA	up	Inf	0.0523369
GO:0007095	mitotic cell cycle G2/M transition DNA damage checkpoint	biological_process	13	circRNA2364	102168649	NBN	nibrin	down	-Inf	0.0523369
GO:0008721	D-serine ammonia-lyase activity	molecular_function	7	circRNA2485	102180962	SRR	NA	down	-1.11853	0.0523369
GO:0008705	methionine synthase activity	molecular_function	8	circRNA4117	102172599	MTR	5-methyltetrahydrofolate-homocysteine methyltransferase	down	-Inf	0.0523369
GO:0008705	methionine synthase activity	molecular_function	8	circRNA4119	102172599	MTR	5-methyltetrahydrofolate-homocysteine methyltransferase	down	-Inf	0.0523369
GO:0010747	positive regulation of plasma membrane long-chain fatty acid transport	biological_process	11	circRNA2900	102177304	ACSL5	NA	down	-1.6444	0.0523369
GO:0010747	positive regulation of plasma membrane long-chain fatty acid transport	biological_process	11	circRNA2901	102177304	ACSL5	NA	down	-1.59443	0.0523369
GO:0043089	positive regulation of Cdc42 GTPase activity	biological_process	18	circRNA3175	100861013	RALBP1	ralA binding protein 1	down	-Inf	0.0523369
GO:0032438	melanosome organization	biological_process	7	circRNA3656	102171675	KIF13A	kinesin family member 13A	down	-Inf	0.0523369
GO:0032438	melanosome organization	biological_process	7	circRNA3657	102171675	KIF13A	kinesin family member 13A	down	-Inf	0.0523369
GO:0010259	multicellular organismal aging	biological_process	6	circRNA3019	102182278	WRN	NA	down	-Inf	0.0523369
GO:0010259	multicellular organismal aging	biological_process	6	circRNA3024	102182278	WRN	NA	down	-Inf	0.0523369
GO:0030174	regulation of DNA-dependent DNA replication initiation	biological_process	12	circRNA2364	102168649	NBN	nibrin	down	-Inf	0.0523369
GO:0030917	midbrain-hindbrain boundary development	biological_process	10	circRNA5268	102177417	LRP6	NA	down	-Inf	0.0523369
GO:0051393	alpha-actinin binding	molecular_function	7	circRNA388	102183250	PTPRT	NA	down	-Inf	0.0523369
GO:0060317	cardiac epithelial to mesenchymal transition	biological_process	11	circRNA5835	102169722	TGFBR3	transforming growth factor, beta receptor III	down	-Inf	0.0523369
GO:0030506	ankyrin binding	molecular_function	6	circRNA10308	102176934	NRCAM	NA	up	Inf	0.0523369
GO:0042799	histone methyltransferase activity	molecular_function	11	circRNA4470	102184804	NSD1	NA	down	-Inf	0.0523369
GO:0015248	sterol transporter activity	molecular_function	6	circRNA4456	102172142	HSD17B4	hydroxysteroid (17-beta) dehydrogenase 4	down	-1.54952	0.0523369
GO:0060152	microtubule-based peroxisome localization	biological_process	6	circRNA10256	102184310	PEX1	NA	up	Inf	0.0523369
GO:0060535	trachea cartilage morphogenesis	biological_process	10	circRNA5268	102177417	LRP6	NA	down	-Inf	0.0523369
GO:0045162	clustering of voltage-gated sodium channels	biological_process	13	circRNA10308	102176934	NRCAM	NA	up	Inf	0.0523369
GO:0060347	heart trabecula formation	biological_process	11	circRNA5835	102169722	TGFBR3	transforming growth factor, beta receptor III	down	-Inf	0.0523369
GO:0000308	cytoplasmic cyclin-dependent protein kinase holoenzyme complex	cellular_component	8	circRNA5335	102176014	CDK14	NA	down	-Inf	0.0523369
GO:0003723	RNA binding	molecular_function	6	ciRNA207	102187377	RBMS2	NA	down	-Inf	0.054483
GO:0003723	RNA binding	molecular_function	6	circRNA1663	102184181	SART3	NA	down	-Inf	0.054483
GO:0003723	RNA binding	molecular_function	6	circRNA2063	102186786	TRIM21	NA	down	-Inf	0.054483
GO:0003723	RNA binding	molecular_function	6	circRNA2101	102168654	CAPRIN1	cell cycle associated protein 1	down	-Inf	0.054483
GO:0003723	RNA binding	molecular_function	6	circRNA2280	102189223	UBR5	NA	down	-Inf	0.054483
GO:0003723	RNA binding	molecular_function	6	circRNA3094	102179530	NOL4	NA	down	-Inf	0.054483
GO:0003723	RNA binding	molecular_function	6	circRNA4049	102188173	PAPOLA	NA	down	-Inf	0.054483
GO:0003723	RNA binding	molecular_function	6	circRNA4130	102172691	BICC1	bicaudal C homolog 1 (Drosophila)	down	-Inf	0.054483
GO:0003723	RNA binding	molecular_function	6	circRNA4172	102188192	DDX21	NA	down	-Inf	0.054483
GO:0003723	RNA binding	molecular_function	6	circRNA4557	102172625	PPARGC1B	peroxisome proliferator-activated receptor gamma, coactivator 1 beta	down	-Inf	0.054483
GO:0003723	RNA binding	molecular_function	6	circRNA6438	102172215	PUM1	pumilio RNA-binding family member 1	down	-Inf	0.054483
GO:0003723	RNA binding	molecular_function	6	circRNA8647	102173212	DDX10	DEAD (Asp-Glu-Ala-Asp) box polypeptide 10	up	Inf	0.054483
GO:0003723	RNA binding	molecular_function	6	circRNA9055	102173255	CPEB3	cytoplasmic polyadenylation element binding protein 3	up	Inf	0.054483
GO:0003723	RNA binding	molecular_function	6	circRNA937	102174942	PUM2	NA	down	-Inf	0.054483
GO:0003723	RNA binding	molecular_function	6	circRNA971	102187686	CPSF3	NA	down	-Inf	0.054483
GO:0016055	Wnt receptor signaling pathway	biological_process	8	circRNA2831	102183204	TNKS2	NA	down	-Inf	0.055616
GO:0016055	Wnt receptor signaling pathway	biological_process	8	circRNA3011	102176936	TNKS	NA	down	-Inf	0.055616
GO:0016055	Wnt receptor signaling pathway	biological_process	8	circRNA5335	102176014	CDK14	NA	down	-Inf	0.055616
GO:0016055	Wnt receptor signaling pathway	biological_process	8	circRNA5464	102174901	HBP1	NA	down	-Inf	0.055616
GO:0016055	Wnt receptor signaling pathway	biological_process	8	circRNA6901	102170271	RYK	receptor-like tyrosine kinase	down	-Inf	0.055616
GO:0045202	synapse	cellular_component	3	circRNA11324	102176042	UNC13B	NA	up	3.11004	0.0557884
GO:0045202	synapse	cellular_component	3	circRNA11325	102176042	UNC13B	NA	up	2.98297	0.0557884
GO:0045202	synapse	cellular_component	3	circRNA5268	102177417	LRP6	NA	down	-Inf	0.0557884
GO:0045202	synapse	cellular_component	3	circRNA6480	102171916	ITSN1	intersectin 1 (SH3 domain protein)	down	-Inf	0.0557884
GO:0045202	synapse	cellular_component	3	circRNA9978	102176771	APBB2	NA	up	Inf	0.0557884
GO:0030145	manganese ion binding	molecular_function	8	circRNA3019	102182278	WRN	NA	down	-Inf	0.0559052
GO:0030145	manganese ion binding	molecular_function	8	circRNA3024	102182278	WRN	NA	down	-Inf	0.0559052
GO:0030145	manganese ion binding	molecular_function	8	circRNA4049	102188173	PAPOLA	NA	down	-Inf	0.0559052
GO:0030145	manganese ion binding	molecular_function	8	circRNA4080	102186274	GALNT2	NA	down	-Inf	0.0559052
GO:0007264	small GTPase mediated signal transduction	biological_process	8	circRNA1904	102173025	RGL1	ral guanine nucleotide dissociation stimulator-like 1	down	-Inf	0.0563178
GO:0007264	small GTPase mediated signal transduction	biological_process	8	circRNA2962	102174457	DOCK1	NA	down	-Inf	0.0563178
GO:0007264	small GTPase mediated signal transduction	biological_process	8	circRNA3148	102172677	ARHGAP28	Rho GTPase activating protein 28	down	-Inf	0.0563178
GO:0007264	small GTPase mediated signal transduction	biological_process	8	circRNA3175	100861013	RALBP1	ralA binding protein 1	down	-Inf	0.0563178
GO:0007264	small GTPase mediated signal transduction	biological_process	8	circRNA4632	102174935	RHOBTB3	NA	down	-Inf	0.0563178
GO:0007264	small GTPase mediated signal transduction	biological_process	8	circRNA6480	102171916	ITSN1	intersectin 1 (SH3 domain protein)	down	-Inf	0.0563178
GO:0007264	small GTPase mediated signal transduction	biological_process	8	circRNA6502	102170463	TIAM1	T-cell lymphoma invasion and metastasis 1	down	-Inf	0.0563178
GO:0007264	small GTPase mediated signal transduction	biological_process	8	circRNA8207	102188870	RALGPS1	NA	up	Inf	0.0563178
GO:0007264	small GTPase mediated signal transduction	biological_process	8	circRNA9119	102174457	DOCK1	NA	up	Inf	0.0563178
GO:0005524	ATP binding	molecular_function	9	circRNA10215	102172975	PIK3C2G	phosphatidylinositol-4-phosphate 3-kinase, catalytic subunit type 2 gamma	up	Inf	0.0579779
GO:0005524	ATP binding	molecular_function	9	circRNA10256	102184310	PEX1	NA	up	Inf	0.0579779
GO:0005524	ATP binding	molecular_function	9	circRNA10320	102179446	CFTR	NA	up	Inf	0.0579779
GO:0005524	ATP binding	molecular_function	9	circRNA10326	102181186	MET	NA	up	3.58941	0.0579779
GO:0005524	ATP binding	molecular_function	9	circRNA11095	102176125	FRK	NA	up	Inf	0.0579779
GO:0005524	ATP binding	molecular_function	9	circRNA11221	102172543	MAP3K4	mitogen-activated protein kinase kinase kinase 4	up	Inf	0.0579779
GO:0005524	ATP binding	molecular_function	9	circRNA1151	102177343	MYO9A	NA	down	-Inf	0.0579779
GO:0005524	ATP binding	molecular_function	9	circRNA1450	102191054	RPS6KA5	NA	down	-Inf	0.0579779
GO:0005524	ATP binding	molecular_function	9	circRNA1564	102180415	SPATA5	NA	down	-Inf	0.0579779
GO:0005524	ATP binding	molecular_function	9	circRNA1826	102170718	KIF1B	kinesin family member 1B	down	-Inf	0.0579779
GO:0005524	ATP binding	molecular_function	9	circRNA1914	102176447	TPR	NA	down	-Inf	0.0579779
GO:0005524	ATP binding	molecular_function	9	circRNA1947	102171902	NEK7	NIMA-related kinase 7	down	-Inf	0.0579779
GO:0005524	ATP binding	molecular_function	9	circRNA2098	102190054	HIPK3	NA	down	-Inf	0.0579779
GO:0005524	ATP binding	molecular_function	9	circRNA2485	102180962	SRR	NA	down	-1.11853	0.0579779
GO:0005524	ATP binding	molecular_function	9	circRNA2824	102170661	PANK1	pantothenate kinase 1	down	-1.78496	0.0579779
GO:0005524	ATP binding	molecular_function	9	circRNA2859	102188107	ALDH18A1	NA	down	-4.34132	0.0579779
GO:0005524	ATP binding	molecular_function	9	circRNA2900	102177304	ACSL5	NA	down	-1.6444	0.0579779
GO:0005524	ATP binding	molecular_function	9	circRNA2901	102177304	ACSL5	NA	down	-1.59443	0.0579779
GO:0005524	ATP binding	molecular_function	9	circRNA3019	102182278	WRN	NA	down	-Inf	0.0579779
GO:0005524	ATP binding	molecular_function	9	circRNA3024	102182278	WRN	NA	down	-Inf	0.0579779
GO:0005524	ATP binding	molecular_function	9	circRNA3143	102168787	SMCHD1	structural maintenance of chromosomes flexible hinge domain containing 1	down	-Inf	0.0579779
GO:0005524	ATP binding	molecular_function	9	circRNA3251	102183842	LOC102183842	NA	down	-Inf	0.0579779
GO:0005524	ATP binding	molecular_function	9	circRNA3295	102177493	MYH11	NA	down	-Inf	0.0579779
GO:0005524	ATP binding	molecular_function	9	circRNA3372	100861267	PMS2	PMS2 postmeiotic segregation increased 2 (S. cerevisiae)	down	-Inf	0.0579779
GO:0005524	ATP binding	molecular_function	9	circRNA3656	102171675	KIF13A	kinesin family member 13A	down	-Inf	0.0579779
GO:0005524	ATP binding	molecular_function	9	circRNA3657	102171675	KIF13A	kinesin family member 13A	down	-Inf	0.0579779
GO:0005524	ATP binding	molecular_function	9	circRNA3925	102173888	CHD2	NA	down	-Inf	0.0579779
GO:0005524	ATP binding	molecular_function	9	circRNA4049	102188173	PAPOLA	NA	down	-Inf	0.0579779
GO:0005524	ATP binding	molecular_function	9	circRNA4172	102188192	DDX21	NA	down	-Inf	0.0579779
GO:0005524	ATP binding	molecular_function	9	circRNA43	102173271	SMARCA1	SWI/SNF related, matrix associated, actin dependent regulator of chromatin, subfamily a, member 1	down	-Inf	0.0579779
GO:0005524	ATP binding	molecular_function	9	circRNA44	102173271	SMARCA1	SWI/SNF related, matrix associated, actin dependent regulator of chromatin, subfamily a, member 1	down	-Inf	0.0579779
GO:0005524	ATP binding	molecular_function	9	circRNA4632	102174935	RHOBTB3	NA	down	-Inf	0.0579779
GO:0005524	ATP binding	molecular_function	9	circRNA4790	102170128	RFC1	replication factor C (activator 1) 1, 145kDa	down	-Inf	0.0579779
GO:0005524	ATP binding	molecular_function	9	circRNA4791	102170128	RFC1	replication factor C (activator 1) 1, 145kDa	down	-Inf	0.0579779
GO:0005524	ATP binding	molecular_function	9	circRNA4812	102178344	ATP10D	NA	down	-Inf	0.0579779
GO:0005524	ATP binding	molecular_function	9	circRNA5119	102178044	HELB	NA	down	-Inf	0.0579779
GO:0005524	ATP binding	molecular_function	9	circRNA5335	102176014	CDK14	NA	down	-Inf	0.0579779
GO:0005524	ATP binding	molecular_function	9	circRNA535	102186493	KATNAL1	NA	down	-Inf	0.0579779
GO:0005524	ATP binding	molecular_function	9	circRNA609	102170054	MERTK	c-mer proto-oncogene tyrosine kinase	down	-Inf	0.0579779
GO:0005524	ATP binding	molecular_function	9	circRNA653	102180321	MAP4K4	NA	down	-Inf	0.0579779
GO:0005524	ATP binding	molecular_function	9	circRNA6752	102168391	PIK3CA	phosphatidylinositol-4,5-bisphosphate 3-kinase, catalytic subunit alpha	down	-Inf	0.0579779
GO:0005524	ATP binding	molecular_function	9	circRNA6901	102170271	RYK	receptor-like tyrosine kinase	down	-Inf	0.0579779
GO:0005524	ATP binding	molecular_function	9	circRNA7296	102172543	MAP3K4	mitogen-activated protein kinase kinase kinase 4	down	-Inf	0.0579779
GO:0005524	ATP binding	molecular_function	9	circRNA732	102174216	PRKD3	NA	down	-Inf	0.0579779
GO:0005524	ATP binding	molecular_function	9	circRNA7625	102191612	IARS	NA	down	-Inf	0.0579779
GO:0005524	ATP binding	molecular_function	9	circRNA8016	102191627	PCCA	NA	up	Inf	0.0579779
GO:0005524	ATP binding	molecular_function	9	circRNA8647	102173212	DDX10	DEAD (Asp-Glu-Ala-Asp) box polypeptide 10	up	Inf	0.0579779
GO:0005524	ATP binding	molecular_function	9	circRNA947	102178548	SMC6	NA	down	-Inf	0.0579779
GO:0005524	ATP binding	molecular_function	9	circRNA952	102178548	SMC6	NA	down	-Inf	0.0579779
GO:0005524	ATP binding	molecular_function	9	circRNA9770	102170408	MAPK9	mitogen-activated protein kinase 9	up	Inf	0.0579779
GO:0051865	protein autoubiquitination	biological_process	11	circRNA10453	102168788	RNF115	ring finger protein 115	up	Inf	0.0619853
GO:0051865	protein autoubiquitination	biological_process	11	circRNA10454	102168788	RNF115	ring finger protein 115	up	Inf	0.0619853
GO:0051865	protein autoubiquitination	biological_process	11	circRNA2063	102186786	TRIM21	NA	down	-Inf	0.0619853
GO:0051020	GTPase binding	molecular_function	6	circRNA11351	102180222	DOCK5	NA	up	Inf	0.0619853
GO:0051020	GTPase binding	molecular_function	6	circRNA2962	102174457	DOCK1	NA	down	-Inf	0.0619853
GO:0051020	GTPase binding	molecular_function	6	circRNA9119	102174457	DOCK1	NA	up	Inf	0.0619853
GO:0031410	cytoplasmic vesicle	cellular_component	9	circRNA2120	102184456	AMBRA1	NA	down	-Inf	0.0619853
GO:0031410	cytoplasmic vesicle	cellular_component	9	circRNA5268	102177417	LRP6	NA	down	-Inf	0.0619853
GO:0015758	glucose transport	biological_process	8	circRNA10118	102174276	NUP107	NA	up	Inf	0.0645817
GO:0015758	glucose transport	biological_process	8	circRNA1914	102176447	TPR	NA	down	-Inf	0.0645817
GO:0015758	glucose transport	biological_process	8	circRNA2128	102188880	NUP160	NA	down	-Inf	0.0645817
GO:0015758	glucose transport	biological_process	8	circRNA2129	102188880	NUP160	NA	down	-Inf	0.0645817
GO:0006310	DNA recombination	biological_process	9	circRNA1699	102191821	UCHL5	NA	down	-Inf	0.0645817
GO:0006310	DNA recombination	biological_process	9	circRNA3019	102182278	WRN	NA	down	-Inf	0.0645817
GO:0006310	DNA recombination	biological_process	9	circRNA3024	102182278	WRN	NA	down	-Inf	0.0645817
GO:0006310	DNA recombination	biological_process	9	circRNA947	102178548	SMC6	NA	down	-Inf	0.0645817
GO:0006310	DNA recombination	biological_process	9	circRNA952	102178548	SMC6	NA	down	-Inf	0.0645817
GO:0000086	G2/M transition of mitotic cell cycle	biological_process	8	circRNA2999	102191676	PCM1	NA	down	-Inf	0.0760116
GO:0000086	G2/M transition of mitotic cell cycle	biological_process	8	circRNA3184	102179618	CEP76	NA	down	-Inf	0.0760116
GO:0000086	G2/M transition of mitotic cell cycle	biological_process	8	circRNA4849	102176312	CEP135	NA	down	-3.13123	0.0760116
GO:0000086	G2/M transition of mitotic cell cycle	biological_process	8	circRNA5335	102176014	CDK14	NA	down	-Inf	0.0760116
GO:0060021	palate development	biological_process	5	circRNA5268	102177417	LRP6	NA	down	-Inf	0.0770094
GO:0060021	palate development	biological_process	5	circRNA5835	102169722	TGFBR3	transforming growth factor, beta receptor III	down	-Inf	0.0770094
GO:0006607	NLS-bearing substrate import into nucleus	biological_process	7	circRNA2258	102184827	TRPS1	NA	down	-Inf	0.0770094
GO:0006607	NLS-bearing substrate import into nucleus	biological_process	7	circRNA6775	102173418	KPNA4	karyopherin alpha 4 (importin alpha 3)	down	-Inf	0.0770094
GO:0007169	transmembrane receptor protein tyrosine kinase signaling pathway	biological_process	9	circRNA10326	102181186	MET	NA	up	3.58941	0.0770094
GO:0007169	transmembrane receptor protein tyrosine kinase signaling pathway	biological_process	9	circRNA3500	102169530	PTPRG	protein tyrosine phosphatase, receptor type, G	down	-Inf	0.0770094
GO:0046966	thyroid hormone receptor binding	molecular_function	8	circRNA4147	102176494	JMJD1C	NA	down	-Inf	0.0770094
GO:0046966	thyroid hormone receptor binding	molecular_function	8	circRNA4470	102184804	NSD1	NA	down	-Inf	0.0770094
GO:0051091	positive regulation of sequence-specific DNA binding transcription factor activity	biological_process	13	circRNA5268	102177417	LRP6	NA	down	-Inf	0.0770094
GO:0051091	positive regulation of sequence-specific DNA binding transcription factor activity	biological_process	13	circRNA5316	102187383	EP300	NA	down	-Inf	0.0770094
GO:0005876	spindle microtubule	cellular_component	10	circRNA1776	102172285	KIFAP3	kinesin-associated protein 3	down	-Inf	0.0770094
GO:0005876	spindle microtubule	cellular_component	10	circRNA2539	102188080	NCOR1	NA	down	-Inf	0.0770094
GO:0005975	carbohydrate metabolic process	biological_process	5	circRNA10118	102174276	NUP107	NA	up	Inf	0.0834694
GO:0005975	carbohydrate metabolic process	biological_process	5	circRNA1194	102189487	GANC	NA	down	-Inf	0.0834694
GO:0005975	carbohydrate metabolic process	biological_process	5	circRNA1914	102176447	TPR	NA	down	-Inf	0.0834694
GO:0005975	carbohydrate metabolic process	biological_process	5	circRNA2128	102188880	NUP160	NA	down	-Inf	0.0834694
GO:0005975	carbohydrate metabolic process	biological_process	5	circRNA2129	102188880	NUP160	NA	down	-Inf	0.0834694
GO:0044255	cellular lipid metabolic process	biological_process	5	circRNA1904	102173025	RGL1	ral guanine nucleotide dissociation stimulator-like 1	down	-Inf	0.0930324
GO:0044255	cellular lipid metabolic process	biological_process	5	circRNA2539	102188080	NCOR1	NA	down	-Inf	0.0930324
GO:0006486	protein glycosylation	biological_process	8	circRNA3329	102170288	COG7	component of oligomeric golgi complex 7	down	-1.12586	0.0930324
GO:0006486	protein glycosylation	biological_process	8	circRNA5866	102190655	ST6GALNAC3	NA	down	-1.58018	0.0930324
GO:0016032	viral reproduction	biological_process	5	circRNA10118	102174276	NUP107	NA	up	Inf	0.0970179
GO:0016032	viral reproduction	biological_process	5	circRNA1168	100860965	SUPT16H	suppressor of Ty 16 homolog (S. cerevisiae)	down	-Inf	0.0970179
GO:0016032	viral reproduction	biological_process	5	circRNA1914	102176447	TPR	NA	down	-Inf	0.0970179
GO:0016032	viral reproduction	biological_process	5	circRNA2128	102188880	NUP160	NA	down	-Inf	0.0970179
GO:0016032	viral reproduction	biological_process	5	circRNA2129	102188880	NUP160	NA	down	-Inf	0.0970179
GO:0016032	viral reproduction	biological_process	5	circRNA3369	102187285	ZKSCAN5	NA	down	-Inf	0.0970179
GO:0003714	transcription corepressor activity	molecular_function	6	circRNA2098	102190054	HIPK3	NA	down	-Inf	0.0994101
GO:0003714	transcription corepressor activity	molecular_function	6	circRNA2539	102188080	NCOR1	NA	down	-Inf	0.0994101
GO:0003714	transcription corepressor activity	molecular_function	6	circRNA4470	102184804	NSD1	NA	down	-Inf	0.0994101
GO:0003714	transcription corepressor activity	molecular_function	6	circRNA5275	102172132	YBX3	Y box binding protein 3	down	-Inf	0.0994101
GO:0032588	trans-Golgi network membrane	cellular_component	11	circRNA3656	102171675	KIF13A	kinesin family member 13A	down	-Inf	0.101945
GO:0032588	trans-Golgi network membrane	cellular_component	11	circRNA3657	102171675	KIF13A	kinesin family member 13A	down	-Inf	0.101945
GO:0022891	substrate-specific transmembrane transporter activity	molecular_function	5	circRNA7182	102176327	SLC2A12	NA	up	1.07224	0.101945
GO:0005663	DNA replication factor C complex	cellular_component	12	circRNA4790	102170128	RFC1	replication factor C (activator 1) 1, 145kDa	down	-Inf	0.101945
GO:0005663	DNA replication factor C complex	cellular_component	12	circRNA4791	102170128	RFC1	replication factor C (activator 1) 1, 145kDa	down	-Inf	0.101945
GO:0015301	anion:anion antiporter activity	molecular_function	8	circRNA8828	102190244	SLC26A7	NA	up	Inf	0.101945
GO:0048870	cell motility	biological_process	6	circRNA2639	102191175	ITGB4	NA	down	-Inf	0.101945
GO:0006939	smooth muscle contraction	biological_process	8	circRNA3295	102177493	MYH11	NA	down	-Inf	0.101945
GO:0031491	nucleosome binding	molecular_function	5	circRNA43	102173271	SMARCA1	SWI/SNF related, matrix associated, actin dependent regulator of chromatin, subfamily a, member 1	down	-Inf	0.101945
GO:0031491	nucleosome binding	molecular_function	5	circRNA44	102173271	SMARCA1	SWI/SNF related, matrix associated, actin dependent regulator of chromatin, subfamily a, member 1	down	-Inf	0.101945
GO:0071539	protein localization to centrosome	biological_process	9	circRNA2999	102191676	PCM1	NA	down	-Inf	0.101945
GO:0048739	cardiac muscle fiber development	biological_process	10	circRNA3295	102177493	MYH11	NA	down	-Inf	0.101945
GO:0052655	L-valine transaminase activity	molecular_function	8	circRNA5230	102174196	BCAT1	NA	down	-Inf	0.101945
GO:0005109	frizzled binding	molecular_function	7	circRNA5268	102177417	LRP6	NA	down	-Inf	0.101945
GO:0001102	RNA polymerase II activating transcription factor binding	molecular_function	7	circRNA5316	102187383	EP300	NA	down	-Inf	0.101945
GO:0008409	5'-3' exonuclease activity	molecular_function	8	circRNA971	102187686	CPSF3	NA	down	-Inf	0.101945
GO:0035005	phosphatidylinositol-4-phosphate 3-kinase activity	molecular_function	8	circRNA10215	102172975	PIK3C2G	phosphatidylinositol-4-phosphate 3-kinase, catalytic subunit type 2 gamma	up	Inf	0.101945
GO:0030056	hemidesmosome	cellular_component	5	circRNA2639	102191175	ITGB4	NA	down	-Inf	0.101945
GO:0004591	oxoglutarate dehydrogenase	molecular_function	7	circRNA5540	102183291	OGDH	NA	down	-3.94158	0.101945
GO:0042359	vitamin D metabolic process	biological_process	7	circRNA2026	102190621	LOC102190621	NA	down	-Inf	0.101945
GO:0032066	nucleolus to nucleoplasm transport	biological_process	6	circRNA3019	102182278	WRN	NA	down	-Inf	0.101945
GO:0032066	nucleolus to nucleoplasm transport	biological_process	6	circRNA3024	102182278	WRN	NA	down	-Inf	0.101945
GO:0071233	cellular response to leucine	biological_process	8	circRNA1206	102169592	UBR1	ubiquitin protein ligase E3 component n-recognin 1	down	-Inf	0.101945
GO:0009611	response to wounding	biological_process	5	circRNA2639	102191175	ITGB4	NA	down	-Inf	0.101945
GO:0005520	insulin-like growth factor binding	molecular_function	6	circRNA8070	102183697	CRIM1	NA	up	4.4743	0.101945
GO:0005520	insulin-like growth factor binding	molecular_function	6	circRNA8071	102183697	CRIM1	NA	up	Inf	0.101945
GO:0005520	insulin-like growth factor binding	molecular_function	6	circRNA8072	102183697	CRIM1	NA	up	4.93635	0.101945
GO:0005520	insulin-like growth factor binding	molecular_function	6	circRNA8073	102183697	CRIM1	NA	up	Inf	0.101945
GO:0005520	insulin-like growth factor binding	molecular_function	6	circRNA8074	102183697	CRIM1	NA	up	Inf	0.101945
GO:0005520	insulin-like growth factor binding	molecular_function	6	circRNA8077	102183697	CRIM1	NA	up	Inf	0.101945
GO:0090009	primitive streak formation	biological_process	10	circRNA5268	102177417	LRP6	NA	down	-Inf	0.101945
GO:0004630	phospholipase D activity	molecular_function	8	circRNA6765	102174434	PLD1	NA	down	-Inf	0.101945
GO:0001671	ATPase activator activity	molecular_function	5	ciRNA73	102177899	AHSA1	NA	down	-Inf	0.101945
GO:0051895	negative regulation of focal adhesion assembly	biological_process	11	circRNA189	102174105	ARHGAP6	NA	down	-Inf	0.101945
GO:0043140	ATP-dependent 3'-5' DNA helicase activity	molecular_function	12	circRNA3019	102182278	WRN	NA	down	-Inf	0.101945
GO:0043140	ATP-dependent 3'-5' DNA helicase activity	molecular_function	12	circRNA3024	102182278	WRN	NA	down	-Inf	0.101945
GO:0035035	histone acetyltransferase binding	molecular_function	6	circRNA8356	100861391	LOC100861391	hypoxia inducible factor 1 alpha subunit	up	Inf	0.101945
GO:0006434	seryl-tRNA aminoacylation	biological_process	13	circRNA1914	102176447	TPR	NA	down	-Inf	0.101945
GO:0034450	ubiquitin-ubiquitin ligase activity	molecular_function	8	circRNA2280	102189223	UBR5	NA	down	-Inf	0.101945
GO:0010457	centriole-centriole cohesion	biological_process	9	circRNA4849	102176312	CEP135	NA	down	-3.13123	0.101945
GO:0044332	Wnt receptor signaling pathway involved in dorsal/ventral axis specification	biological_process	9	circRNA5268	102177417	LRP6	NA	down	-Inf	0.101945
GO:0009082	branched chain family amino acid biosynthetic process	biological_process	8	circRNA5230	102174196	BCAT1	NA	down	-Inf	0.101945
GO:0004521	endoribonuclease activity	molecular_function	8	circRNA971	102187686	CPSF3	NA	down	-Inf	0.101945
GO:0030041	actin filament polymerization	biological_process	9	circRNA189	102174105	ARHGAP6	NA	down	-Inf	0.101945
GO:0004623	phospholipase A2 activity	molecular_function	8	circRNA8604	102178930	PLA2G4A	NA	up	2.84613	0.101945
GO:0043141	ATP-dependent 5'-3' DNA helicase activity	molecular_function	12	circRNA5119	102178044	HELB	NA	down	-Inf	0.101945
GO:0008396	oxysterol 7-alpha-hydroxylase activity	molecular_function	7	circRNA9422	102183469	LOC102183469	NA	up	Inf	0.101945
GO:0008396	oxysterol 7-alpha-hydroxylase activity	molecular_function	7	circRNA9423	102183469	LOC102183469	NA	up	3.72163	0.101945
GO:0008396	oxysterol 7-alpha-hydroxylase activity	molecular_function	7	circRNA9425	102183469	LOC102183469	NA	up	Inf	0.101945
GO:0018243	protein O-linked glycosylation via threonine	biological_process	10	circRNA4080	102186274	GALNT2	NA	down	-Inf	0.101945
GO:0043274	phospholipase binding	molecular_function	6	circRNA189	102174105	ARHGAP6	NA	down	-Inf	0.101945
GO:0021794	thalamus development	biological_process	12	circRNA5268	102177417	LRP6	NA	down	-Inf	0.101945
GO:0070728	leucine binding	molecular_function	8	circRNA1206	102169592	UBR1	ubiquitin protein ligase E3 component n-recognin 1	down	-Inf	0.101945
GO:0004572	mannosyl-oligosaccharide 1,3-1,6-alpha-mannosidase activity	molecular_function	10	circRNA4672	102182591	MAN2A1	NA	down	-Inf	0.101945
GO:0004572	mannosyl-oligosaccharide 1,3-1,6-alpha-mannosidase activity	molecular_function	10	circRNA4680	102182591	MAN2A1	NA	down	-Inf	0.101945
GO:0034451	centriolar satellite	cellular_component	10	circRNA2999	102191676	PCM1	NA	down	-Inf	0.101945
GO:0018242	protein O-linked glycosylation via serine	biological_process	10	circRNA4080	102186274	GALNT2	NA	down	-Inf	0.101945
GO:0031954	positive regulation of protein autophosphorylation	biological_process	11	circRNA2364	102168649	NBN	nibrin	down	-Inf	0.101945
GO:0008373	sialyltransferase activity	molecular_function	6	circRNA5866	102190655	ST6GALNAC3	NA	down	-1.58018	0.101945
GO:0046975	histone methyltransferase activity	molecular_function	11	circRNA4470	102184804	NSD1	NA	down	-Inf	0.101945
GO:0015939	pantothenate metabolic process	biological_process	7	circRNA2824	102170661	PANK1	pantothenate kinase 1	down	-1.78496	0.101945
GO:0046328	regulation of JNK cascade	biological_process	12	circRNA653	102180321	MAP4K4	NA	down	-Inf	0.101945
GO:0045638	negative regulation of myeloid cell differentiation	biological_process	9	ciRNA388	102169137	NFKBIA	nuclear factor of kappa light polypeptide gene enhancer in B-cells inhibitor, alpha	up	Inf	0.101945
GO:0030870	Mre11 complex	cellular_component	11	circRNA2364	102168649	NBN	nibrin	down	-Inf	0.101945
GO:0051271	negative regulation of cellular component movement	biological_process	7	circRNA5835	102169722	TGFBR3	transforming growth factor, beta receptor III	down	-Inf	0.101945
GO:0004658	propionyl-CoA carboxylase activity	molecular_function	7	circRNA8016	102191627	PCCA	NA	up	Inf	0.101945
GO:0005160	transforming growth factor beta receptor binding	molecular_function	7	circRNA5835	102169722	TGFBR3	transforming growth factor, beta receptor III	down	-Inf	0.101945
GO:0052656	L-isoleucine transaminase activity	molecular_function	8	circRNA5230	102174196	BCAT1	NA	down	-Inf	0.101945
GO:0048311	mitochondrion distribution	biological_process	6	circRNA65	102191778	MTM1	NA	down	-Inf	0.101945
GO:0043330	response to exogenous dsRNA	biological_process	8	ciRNA388	102169137	NFKBIA	nuclear factor of kappa light polypeptide gene enhancer in B-cells inhibitor, alpha	up	Inf	0.101945
GO:0051497	negative regulation of stress fiber assembly	biological_process	10	circRNA189	102174105	ARHGAP6	NA	down	-Inf	0.101945
GO:0009880	embryonic pattern specification	biological_process	7	circRNA5268	102177417	LRP6	NA	down	-Inf	0.101945
GO:0070652	HAUS complex	cellular_component	12	circRNA9777	102177049	HAUS8	NA	up	Inf	0.101945
GO:0004828	serine-tRNA ligase activity	molecular_function	8	circRNA1914	102176447	TPR	NA	down	-Inf	0.101945
GO:0032786	positive regulation of transcription elongation, DNA-dependent	biological_process	11	circRNA1168	100860965	SUPT16H	suppressor of Ty 16 homolog (S. cerevisiae)	down	-Inf	0.101945
GO:0048251	elastic fiber assembly	biological_process	8	circRNA3295	102177493	MYH11	NA	down	-Inf	0.101945
GO:0009378	four-way junction helicase activity	molecular_function	11	circRNA3019	102182278	WRN	NA	down	-Inf	0.101945
GO:0009378	four-way junction helicase activity	molecular_function	11	circRNA3024	102182278	WRN	NA	down	-Inf	0.101945
GO:0035261	external genitalia morphogenesis	biological_process	8	circRNA5268	102177417	LRP6	NA	down	-Inf	0.101945
GO:0043259	laminin-10 complex	cellular_component	9	circRNA5473	102176661	LAMB1	NA	down	-2.79554	0.101945
GO:0007584	response to nutrient	biological_process	7	circRNA2900	102177304	ACSL5	NA	down	-1.6444	0.101945
GO:0007584	response to nutrient	biological_process	7	circRNA2901	102177304	ACSL5	NA	down	-1.59443	0.101945
GO:0070290	NAPE-specific phospholipase D activity	molecular_function	8	circRNA6765	102174434	PLD1	NA	down	-Inf	0.101945
GO:0046599	regulation of centriole replication	biological_process	12	circRNA3184	102179618	CEP76	NA	down	-Inf	0.101945
GO:0033674	positive regulation of kinase activity	biological_process	10	circRNA2364	102168649	NBN	nibrin	down	-Inf	0.101945
GO:0035066	positive regulation of histone acetylation	biological_process	11	circRNA1450	102191054	RPS6KA5	NA	down	-Inf	0.101945
GO:0051880	G-quadruplex DNA binding	molecular_function	8	circRNA3019	102182278	WRN	NA	down	-Inf	0.101945
GO:0051880	G-quadruplex DNA binding	molecular_function	8	circRNA3024	102182278	WRN	NA	down	-Inf	0.101945
GO:0030318	melanocyte differentiation	biological_process	10	circRNA3461	102173423	MITF	microphthalmia-associated transcription factor	down	-Inf	0.101945
GO:0006513	protein monoubiquitination	biological_process	11	circRNA2063	102186786	TRIM21	NA	down	-Inf	0.101945
GO:0034185	apolipoprotein binding	molecular_function	5	circRNA5268	102177417	LRP6	NA	down	-Inf	0.101945
GO:0052654	L-leucine transaminase activity	molecular_function	8	circRNA5230	102174196	BCAT1	NA	down	-Inf	0.101945
GO:0015908	fatty acid transport	biological_process	10	circRNA2900	102177304	ACSL5	NA	down	-1.6444	0.101945
GO:0015908	fatty acid transport	biological_process	10	circRNA2901	102177304	ACSL5	NA	down	-1.59443	0.101945
GO:0034067	protein localization in Golgi apparatus	biological_process	8	circRNA3329	102170288	COG7	component of oligomeric golgi complex 7	down	-1.12586	0.101945
GO:0060026	convergent extension	biological_process	7	circRNA5268	102177417	LRP6	NA	down	-Inf	0.101945
GO:0016050	vesicle organization	biological_process	5	circRNA4586	102188136	ZFYVE16	NA	down	-Inf	0.101945
GO:0002378	immunoglobulin biosynthetic process	biological_process	6	circRNA4080	102186274	GALNT2	NA	down	-Inf	0.101945
GO:0007586	digestion	biological_process	5	circRNA9422	102183469	LOC102183469	NA	up	Inf	0.101945
GO:0007586	digestion	biological_process	5	circRNA9423	102183469	LOC102183469	NA	up	3.72163	0.101945
GO:0007586	digestion	biological_process	5	circRNA9425	102183469	LOC102183469	NA	up	Inf	0.101945
GO:0070498	interleukin-1-mediated signaling pathway	biological_process	9	circRNA1450	102191054	RPS6KA5	NA	down	-Inf	0.101945
GO:0006398	histone mRNA 3'-end processing	biological_process	12	circRNA971	102187686	CPSF3	NA	down	-Inf	0.101945
GO:0004559	alpha-mannosidase activity	molecular_function	8	circRNA4672	102182591	MAN2A1	NA	down	-Inf	0.101945
GO:0004559	alpha-mannosidase activity	molecular_function	8	circRNA4680	102182591	MAN2A1	NA	down	-Inf	0.101945
GO:0005138	interleukin-6 receptor binding	molecular_function	7	circRNA4642	102185179	ERAP1	NA	down	-Inf	0.101945
GO:0043044	ATP-dependent chromatin remodeling	biological_process	9	circRNA43	102173271	SMARCA1	SWI/SNF related, matrix associated, actin dependent regulator of chromatin, subfamily a, member 1	down	-Inf	0.101945
GO:0043044	ATP-dependent chromatin remodeling	biological_process	9	circRNA44	102173271	SMARCA1	SWI/SNF related, matrix associated, actin dependent regulator of chromatin, subfamily a, member 1	down	-Inf	0.101945
GO:0047749	cholestanetriol 26-monooxygenase activity	molecular_function	7	circRNA2026	102190621	LOC102190621	NA	down	-Inf	0.101945
GO:0003980	UDP-glucose:glycoprotein glucosyltransferase activity	molecular_function	8	circRNA10631	102172300	UGGT1	UDP-glucose glycoprotein glucosyltransferase 1	up	Inf	0.101945
GO:0006297	nucleotide-excision repair, DNA gap filling	biological_process	11	circRNA4790	102170128	RFC1	replication factor C (activator 1) 1, 145kDa	down	-Inf	0.101945
GO:0006297	nucleotide-excision repair, DNA gap filling	biological_process	11	circRNA4791	102170128	RFC1	replication factor C (activator 1) 1, 145kDa	down	-Inf	0.101945
GO:0003941	L-serine ammonia-lyase activity	molecular_function	7	circRNA2485	102180962	SRR	NA	down	-1.11853	0.101945
GO:0006013	mannose metabolic process	biological_process	9	circRNA4672	102182591	MAN2A1	NA	down	-Inf	0.101945
GO:0006013	mannose metabolic process	biological_process	9	circRNA4680	102182591	MAN2A1	NA	down	-Inf	0.101945
GO:0000731	DNA synthesis involved in DNA repair	biological_process	9	circRNA3019	102182278	WRN	NA	down	-Inf	0.101945
GO:0000731	DNA synthesis involved in DNA repair	biological_process	9	circRNA3024	102182278	WRN	NA	down	-Inf	0.101945
GO:0060326	cell chemotaxis	biological_process	8	circRNA10336	102186655	DOCK4	NA	up	Inf	0.101945
GO:0022038	corpus callosum development	biological_process	12	circRNA6901	102170271	RYK	receptor-like tyrosine kinase	down	-Inf	0.101945
GO:0017116	single-stranded DNA-dependent ATP-dependent DNA helicase activity	molecular_function	12	circRNA5119	102178044	HELB	NA	down	-Inf	0.101945
GO:0030182	neuron differentiation	biological_process	9	circRNA43	102173271	SMARCA1	SWI/SNF related, matrix associated, actin dependent regulator of chromatin, subfamily a, member 1	down	-Inf	0.101945
GO:0030182	neuron differentiation	biological_process	9	circRNA44	102173271	SMARCA1	SWI/SNF related, matrix associated, actin dependent regulator of chromatin, subfamily a, member 1	down	-Inf	0.101945
GO:0051276	chromosome organization	biological_process	5	circRNA3143	102168787	SMCHD1	structural maintenance of chromosomes flexible hinge domain containing 1	down	-Inf	0.101945
GO:0006957	complement activation, alternative pathway	biological_process	6	circRNA9525	102180259	C7	NA	up	Inf	0.101945
GO:0015279	store-operated calcium channel activity	molecular_function	10	circRNA1574	102184361	TRPC3	NA	down	-Inf	0.101945
GO:0005114	type II transforming growth factor beta receptor binding	molecular_function	8	circRNA5835	102169722	TGFBR3	transforming growth factor, beta receptor III	down	-Inf	0.101945
GO:0071901	negative regulation of protein serine/threonine kinase activity	biological_process	12	circRNA5268	102177417	LRP6	NA	down	-Inf	0.101945
GO:0009744	response to sucrose stimulus	biological_process	8	circRNA2900	102177304	ACSL5	NA	down	-1.6444	0.101945
GO:0009744	response to sucrose stimulus	biological_process	8	circRNA2901	102177304	ACSL5	NA	down	-1.59443	0.101945
GO:0042578	phosphoric ester hydrolase activity	molecular_function	6	circRNA10739	102170473	PGAP1	post-GPI attachment to proteins 1	up	Inf	0.101945
GO:0060389	pathway-restricted SMAD protein phosphorylation	biological_process	9	circRNA5835	102169722	TGFBR3	transforming growth factor, beta receptor III	down	-Inf	0.101945
GO:0060444	branching involved in mammary gland duct morphogenesis	biological_process	8	circRNA5268	102177417	LRP6	NA	down	-Inf	0.101945
GO:0031663	lipopolysaccharide-mediated signaling pathway	biological_process	8	ciRNA388	102169137	NFKBIA	nuclear factor of kappa light polypeptide gene enhancer in B-cells inhibitor, alpha	up	Inf	0.101945
GO:0070097	delta-catenin binding	molecular_function	5	circRNA388	102183250	PTPRT	NA	down	-Inf	0.101945
GO:0060038	cardiac muscle cell proliferation	biological_process	11	circRNA5835	102169722	TGFBR3	transforming growth factor, beta receptor III	down	-Inf	0.101945
GO:0004594	pantothenate kinase activity	molecular_function	7	circRNA2824	102170661	PANK1	pantothenate kinase 1	down	-1.78496	0.101945
GO:0050775	positive regulation of dendrite morphogenesis	biological_process	10	circRNA2101	102168654	CAPRIN1	cell cycle associated protein 1	down	-Inf	0.101945
GO:0032138	single base insertion or deletion binding	molecular_function	11	circRNA3372	100861267	PMS2	PMS2 postmeiotic segregation increased 2 (S. cerevisiae)	down	-Inf	0.101945
GO:0045746	negative regulation of Notch signaling pathway	biological_process	10	ciRNA388	102169137	NFKBIA	nuclear factor of kappa light polypeptide gene enhancer in B-cells inhibitor, alpha	up	Inf	0.101945
GO:0022027	interkinetic nuclear migration	biological_process	12	circRNA2999	102191676	PCM1	NA	down	-Inf	0.101945
GO:0035091	phosphatidylinositol binding	molecular_function	6	circRNA10215	102172975	PIK3C2G	phosphatidylinositol-4-phosphate 3-kinase, catalytic subunit type 2 gamma	up	Inf	0.104798
GO:0035091	phosphatidylinositol binding	molecular_function	6	circRNA65	102191778	MTM1	NA	down	-Inf	0.104798
GO:0035091	phosphatidylinositol binding	molecular_function	6	circRNA6765	102174434	PLD1	NA	down	-Inf	0.104798
GO:0005625	soluble fraction	cellular_component	NA	circRNA2280	102189223	UBR5	NA	down	-Inf	0.107873
GO:0005625	soluble fraction	cellular_component	NA	circRNA2639	102191175	ITGB4	NA	down	-Inf	0.107873
GO:0005625	soluble fraction	cellular_component	NA	circRNA609	102170054	MERTK	c-mer proto-oncogene tyrosine kinase	down	-Inf	0.107873
GO:0005625	soluble fraction	cellular_component	NA	circRNA7625	102191612	IARS	NA	down	-Inf	0.107873
GO:0009897	external side of plasma membrane	cellular_component	6	circRNA10308	102176934	NRCAM	NA	up	Inf	0.10991
GO:0009897	external side of plasma membrane	cellular_component	6	circRNA5835	102169722	TGFBR3	transforming growth factor, beta receptor III	down	-Inf	0.10991
GO:0032403	protein complex binding	molecular_function	5	circRNA10256	102184310	PEX1	NA	up	Inf	0.10991
GO:0032403	protein complex binding	molecular_function	5	circRNA3019	102182278	WRN	NA	down	-Inf	0.10991
GO:0032403	protein complex binding	molecular_function	5	circRNA3024	102182278	WRN	NA	down	-Inf	0.10991
GO:0006406	mRNA export from nucleus	biological_process	7	circRNA10118	102174276	NUP107	NA	up	Inf	0.10991
GO:0006406	mRNA export from nucleus	biological_process	7	circRNA2128	102188880	NUP160	NA	down	-Inf	0.10991
GO:0006406	mRNA export from nucleus	biological_process	7	circRNA2129	102188880	NUP160	NA	down	-Inf	0.10991
GO:0005875	microtubule associated complex	cellular_component	11	circRNA3669	102185796	RANBP9	NA	down	-Inf	0.10991
GO:0005875	microtubule associated complex	cellular_component	11	circRNA4057	102178492	EML1	NA	down	-Inf	0.10991
GO:0006890	retrograde vesicle-mediated transport, Golgi to ER	biological_process	7	circRNA1826	102170718	KIF1B	kinesin family member 1B	down	-Inf	0.10991
GO:0006890	retrograde vesicle-mediated transport, Golgi to ER	biological_process	7	circRNA3329	102170288	COG7	component of oligomeric golgi complex 7	down	-1.12586	0.10991
GO:0016579	protein deubiquitination	biological_process	10	circRNA1699	102191821	UCHL5	NA	down	-Inf	0.10991
GO:0016579	protein deubiquitination	biological_process	10	circRNA8869	102174242	USP32	NA	up	Inf	0.10991
GO:0010494	stress granule	cellular_component	10	circRNA2101	102168654	CAPRIN1	cell cycle associated protein 1	down	-Inf	0.10991
GO:0010494	stress granule	cellular_component	10	circRNA937	102174942	PUM2	NA	down	-Inf	0.10991
GO:0005096	GTPase activator activity	molecular_function	5	circRNA1151	102177343	MYO9A	NA	down	-Inf	0.111091
GO:0005096	GTPase activator activity	molecular_function	5	circRNA1262	102176965	BNIP2	NA	down	-Inf	0.111091
GO:0005096	GTPase activator activity	molecular_function	5	circRNA1393	102179482	SIPA1L1	NA	down	-Inf	0.111091
GO:0005096	GTPase activator activity	molecular_function	5	circRNA2962	102174457	DOCK1	NA	down	-Inf	0.111091
GO:0005096	GTPase activator activity	molecular_function	5	circRNA3148	102172677	ARHGAP28	Rho GTPase activating protein 28	down	-Inf	0.111091
GO:0005096	GTPase activator activity	molecular_function	5	circRNA9119	102174457	DOCK1	NA	up	Inf	0.111091
GO:0005578	proteinaceous extracellular matrix	cellular_component	5	circRNA4422	102170967	ADAMTS19	ADAM metallopeptidase with thrombospondin type 1 motif, 19	down	-Inf	0.116649
GO:0005578	proteinaceous extracellular matrix	cellular_component	5	circRNA5835	102169722	TGFBR3	transforming growth factor, beta receptor III	down	-Inf	0.116649
GO:0005578	proteinaceous extracellular matrix	cellular_component	5	circRNA6581	102183182	IMPG2	NA	down	-Inf	0.116649
GO:0005578	proteinaceous extracellular matrix	cellular_component	5	circRNA702	102190794	LTBP1	NA	down	-Inf	0.116649
GO:0000922	spindle pole	cellular_component	10	circRNA1421	102174575	CEP128	NA	down	-Inf	0.125726
GO:0000922	spindle pole	cellular_component	10	circRNA1947	102171902	NEK7	NIMA-related kinase 7	down	-Inf	0.125726
GO:0000922	spindle pole	cellular_component	10	circRNA738	102175032	RMDN2	NA	down	-Inf	0.125726
GO:0000922	spindle pole	cellular_component	10	circRNA9777	102177049	HAUS8	NA	up	Inf	0.125726
GO:0006805	xenobiotic metabolic process	biological_process	5	circRNA2026	102190621	LOC102190621	NA	down	-Inf	0.127509
GO:0006805	xenobiotic metabolic process	biological_process	5	circRNA9422	102183469	LOC102183469	NA	up	Inf	0.127509
GO:0006805	xenobiotic metabolic process	biological_process	5	circRNA9423	102183469	LOC102183469	NA	up	3.72163	0.127509
GO:0006805	xenobiotic metabolic process	biological_process	5	circRNA9425	102183469	LOC102183469	NA	up	Inf	0.127509
GO:0005777	peroxisome	cellular_component	10	circRNA11419	102191797	HSDL2	NA	up	Inf	0.127509
GO:0005777	peroxisome	cellular_component	10	circRNA8851	102187429	TRIM37	NA	up	Inf	0.127509
GO:0004177	aminopeptidase activity	molecular_function	8	circRNA2563	102173501	NPEPPS	aminopeptidase puromycin sensitive	down	-Inf	0.127509
GO:0004177	aminopeptidase activity	molecular_function	8	circRNA4642	102185179	ERAP1	NA	down	-Inf	0.127509
GO:0008333	endosome to lysosome transport	biological_process	8	circRNA3656	102171675	KIF13A	kinesin family member 13A	down	-Inf	0.127509
GO:0008333	endosome to lysosome transport	biological_process	8	circRNA3657	102171675	KIF13A	kinesin family member 13A	down	-Inf	0.127509
GO:0008333	endosome to lysosome transport	biological_process	8	circRNA65	102191778	MTM1	NA	down	-Inf	0.127509
GO:0007094	mitotic cell cycle spindle assembly checkpoint	biological_process	15	circRNA1914	102176447	TPR	NA	down	-Inf	0.127509
GO:0007094	mitotic cell cycle spindle assembly checkpoint	biological_process	15	circRNA9314	102170846	MAD1L1	MAD1 mitotic arrest deficient-like 1 (yeast)	up	Inf	0.127509
GO:0016887	ATPase activity	molecular_function	9	circRNA3251	102183842	LOC102183842	NA	down	-Inf	0.127809
GO:0016887	ATPase activity	molecular_function	9	circRNA3372	100861267	PMS2	PMS2 postmeiotic segregation increased 2 (S. cerevisiae)	down	-Inf	0.127809
GO:0016887	ATPase activity	molecular_function	9	circRNA4632	102174935	RHOBTB3	NA	down	-Inf	0.127809
GO:0012505	endomembrane system	cellular_component	5	circRNA10336	102186655	DOCK4	NA	up	Inf	0.139932
GO:0012505	endomembrane system	cellular_component	5	circRNA504	102186605	NBEA	NA	down	-Inf	0.139932
GO:0012505	endomembrane system	cellular_component	5	circRNA507	102186605	NBEA	NA	down	-Inf	0.139932
GO:0012505	endomembrane system	cellular_component	5	circRNA7182	102176327	SLC2A12	NA	up	1.07224	0.139932
GO:0007411	axon guidance	biological_process	7	circRNA10308	102176934	NRCAM	NA	up	Inf	0.143442
GO:0007411	axon guidance	biological_process	7	circRNA1450	102191054	RPS6KA5	NA	down	-Inf	0.143442
GO:0007411	axon guidance	biological_process	7	circRNA1574	102184361	TRPC3	NA	down	-Inf	0.143442
GO:0007411	axon guidance	biological_process	7	circRNA2962	102174457	DOCK1	NA	down	-Inf	0.143442
GO:0007411	axon guidance	biological_process	7	circRNA3669	102185796	RANBP9	NA	down	-Inf	0.143442
GO:0007411	axon guidance	biological_process	7	circRNA5473	102176661	LAMB1	NA	down	-2.79554	0.143442
GO:0007411	axon guidance	biological_process	7	circRNA9119	102174457	DOCK1	NA	up	Inf	0.143442
GO:0030509	BMP signaling pathway	biological_process	13	circRNA4586	102188136	ZFYVE16	NA	down	-Inf	0.145709
GO:0030509	BMP signaling pathway	biological_process	13	circRNA5835	102169722	TGFBR3	transforming growth factor, beta receptor III	down	-Inf	0.145709
GO:0005770	late endosome	cellular_component	10	circRNA2083	102174861	UVRAG	NA	down	-Inf	0.145709
GO:0005770	late endosome	cellular_component	10	circRNA65	102191778	MTM1	NA	down	-Inf	0.145709
GO:0001967	suckling behavior	biological_process	5	circRNA6177	102168494	UBR3	ubiquitin protein ligase E3 component n-recognin 3 (putative)	down	-Inf	0.148967
GO:0016939	kinesin II complex	cellular_component	13	circRNA1776	102172285	KIFAP3	kinesin-associated protein 3	down	-Inf	0.148967
GO:0043508	negative regulation of JUN kinase activity	biological_process	14	circRNA2098	102190054	HIPK3	NA	down	-Inf	0.148967
GO:0031297	replication fork processing	biological_process	12	circRNA3019	102182278	WRN	NA	down	-Inf	0.148967
GO:0031297	replication fork processing	biological_process	12	circRNA3024	102182278	WRN	NA	down	-Inf	0.148967
GO:0032389	MutLalpha complex	cellular_component	8	circRNA3372	100861267	PMS2	PMS2 postmeiotic segregation increased 2 (S. cerevisiae)	down	-Inf	0.148967
GO:0015026	coreceptor activity	molecular_function	5	circRNA5835	102169722	TGFBR3	transforming growth factor, beta receptor III	down	-Inf	0.148967
GO:0070628	proteasome binding	molecular_function	6	circRNA1699	102191821	UCHL5	NA	down	-Inf	0.148967
GO:0018076	N-terminal peptidyl-lysine acetylation	biological_process	11	circRNA5316	102187383	EP300	NA	down	-Inf	0.148967
GO:0046856	phosphatidylinositol dephosphorylation	biological_process	10	circRNA65	102191778	MTM1	NA	down	-Inf	0.148967
GO:0043631	RNA polyadenylation	biological_process	11	circRNA4049	102188173	PAPOLA	NA	down	-Inf	0.148967
GO:0008568	microtubule-severing ATPase activity	molecular_function	11	circRNA535	102186493	KATNAL1	NA	down	-Inf	0.148967
GO:0005847	mRNA cleavage and polyadenylation specificity factor complex	cellular_component	14	circRNA971	102187686	CPSF3	NA	down	-Inf	0.148967
GO:0016558	protein import into peroxisome matrix	biological_process	8	circRNA10256	102184310	PEX1	NA	up	Inf	0.148967
GO:0031575	mitotic cell cycle G1/S transition checkpoint	NA	NA	circRNA2364	102168649	NBN	nibrin	down	-Inf	0.148967
GO:0015937	coenzyme A biosynthetic process	biological_process	11	circRNA2824	102170661	PANK1	pantothenate kinase 1	down	-1.78496	0.148967
GO:0032982	myosin filament	cellular_component	12	circRNA3295	102177493	MYH11	NA	down	-Inf	0.148967
GO:0009374	biotin binding	molecular_function	5	circRNA8016	102191627	PCCA	NA	up	Inf	0.148967
GO:0009749	response to glucose stimulus	biological_process	9	circRNA2900	102177304	ACSL5	NA	down	-1.6444	0.148967
GO:0009749	response to glucose stimulus	biological_process	9	circRNA2901	102177304	ACSL5	NA	down	-1.59443	0.148967
GO:0006271	DNA strand elongation involved in DNA replication	biological_process	11	circRNA4790	102170128	RFC1	replication factor C (activator 1) 1, 145kDa	down	-Inf	0.148967
GO:0006271	DNA strand elongation involved in DNA replication	biological_process	11	circRNA4791	102170128	RFC1	replication factor C (activator 1) 1, 145kDa	down	-Inf	0.148967
GO:0033540	fatty acid beta-oxidation using acyl-CoA oxidase	biological_process	11	circRNA4456	102172142	HSD17B4	hydroxysteroid (17-beta) dehydrogenase 4	down	-1.54952	0.148967
GO:0030016	myofibril	cellular_component	10	circRNA3295	102177493	MYH11	NA	down	-Inf	0.148967
GO:0030330	DNA damage response, signal transduction by p53 class mediator	biological_process	9	circRNA2364	102168649	NBN	nibrin	down	-Inf	0.148967
GO:0016255	attachment of GPI anchor to protein	biological_process	10	circRNA10739	102170473	PGAP1	post-GPI attachment to proteins 1	up	Inf	0.148967
GO:0009617	response to bacterium	biological_process	7	circRNA4642	102185179	ERAP1	NA	down	-Inf	0.148967
GO:0048596	embryonic camera-type eye morphogenesis	biological_process	9	circRNA5268	102177417	LRP6	NA	down	-Inf	0.148967
GO:0045088	regulation of innate immune response	biological_process	6	circRNA4642	102185179	ERAP1	NA	down	-Inf	0.148967
GO:0030216	keratinocyte differentiation	biological_process	9	circRNA3675	102175346	DSP	NA	down	-3.3587	0.148967
GO:0051384	response to glucocorticoid stimulus	biological_process	8	circRNA4557	102172625	PPARGC1B	peroxisome proliferator-activated receptor gamma, coactivator 1 beta	down	-Inf	0.148967
GO:0019894	kinesin binding	molecular_function	6	circRNA1776	102172285	KIFAP3	kinesin-associated protein 3	down	-Inf	0.148967
GO:0003689	DNA clamp loader activity	molecular_function	13	circRNA4790	102170128	RFC1	replication factor C (activator 1) 1, 145kDa	down	-Inf	0.148967
GO:0003689	DNA clamp loader activity	molecular_function	13	circRNA4791	102170128	RFC1	replication factor C (activator 1) 1, 145kDa	down	-Inf	0.148967
GO:0009267	cellular response to starvation	biological_process	8	circRNA3019	102182278	WRN	NA	down	-Inf	0.148967
GO:0009267	cellular response to starvation	biological_process	8	circRNA3024	102182278	WRN	NA	down	-Inf	0.148967
GO:0005452	inorganic anion exchanger activity	molecular_function	9	circRNA9315	102173046	SLC4A7	solute carrier family 4, sodium bicarbonate cotransporter, member 7	up	Inf	0.148967
GO:0004438	phosphatidylinositol-3-phosphatase activity	molecular_function	10	circRNA65	102191778	MTM1	NA	down	-Inf	0.148967
GO:0030971	receptor tyrosine kinase binding	molecular_function	6	circRNA10336	102186655	DOCK4	NA	up	Inf	0.148967
GO:0031647	regulation of protein stability	biological_process	9	circRNA5600	102170940	TRIM24	tripartite motif containing 24	down	-Inf	0.148967
GO:0031647	regulation of protein stability	biological_process	9	circRNA5601	102170940	TRIM24	tripartite motif containing 24	down	-Inf	0.148967
GO:0031647	regulation of protein stability	biological_process	9	circRNA5602	102170940	TRIM24	tripartite motif containing 24	down	-Inf	0.148967
GO:0016589	NURF complex	cellular_component	13	circRNA43	102173271	SMARCA1	SWI/SNF related, matrix associated, actin dependent regulator of chromatin, subfamily a, member 1	down	-Inf	0.148967
GO:0016589	NURF complex	cellular_component	13	circRNA44	102173271	SMARCA1	SWI/SNF related, matrix associated, actin dependent regulator of chromatin, subfamily a, member 1	down	-Inf	0.148967
GO:0017119	Golgi transport complex	cellular_component	11	circRNA3329	102170288	COG7	component of oligomeric golgi complex 7	down	-1.12586	0.148967
GO:0016446	somatic hypermutation of immunoglobulin genes	biological_process	6	circRNA3372	100861267	PMS2	PMS2 postmeiotic segregation increased 2 (S. cerevisiae)	down	-Inf	0.148967
GO:0000090	mitotic anaphase	biological_process	7	circRNA9314	102170846	MAD1L1	MAD1 mitotic arrest deficient-like 1 (yeast)	up	Inf	0.148967
GO:0032947	protein complex scaffold	molecular_function	4	circRNA6480	102171916	ITSN1	intersectin 1 (SH3 domain protein)	down	-Inf	0.148967
GO:0060349	bone morphogenesis	biological_process	9	circRNA5268	102177417	LRP6	NA	down	-Inf	0.148967
GO:0046965	retinoid X receptor binding	molecular_function	9	circRNA4470	102184804	NSD1	NA	down	-Inf	0.148967
GO:0060765	regulation of androgen receptor signaling pathway	biological_process	10	circRNA5316	102187383	EP300	NA	down	-Inf	0.148967
GO:0050431	transforming growth factor beta binding	molecular_function	6	circRNA5835	102169722	TGFBR3	transforming growth factor, beta receptor III	down	-Inf	0.148967
GO:0005041	low-density lipoprotein receptor activity	molecular_function	6	circRNA5268	102177417	LRP6	NA	down	-Inf	0.148967
GO:0019835	cytolysis	biological_process	4	circRNA9525	102180259	C7	NA	up	Inf	0.148967
GO:0055010	ventricular cardiac muscle tissue morphogenesis	biological_process	12	circRNA5835	102169722	TGFBR3	transforming growth factor, beta receptor III	down	-Inf	0.148967
GO:0010181	FMN binding	molecular_function	7	circRNA9294	102188999	TYW1	NA	up	Inf	0.148967
GO:0032330	regulation of chondrocyte differentiation	biological_process	8	circRNA2258	102184827	TRPS1	NA	down	-Inf	0.148967
GO:0043473	pigmentation	biological_process	4	circRNA9658	102170942	LYST	lysosomal trafficking regulator	up	Inf	0.148967
GO:0046849	bone remodeling	biological_process	6	circRNA5268	102177417	LRP6	NA	down	-Inf	0.148967
GO:0006813	potassium ion transport	biological_process	8	circRNA4443	102173836	SLC12A2	NA	up	1.71247	0.148967
GO:0051258	protein polymerization	biological_process	9	circRNA2425	102169510	TUBD1	tubulin, delta 1	down	-Inf	0.148967
GO:0000060	protein import into nucleus, translocation	biological_process	7	ciRNA388	102169137	NFKBIA	nuclear factor of kappa light polypeptide gene enhancer in B-cells inhibitor, alpha	up	Inf	0.148967
GO:0030976	thiamine pyrophosphate binding	molecular_function	6	circRNA5540	102183291	OGDH	NA	down	-3.94158	0.148967
GO:0070723	response to cholesterol	biological_process	8	circRNA2900	102177304	ACSL5	NA	down	-1.6444	0.148967
GO:0070723	response to cholesterol	biological_process	8	circRNA2901	102177304	ACSL5	NA	down	-1.59443	0.148967
GO:0050679	positive regulation of epithelial cell proliferation	biological_process	6	circRNA5473	102176661	LAMB1	NA	down	-2.79554	0.148967
GO:0043687	post-translational protein modification	biological_process	8	circRNA10631	102172300	UGGT1	UDP-glucose glycoprotein glucosyltransferase 1	up	Inf	0.152424
GO:0043687	post-translational protein modification	biological_process	8	circRNA4672	102182591	MAN2A1	NA	down	-Inf	0.152424
GO:0043687	post-translational protein modification	biological_process	8	circRNA4680	102182591	MAN2A1	NA	down	-Inf	0.152424
GO:0043687	post-translational protein modification	biological_process	8	circRNA6288	102174983	MGAT5	NA	down	-Inf	0.152424
GO:0000139	Golgi membrane	cellular_component	11	circRNA2582	102190455	GOSR2	NA	down	-Inf	0.156918
GO:0000139	Golgi membrane	cellular_component	11	circRNA2688	102183994	MBTPS1	NA	down	-Inf	0.156918
GO:0000139	Golgi membrane	cellular_component	11	circRNA2831	102183204	TNKS2	NA	down	-Inf	0.156918
GO:0000139	Golgi membrane	cellular_component	11	circRNA3011	102176936	TNKS	NA	down	-Inf	0.156918
GO:0000139	Golgi membrane	cellular_component	11	circRNA3329	102170288	COG7	component of oligomeric golgi complex 7	down	-1.12586	0.156918
GO:0000139	Golgi membrane	cellular_component	11	circRNA3552	102182923	ZDHHC3	NA	down	-Inf	0.156918
GO:0000139	Golgi membrane	cellular_component	11	circRNA4484	102176523	SEC24A	NA	down	-Inf	0.156918
GO:0000139	Golgi membrane	cellular_component	11	circRNA4486	102176523	SEC24A	NA	down	-Inf	0.156918
GO:0000139	Golgi membrane	cellular_component	11	circRNA4672	102182591	MAN2A1	NA	down	-Inf	0.156918
GO:0000139	Golgi membrane	cellular_component	11	circRNA4680	102182591	MAN2A1	NA	down	-Inf	0.156918
GO:0000139	Golgi membrane	cellular_component	11	circRNA6288	102174983	MGAT5	NA	down	-Inf	0.156918
GO:0000139	Golgi membrane	cellular_component	11	circRNA6765	102174434	PLD1	NA	down	-Inf	0.156918
GO:0004867	serine-type endopeptidase inhibitor activity	molecular_function	7	circRNA4348	102176516	CPAMD8	NA	down	-Inf	0.164399
GO:0004867	serine-type endopeptidase inhibitor activity	molecular_function	7	circRNA8070	102183697	CRIM1	NA	up	4.4743	0.164399
GO:0004867	serine-type endopeptidase inhibitor activity	molecular_function	7	circRNA8071	102183697	CRIM1	NA	up	Inf	0.164399
GO:0004867	serine-type endopeptidase inhibitor activity	molecular_function	7	circRNA8072	102183697	CRIM1	NA	up	4.93635	0.164399
GO:0004867	serine-type endopeptidase inhibitor activity	molecular_function	7	circRNA8073	102183697	CRIM1	NA	up	Inf	0.164399
GO:0004867	serine-type endopeptidase inhibitor activity	molecular_function	7	circRNA8074	102183697	CRIM1	NA	up	Inf	0.164399
GO:0004867	serine-type endopeptidase inhibitor activity	molecular_function	7	circRNA8077	102183697	CRIM1	NA	up	Inf	0.164399
GO:0004867	serine-type endopeptidase inhibitor activity	molecular_function	7	circRNA9779	102176516	CPAMD8	NA	up	Inf	0.164399
GO:0005635	nuclear envelope	cellular_component	11	circRNA1262	102176965	BNIP2	NA	down	-Inf	0.164399
GO:0005635	nuclear envelope	cellular_component	11	circRNA2831	102183204	TNKS2	NA	down	-Inf	0.164399
GO:0003777	microtubule motor activity	molecular_function	10	circRNA1826	102170718	KIF1B	kinesin family member 1B	down	-Inf	0.165254
GO:0003777	microtubule motor activity	molecular_function	10	circRNA3656	102171675	KIF13A	kinesin family member 13A	down	-Inf	0.165254
GO:0003777	microtubule motor activity	molecular_function	10	circRNA3657	102171675	KIF13A	kinesin family member 13A	down	-Inf	0.165254
GO:0003777	microtubule motor activity	molecular_function	10	circRNA4071	102174782	KLC1	NA	down	-Inf	0.165254
GO:0005792	microsome	cellular_component	NA	circRNA2026	102190621	LOC102190621	NA	down	-Inf	0.175164
GO:0005792	microsome	cellular_component	NA	circRNA2831	102183204	TNKS2	NA	down	-Inf	0.175164
GO:0005792	microsome	cellular_component	NA	circRNA3011	102176936	TNKS	NA	down	-Inf	0.175164
GO:0005792	microsome	cellular_component	NA	circRNA9422	102183469	LOC102183469	NA	up	Inf	0.175164
GO:0005792	microsome	cellular_component	NA	circRNA9423	102183469	LOC102183469	NA	up	3.72163	0.175164
GO:0005792	microsome	cellular_component	NA	circRNA9425	102183469	LOC102183469	NA	up	Inf	0.175164
GO:0031901	early endosome membrane	cellular_component	11	circRNA10320	102179446	CFTR	NA	up	Inf	0.17839
GO:0031901	early endosome membrane	cellular_component	11	circRNA4586	102188136	ZFYVE16	NA	down	-Inf	0.17839
GO:0031901	early endosome membrane	cellular_component	11	circRNA5192	102185155	APPL2	NA	down	-Inf	0.17839
GO:0006461	protein complex assembly	biological_process	7	circRNA1776	102172285	KIFAP3	kinesin-associated protein 3	down	-Inf	0.17839
GO:0006461	protein complex assembly	biological_process	7	circRNA3461	102173423	MITF	microphthalmia-associated transcription factor	down	-Inf	0.17839
GO:0006461	protein complex assembly	biological_process	7	circRNA3669	102185796	RANBP9	NA	down	-Inf	0.17839
GO:0005488	binding	molecular_function	3	circRNA2468	102180252	UTP6	NA	down	-Inf	0.18134
GO:0005488	binding	molecular_function	3	circRNA2745	102182063	TANGO6	NA	down	-Inf	0.18134
GO:0005488	binding	molecular_function	3	circRNA2750	102182063	TANGO6	NA	down	-Inf	0.18134
GO:0005488	binding	molecular_function	3	circRNA2755	102182063	TANGO6	NA	down	-Inf	0.18134
GO:0005488	binding	molecular_function	3	circRNA4071	102174782	KLC1	NA	down	-Inf	0.18134
GO:0005488	binding	molecular_function	3	circRNA4114	102171405	HEATR1	HEAT repeat containing 1	down	-Inf	0.18134
GO:0005488	binding	molecular_function	3	circRNA4925	102187667	COPS4	NA	down	-Inf	0.18134
GO:0005488	binding	molecular_function	3	circRNA504	102186605	NBEA	NA	down	-Inf	0.18134
GO:0005488	binding	molecular_function	3	circRNA507	102186605	NBEA	NA	down	-Inf	0.18134
GO:0005488	binding	molecular_function	3	circRNA5753	102174452	ST7L	NA	down	-Inf	0.18134
GO:0005488	binding	molecular_function	3	circRNA6775	102173418	KPNA4	karyopherin alpha 4 (importin alpha 3)	down	-Inf	0.18134
GO:0005488	binding	molecular_function	3	circRNA738	102175032	RMDN2	NA	down	-Inf	0.18134
GO:0005488	binding	molecular_function	3	circRNA789	102171884	TTC7A	tetratricopeptide repeat domain 7A	down	-Inf	0.18134
GO:0005488	binding	molecular_function	3	circRNA8607	102186035	INTS7	NA	up	Inf	0.18134
GO:0030173	integral to Golgi membrane	cellular_component	13	circRNA4080	102186274	GALNT2	NA	down	-Inf	0.183479
GO:0030173	integral to Golgi membrane	cellular_component	13	circRNA5866	102190655	ST6GALNAC3	NA	down	-1.58018	0.183479
GO:0008203	cholesterol metabolic process	biological_process	8	circRNA2688	102183994	MBTPS1	NA	down	-Inf	0.183479
GO:0008203	cholesterol metabolic process	biological_process	8	circRNA3112	100861010	OSBPL1A	oxysterol binding protein-like 1A	down	-Inf	0.183479
GO:0008203	cholesterol metabolic process	biological_process	8	circRNA9187	100861010	OSBPL1A	oxysterol binding protein-like 1A	up	Inf	0.183479
GO:0050681	androgen receptor binding	molecular_function	9	circRNA4470	102184804	NSD1	NA	down	-Inf	0.183479
GO:0050681	androgen receptor binding	molecular_function	9	circRNA5316	102187383	EP300	NA	down	-Inf	0.183479
GO:0046847	filopodium assembly	biological_process	7	circRNA10081	102182279	FGD6	NA	up	Inf	0.183479
GO:0046847	filopodium assembly	biological_process	7	circRNA8418	102173323	ARHGAP10	Rho GTPase activating protein 10	up	Inf	0.183479
GO:0055085	transmembrane transport	biological_process	5	circRNA10118	102174276	NUP107	NA	up	Inf	0.185133
GO:0055085	transmembrane transport	biological_process	5	circRNA1914	102176447	TPR	NA	down	-Inf	0.185133
GO:0055085	transmembrane transport	biological_process	5	circRNA2128	102188880	NUP160	NA	down	-Inf	0.185133
GO:0055085	transmembrane transport	biological_process	5	circRNA2129	102188880	NUP160	NA	down	-Inf	0.185133
GO:0055085	transmembrane transport	biological_process	5	circRNA3011	102176936	TNKS	NA	down	-Inf	0.185133
GO:0055085	transmembrane transport	biological_process	5	circRNA6788	102176167	MFSD1	NA	down	-Inf	0.185133
GO:0018279	protein N-linked glycosylation via asparagine	biological_process	10	circRNA10631	102172300	UGGT1	UDP-glucose glycoprotein glucosyltransferase 1	up	Inf	0.191801
GO:0018279	protein N-linked glycosylation via asparagine	biological_process	10	circRNA4672	102182591	MAN2A1	NA	down	-Inf	0.191801
GO:0018279	protein N-linked glycosylation via asparagine	biological_process	10	circRNA4680	102182591	MAN2A1	NA	down	-Inf	0.191801
GO:0018279	protein N-linked glycosylation via asparagine	biological_process	10	circRNA6288	102174983	MGAT5	NA	down	-Inf	0.191801
GO:0005643	nuclear pore	cellular_component	12	circRNA1914	102176447	TPR	NA	down	-Inf	0.191801
GO:0005643	nuclear pore	cellular_component	12	circRNA3011	102176936	TNKS	NA	down	-Inf	0.191801
GO:0005643	nuclear pore	cellular_component	12	circRNA6775	102173418	KPNA4	karyopherin alpha 4 (importin alpha 3)	down	-Inf	0.191801
GO:0051087	chaperone binding	molecular_function	5	ciRNA73	102177899	AHSA1	NA	down	-Inf	0.193536
GO:0051149	positive regulation of muscle cell differentiation	biological_process	9	circRNA1262	102176965	BNIP2	NA	down	-Inf	0.193536
GO:0035086	flagellar axoneme	NA	NA	circRNA2498	102189792	LOC102189792	NA	down	-Inf	0.193536
GO:0004652	polynucleotide adenylyltransferase activity	molecular_function	8	circRNA4049	102188173	PAPOLA	NA	down	-Inf	0.193536
GO:0001889	liver development	biological_process	8	circRNA5835	102169722	TGFBR3	transforming growth factor, beta receptor III	down	-Inf	0.193536
GO:0000403	Y-form DNA binding	molecular_function	9	circRNA3019	102182278	WRN	NA	down	-Inf	0.193536
GO:0000403	Y-form DNA binding	molecular_function	9	circRNA3024	102182278	WRN	NA	down	-Inf	0.193536
GO:0009395	phospholipid catabolic process	biological_process	7	circRNA8604	102178930	PLA2G4A	NA	up	2.84613	0.193536
GO:0007608	sensory perception of smell	biological_process	9	circRNA6177	102168494	UBR3	ubiquitin protein ligase E3 component n-recognin 3 (putative)	down	-Inf	0.193536
GO:0016853	isomerase activity	molecular_function	4	circRNA4456	102172142	HSD17B4	hydroxysteroid (17-beta) dehydrogenase 4	down	-1.54952	0.193536
GO:0005543	phospholipid binding	molecular_function	5	circRNA3112	100861010	OSBPL1A	oxysterol binding protein-like 1A	down	-Inf	0.193536
GO:0005543	phospholipid binding	molecular_function	5	circRNA9187	100861010	OSBPL1A	oxysterol binding protein-like 1A	up	Inf	0.193536
GO:0006952	defense response	biological_process	5	ciRNA211	102170399	MLF2	myeloid leukemia factor 2	down	-Inf	0.193536
GO:0043983	histone H4-K12 acetylation	biological_process	11	circRNA124	102187929	PHF16	NA	down	-Inf	0.193536
GO:0043981	histone H4-K5 acetylation	biological_process	11	circRNA124	102187929	PHF16	NA	down	-Inf	0.193536
GO:0043392	negative regulation of DNA binding	biological_process	7	circRNA3011	102176936	TNKS	NA	down	-Inf	0.193536
GO:0006269	DNA replication, synthesis of RNA primer	biological_process	9	circRNA5119	102178044	HELB	NA	down	-Inf	0.193536
GO:0050768	negative regulation of neurogenesis	biological_process	10	circRNA2999	102191676	PCM1	NA	down	-Inf	0.193536
GO:0017148	negative regulation of translation	biological_process	9	circRNA2101	102168654	CAPRIN1	cell cycle associated protein 1	down	-Inf	0.193536
GO:0043982	histone H4-K8 acetylation	biological_process	11	circRNA124	102187929	PHF16	NA	down	-Inf	0.193536
GO:0050770	regulation of axonogenesis	biological_process	9	circRNA1393	102179482	SIPA1L1	NA	down	-Inf	0.193536
GO:0005540	hyaluronic acid binding	molecular_function	6	circRNA6581	102183182	IMPG2	NA	down	-Inf	0.193536
GO:0003857	3-hydroxyacyl-CoA dehydrogenase activity	molecular_function	7	circRNA4456	102172142	HSD17B4	hydroxysteroid (17-beta) dehydrogenase 4	down	-1.54952	0.193536
GO:0046875	ephrin receptor binding	molecular_function	6	circRNA1393	102179482	SIPA1L1	NA	down	-Inf	0.193536
GO:0008080	N-acetyltransferase activity	molecular_function	8	circRNA6618	102185606	NAA50	NA	down	-Inf	0.193536
GO:0004622	lysophospholipase activity	molecular_function	8	circRNA8604	102178930	PLA2G4A	NA	up	2.84613	0.193536
GO:0032420	stereocilium	cellular_component	7	circRNA10336	102186655	DOCK4	NA	up	Inf	0.193536
GO:0004075	biotin carboxylase activity	molecular_function	6	circRNA8016	102191627	PCCA	NA	up	Inf	0.193536
GO:0005664	nuclear origin of replication recognition complex	cellular_component	13	circRNA6333	102191564	ORC2	NA	down	-Inf	0.193536
GO:0006812	cation transport	biological_process	6	circRNA4812	102178344	ATP10D	NA	down	-Inf	0.193536
GO:0046934	phosphatidylinositol-4,5-bisphosphate 3-kinase activity	molecular_function	8	circRNA6752	102168391	PIK3CA	phosphatidylinositol-4,5-bisphosphate 3-kinase, catalytic subunit alpha	down	-Inf	0.193536
GO:0008139	nuclear localization sequence binding	molecular_function	7	ciRNA388	102169137	NFKBIA	nuclear factor of kappa light polypeptide gene enhancer in B-cells inhibitor, alpha	up	Inf	0.193536
GO:0030100	regulation of endocytosis	biological_process	6	circRNA4586	102188136	ZFYVE16	NA	down	-Inf	0.193536
GO:0007588	excretion	biological_process	6	circRNA11324	102176042	UNC13B	NA	up	3.11004	0.193536
GO:0007588	excretion	biological_process	6	circRNA11325	102176042	UNC13B	NA	up	2.98297	0.193536
GO:0060059	embryonic retina morphogenesis in camera-type eye	biological_process	8	circRNA5268	102177417	LRP6	NA	down	-Inf	0.193536
GO:0031419	cobalamin binding	molecular_function	6	circRNA4117	102172599	MTR	5-methyltetrahydrofolate-homocysteine methyltransferase	down	-Inf	0.193536
GO:0031419	cobalamin binding	molecular_function	6	circRNA4119	102172599	MTR	5-methyltetrahydrofolate-homocysteine methyltransferase	down	-Inf	0.193536
GO:0001837	epithelial to mesenchymal transition	biological_process	10	circRNA5835	102169722	TGFBR3	transforming growth factor, beta receptor III	down	-Inf	0.193536
GO:0030520	estrogen receptor signaling pathway	biological_process	9	circRNA4557	102172625	PPARGC1B	peroxisome proliferator-activated receptor gamma, coactivator 1 beta	down	-Inf	0.193536
GO:0045294	alpha-catenin binding	molecular_function	5	circRNA388	102183250	PTPRT	NA	down	-Inf	0.193536
GO:0000722	telomere maintenance via recombination	biological_process	10	circRNA4790	102170128	RFC1	replication factor C (activator 1) 1, 145kDa	down	-Inf	0.193536
GO:0000722	telomere maintenance via recombination	biological_process	10	circRNA4791	102170128	RFC1	replication factor C (activator 1) 1, 145kDa	down	-Inf	0.193536
GO:0016525	negative regulation of angiogenesis	biological_process	11	circRNA2153	102182053	BAI3	NA	down	-Inf	0.193536
GO:0061001	regulation of dendritic spine morphogenesis	biological_process	10	circRNA1393	102179482	SIPA1L1	NA	down	-Inf	0.193536
GO:0004467	long-chain fatty acid-CoA ligase activity	molecular_function	7	circRNA2900	102177304	ACSL5	NA	down	-1.6444	0.193536
GO:0004467	long-chain fatty acid-CoA ligase activity	molecular_function	7	circRNA2901	102177304	ACSL5	NA	down	-1.59443	0.193536
GO:0007004	telomere maintenance via telomerase	biological_process	11	circRNA4790	102170128	RFC1	replication factor C (activator 1) 1, 145kDa	down	-Inf	0.193536
GO:0007004	telomere maintenance via telomerase	biological_process	11	circRNA4791	102170128	RFC1	replication factor C (activator 1) 1, 145kDa	down	-Inf	0.193536
GO:0031648	protein destabilization	biological_process	10	circRNA2063	102186786	TRIM21	NA	down	-Inf	0.193536
GO:0001540	beta-amyloid binding	molecular_function	6	circRNA9978	102176771	APBB2	NA	up	Inf	0.193536
GO:0005057	receptor signaling protein activity	molecular_function	5	circRNA6502	102170463	TIAM1	T-cell lymphoma invasion and metastasis 1	down	-Inf	0.193536
GO:0009409	response to cold	biological_process	5	circRNA5275	102172132	YBX3	Y box binding protein 3	down	-Inf	0.193536
GO:0042692	muscle cell differentiation	biological_process	7	circRNA1262	102176965	BNIP2	NA	down	-Inf	0.193536
GO:0000794	condensed nuclear chromosome	cellular_component	12	circRNA1776	102172285	KIFAP3	kinesin-associated protein 3	down	-Inf	0.193536
GO:0043923	positive regulation by host of viral transcription	biological_process	12	circRNA5316	102187383	EP300	NA	down	-Inf	0.193536
GO:0043088	regulation of Cdc42 GTPase activity	biological_process	17	circRNA10081	102182279	FGD6	NA	up	Inf	0.193536
GO:0006911	phagocytosis, engulfment	biological_process	6	circRNA2962	102174457	DOCK1	NA	down	-Inf	0.193536
GO:0006911	phagocytosis, engulfment	biological_process	6	circRNA9119	102174457	DOCK1	NA	up	Inf	0.193536
GO:0004303	estradiol 17-beta-dehydrogenase activity	molecular_function	7	circRNA4456	102172142	HSD17B4	hydroxysteroid (17-beta) dehydrogenase 4	down	-1.54952	0.193536
GO:0070584	mitochondrion morphogenesis	biological_process	6	circRNA65	102191778	MTM1	NA	down	-Inf	0.193536
GO:0042771	DNA damage response, signal transduction by p53 class mediator resulting in induction of apoptosis	biological_process	10	circRNA5316	102187383	EP300	NA	down	-Inf	0.193536
GO:0001933	negative regulation of protein phosphorylation	biological_process	10	circRNA5268	102177417	LRP6	NA	down	-Inf	0.193536
GO:0045184	establishment of protein localization	biological_process	6	circRNA4141	102189650	ANK3	NA	down	-Inf	0.193536
GO:0042623	ATPase activity, coupled	molecular_function	10	circRNA10256	102184310	PEX1	NA	up	Inf	0.193536
GO:0043507	positive regulation of JUN kinase activity	biological_process	14	circRNA11221	102172543	MAP3K4	mitogen-activated protein kinase kinase kinase 4	up	Inf	0.193536
GO:0043507	positive regulation of JUN kinase activity	biological_process	14	circRNA7296	102172543	MAP3K4	mitogen-activated protein kinase kinase kinase 4	down	-Inf	0.193536
GO:0050680	negative regulation of epithelial cell proliferation	biological_process	6	circRNA5835	102169722	TGFBR3	transforming growth factor, beta receptor III	down	-Inf	0.193536
GO:0032201	telomere maintenance via semi-conservative replication	biological_process	11	circRNA4790	102170128	RFC1	replication factor C (activator 1) 1, 145kDa	down	-Inf	0.193536
GO:0032201	telomere maintenance via semi-conservative replication	biological_process	11	circRNA4791	102170128	RFC1	replication factor C (activator 1) 1, 145kDa	down	-Inf	0.193536
GO:0043001	Golgi to plasma membrane protein transport	biological_process	9	circRNA3656	102171675	KIF13A	kinesin family member 13A	down	-Inf	0.193536
GO:0043001	Golgi to plasma membrane protein transport	biological_process	9	circRNA3657	102171675	KIF13A	kinesin family member 13A	down	-Inf	0.193536
GO:0031267	small GTPase binding	molecular_function	7	circRNA10081	102182279	FGD6	NA	up	Inf	0.193536
GO:0008013	beta-catenin binding	molecular_function	5	circRNA388	102183250	PTPRT	NA	down	-Inf	0.202857
GO:0008013	beta-catenin binding	molecular_function	5	circRNA5316	102187383	EP300	NA	down	-Inf	0.202857
GO:0004842	ubiquitin-protein ligase activity	molecular_function	6	circRNA10453	102168788	RNF115	ring finger protein 115	up	Inf	0.20361
GO:0004842	ubiquitin-protein ligase activity	molecular_function	6	circRNA10454	102168788	RNF115	ring finger protein 115	up	Inf	0.20361
GO:0004842	ubiquitin-protein ligase activity	molecular_function	6	circRNA2063	102186786	TRIM21	NA	down	-Inf	0.20361
GO:0004842	ubiquitin-protein ligase activity	molecular_function	6	circRNA3890	102169056	MARCH6	membrane-associated ring finger (C3HC4) 6, E3 ubiquitin protein ligase	down	-Inf	0.20361
GO:0004842	ubiquitin-protein ligase activity	molecular_function	6	circRNA5600	102170940	TRIM24	tripartite motif containing 24	down	-Inf	0.20361
GO:0004842	ubiquitin-protein ligase activity	molecular_function	6	circRNA5601	102170940	TRIM24	tripartite motif containing 24	down	-Inf	0.20361
GO:0004842	ubiquitin-protein ligase activity	molecular_function	6	circRNA5602	102170940	TRIM24	tripartite motif containing 24	down	-Inf	0.20361
GO:0004842	ubiquitin-protein ligase activity	molecular_function	6	circRNA6177	102168494	UBR3	ubiquitin protein ligase E3 component n-recognin 3 (putative)	down	-Inf	0.20361
GO:0005089	Rho guanyl-nucleotide exchange factor activity	molecular_function	5	circRNA10081	102182279	FGD6	NA	up	Inf	0.205456
GO:0005089	Rho guanyl-nucleotide exchange factor activity	molecular_function	5	circRNA6480	102171916	ITSN1	intersectin 1 (SH3 domain protein)	down	-Inf	0.205456
GO:0005089	Rho guanyl-nucleotide exchange factor activity	molecular_function	5	circRNA6502	102170463	TIAM1	T-cell lymphoma invasion and metastasis 1	down	-Inf	0.205456
GO:0005788	endoplasmic reticulum lumen	cellular_component	11	circRNA10631	102172300	UGGT1	UDP-glucose glycoprotein glucosyltransferase 1	up	Inf	0.205456
GO:0005788	endoplasmic reticulum lumen	cellular_component	11	circRNA2688	102183994	MBTPS1	NA	down	-Inf	0.205456
GO:0005788	endoplasmic reticulum lumen	cellular_component	11	circRNA4642	102185179	ERAP1	NA	down	-Inf	0.205456
GO:0006511	ubiquitin-dependent protein catabolic process	biological_process	9	circRNA1699	102191821	UCHL5	NA	down	-Inf	0.218719
GO:0006511	ubiquitin-dependent protein catabolic process	biological_process	9	circRNA3605	102172307	CUL7	cullin 7	down	-Inf	0.218719
GO:0006511	ubiquitin-dependent protein catabolic process	biological_process	9	circRNA6177	102168494	UBR3	ubiquitin protein ligase E3 component n-recognin 3 (putative)	down	-Inf	0.218719
GO:0006511	ubiquitin-dependent protein catabolic process	biological_process	9	circRNA8869	102174242	USP32	NA	up	Inf	0.218719
GO:0001525	angiogenesis	biological_process	10	circRNA10308	102176934	NRCAM	NA	up	Inf	0.219325
GO:0001525	angiogenesis	biological_process	10	circRNA4642	102185179	ERAP1	NA	down	-Inf	0.219325
GO:0001525	angiogenesis	biological_process	10	circRNA6752	102168391	PIK3CA	phosphatidylinositol-4,5-bisphosphate 3-kinase, catalytic subunit alpha	down	-Inf	0.219325
GO:0048015	phosphatidylinositol-mediated signaling	biological_process	9	circRNA10215	102172975	PIK3C2G	phosphatidylinositol-4-phosphate 3-kinase, catalytic subunit type 2 gamma	up	Inf	0.222451
GO:0048015	phosphatidylinositol-mediated signaling	biological_process	9	circRNA6752	102168391	PIK3CA	phosphatidylinositol-4,5-bisphosphate 3-kinase, catalytic subunit alpha	down	-Inf	0.222451
GO:0018105	peptidyl-serine phosphorylation	biological_process	9	circRNA2098	102190054	HIPK3	NA	down	-Inf	0.222451
GO:0018105	peptidyl-serine phosphorylation	biological_process	9	circRNA3011	102176936	TNKS	NA	down	-Inf	0.222451
GO:0030529	ribonucleoprotein complex	cellular_component	7	circRNA4114	102171405	HEATR1	HEAT repeat containing 1	down	-Inf	0.222451
GO:0030529	ribonucleoprotein complex	cellular_component	7	circRNA971	102187686	CPSF3	NA	down	-Inf	0.222451
GO:0019717	synaptosome	cellular_component	NA	circRNA1393	102179482	SIPA1L1	NA	down	-Inf	0.222451
GO:0019717	synaptosome	cellular_component	NA	circRNA6480	102171916	ITSN1	intersectin 1 (SH3 domain protein)	down	-Inf	0.222451
GO:0034138	toll-like receptor 3 signaling pathway	biological_process	9	circRNA1450	102191054	RPS6KA5	NA	down	-Inf	0.222451
GO:0034138	toll-like receptor 3 signaling pathway	biological_process	9	circRNA9770	102170408	MAPK9	mitogen-activated protein kinase 9	up	Inf	0.222451
GO:0000932	cytoplasmic mRNA processing body	cellular_component	10	circRNA2063	102186786	TRIM21	NA	down	-Inf	0.222451
GO:0000932	cytoplasmic mRNA processing body	cellular_component	10	circRNA2101	102168654	CAPRIN1	cell cycle associated protein 1	down	-Inf	0.222451
GO:0042981	regulation of apoptosis	biological_process	8	circRNA3019	102182278	WRN	NA	down	-Inf	0.222451
GO:0042981	regulation of apoptosis	biological_process	8	circRNA3024	102182278	WRN	NA	down	-Inf	0.222451
GO:0042981	regulation of apoptosis	biological_process	8	circRNA5600	102170940	TRIM24	tripartite motif containing 24	down	-Inf	0.222451
GO:0042981	regulation of apoptosis	biological_process	8	circRNA5601	102170940	TRIM24	tripartite motif containing 24	down	-Inf	0.222451
GO:0042981	regulation of apoptosis	biological_process	8	circRNA5602	102170940	TRIM24	tripartite motif containing 24	down	-Inf	0.222451
GO:0005887	integral to plasma membrane	cellular_component	7	circRNA10308	102176934	NRCAM	NA	up	Inf	0.22579
GO:0005887	integral to plasma membrane	cellular_component	7	circRNA1574	102184361	TRPC3	NA	down	-Inf	0.22579
GO:0005887	integral to plasma membrane	cellular_component	7	circRNA3500	102169530	PTPRG	protein tyrosine phosphatase, receptor type, G	down	-Inf	0.22579
GO:0005887	integral to plasma membrane	cellular_component	7	circRNA4443	102173836	SLC12A2	NA	up	1.71247	0.22579
GO:0005887	integral to plasma membrane	cellular_component	7	circRNA5263	102174546	GPRC5A	NA	down	-Inf	0.22579
GO:0005887	integral to plasma membrane	cellular_component	7	circRNA5835	102169722	TGFBR3	transforming growth factor, beta receptor III	down	-Inf	0.22579
GO:0005887	integral to plasma membrane	cellular_component	7	circRNA609	102170054	MERTK	c-mer proto-oncogene tyrosine kinase	down	-Inf	0.22579
GO:0005887	integral to plasma membrane	cellular_component	7	circRNA658	102187231	IL1R1	NA	down	-2.9712	0.22579
GO:0005887	integral to plasma membrane	cellular_component	7	circRNA6901	102170271	RYK	receptor-like tyrosine kinase	down	-Inf	0.22579
GO:0001558	regulation of cell growth	biological_process	6	circRNA8070	102183697	CRIM1	NA	up	4.4743	0.23578
GO:0001558	regulation of cell growth	biological_process	6	circRNA8071	102183697	CRIM1	NA	up	Inf	0.23578
GO:0001558	regulation of cell growth	biological_process	6	circRNA8072	102183697	CRIM1	NA	up	4.93635	0.23578
GO:0001558	regulation of cell growth	biological_process	6	circRNA8073	102183697	CRIM1	NA	up	Inf	0.23578
GO:0001558	regulation of cell growth	biological_process	6	circRNA8074	102183697	CRIM1	NA	up	Inf	0.23578
GO:0001558	regulation of cell growth	biological_process	6	circRNA8077	102183697	CRIM1	NA	up	Inf	0.23578
GO:0031252	cell leading edge	cellular_component	5	circRNA2639	102191175	ITGB4	NA	down	-Inf	0.23578
GO:0005606	laminin-1 complex	cellular_component	9	circRNA5473	102176661	LAMB1	NA	down	-2.79554	0.23578
GO:0006337	nucleosome disassembly	biological_process	9	circRNA1168	100860965	SUPT16H	suppressor of Ty 16 homolog (S. cerevisiae)	down	-Inf	0.23578
GO:0060325	face morphogenesis	biological_process	7	circRNA5268	102177417	LRP6	NA	down	-Inf	0.23578
GO:0043627	response to estrogen stimulus	biological_process	7	circRNA5316	102187383	EP300	NA	down	-Inf	0.23578
GO:0008180	signalosome	cellular_component	11	circRNA4925	102187667	COPS4	NA	down	-Inf	0.23578
GO:0000405	bubble DNA binding	molecular_function	9	circRNA3019	102182278	WRN	NA	down	-Inf	0.23578
GO:0000405	bubble DNA binding	molecular_function	9	circRNA3024	102182278	WRN	NA	down	-Inf	0.23578
GO:0043235	receptor complex	cellular_component	5	circRNA5268	102177417	LRP6	NA	down	-Inf	0.23578
GO:0016881	acid-amino acid ligase activity	molecular_function	6	circRNA1240	102170429	HERC1	HECT and RLD domain containing E3 ubiquitin protein ligase family member 1	down	-Inf	0.23578
GO:0016881	acid-amino acid ligase activity	molecular_function	6	circRNA1241	102170429	HERC1	HECT and RLD domain containing E3 ubiquitin protein ligase family member 1	down	-Inf	0.23578
GO:0003724	RNA helicase activity	molecular_function	10	circRNA8647	102173212	DDX10	DEAD (Asp-Glu-Ala-Asp) box polypeptide 10	up	Inf	0.23578
GO:0004518	nuclease activity	molecular_function	6	circRNA10739	102170473	PGAP1	post-GPI attachment to proteins 1	up	Inf	0.23578
GO:0050839	cell adhesion molecule binding	molecular_function	5	circRNA2639	102191175	ITGB4	NA	down	-Inf	0.23578
GO:0045295	gamma-catenin binding	molecular_function	5	circRNA388	102183250	PTPRT	NA	down	-Inf	0.23578
GO:0008235	metalloexopeptidase activity	molecular_function	8	circRNA4642	102185179	ERAP1	NA	down	-Inf	0.23578
GO:0010225	response to UV-C	biological_process	8	circRNA3019	102182278	WRN	NA	down	-Inf	0.23578
GO:0010225	response to UV-C	biological_process	8	circRNA3024	102182278	WRN	NA	down	-Inf	0.23578
GO:0007413	axonal fasciculation	biological_process	7	circRNA10308	102176934	NRCAM	NA	up	Inf	0.23578
GO:0032039	integrator complex	cellular_component	11	circRNA3059	102168326	INTS10	integrator complex subunit 10	down	-Inf	0.23578
GO:0005776	autophagic vacuole	cellular_component	10	circRNA2120	102184456	AMBRA1	NA	down	-Inf	0.23578
GO:0006816	calcium ion transport	biological_process	9	circRNA5915	102183121	CACHD1	NA	down	-Inf	0.23578
GO:0070577	histone acetyl-lysine binding	molecular_function	6	circRNA5600	102170940	TRIM24	tripartite motif containing 24	down	-Inf	0.23578
GO:0070577	histone acetyl-lysine binding	molecular_function	6	circRNA5601	102170940	TRIM24	tripartite motif containing 24	down	-Inf	0.23578
GO:0070577	histone acetyl-lysine binding	molecular_function	6	circRNA5602	102170940	TRIM24	tripartite motif containing 24	down	-Inf	0.23578
GO:0032508	DNA duplex unwinding	biological_process	11	circRNA2364	102168649	NBN	nibrin	down	-Inf	0.23578
GO:0030501	positive regulation of bone mineralization	biological_process	8	circRNA4437	102173553	FBN2	fibrillin 2	down	-4.01702	0.23578
GO:0030501	positive regulation of bone mineralization	biological_process	8	circRNA4438	102173553	FBN2	fibrillin 2	down	-2.11141	0.23578
GO:0043410	positive regulation of MAPKKK cascade	biological_process	11	circRNA6901	102170271	RYK	receptor-like tyrosine kinase	down	-Inf	0.23578
GO:0008233	peptidase activity	molecular_function	5	circRNA6759	102170637	NAALADL2	N-acetylated alpha-linked acidic dipeptidase-like 2	down	-Inf	0.23578
GO:0042813	Wnt-activated receptor activity	molecular_function	6	circRNA5268	102177417	LRP6	NA	down	-Inf	0.23578
GO:0030676	Rac guanyl-nucleotide exchange factor activity	molecular_function	6	circRNA8760	102175042	PREX2	NA	up	Inf	0.23578
GO:0006635	fatty acid beta-oxidation	biological_process	10	circRNA8016	102191627	PCCA	NA	up	Inf	0.23578
GO:0032007	negative regulation of TOR signaling cascade	biological_process	10	circRNA1206	102169592	UBR1	ubiquitin protein ligase E3 component n-recognin 1	down	-Inf	0.23578
GO:0005161	platelet-derived growth factor receptor binding	molecular_function	7	circRNA658	102187231	IL1R1	NA	down	-2.9712	0.23578
GO:0010508	positive regulation of autophagy	biological_process	8	circRNA2083	102174861	UVRAG	NA	down	-Inf	0.23578
GO:0007099	centriole replication	biological_process	11	circRNA4849	102176312	CEP135	NA	down	-3.13123	0.23578
GO:0000155	two-component sensor activity	molecular_function	9	circRNA11268	102186307	CNTLN	NA	up	Inf	0.23578
GO:0000155	two-component sensor activity	molecular_function	9	circRNA7380	102186307	CNTLN	NA	down	-Inf	0.23578
GO:0000155	two-component sensor activity	molecular_function	9	circRNA7382	102186307	CNTLN	NA	down	-Inf	0.23578
GO:0006298	mismatch repair	biological_process	10	circRNA3372	100861267	PMS2	PMS2 postmeiotic segregation increased 2 (S. cerevisiae)	down	-Inf	0.23578
GO:0006622	protein targeting to lysosome	biological_process	8	circRNA4586	102188136	ZFYVE16	NA	down	-Inf	0.23578
GO:0015630	microtubule cytoskeleton	cellular_component	10	circRNA9658	102170942	LYST	lysosomal trafficking regulator	up	Inf	0.23578
GO:0048013	ephrin receptor signaling pathway	biological_process	10	circRNA1393	102179482	SIPA1L1	NA	down	-Inf	0.23578
GO:0007052	mitotic spindle organization	biological_process	8	circRNA3011	102176936	TNKS	NA	down	-Inf	0.23578
GO:0034134	toll-like receptor 2 signaling pathway	biological_process	9	circRNA1450	102191054	RPS6KA5	NA	down	-Inf	0.242185
GO:0034134	toll-like receptor 2 signaling pathway	biological_process	9	circRNA9770	102170408	MAPK9	mitogen-activated protein kinase 9	up	Inf	0.242185
GO:0006417	regulation of translation	biological_process	8	circRNA6438	102172215	PUM1	pumilio RNA-binding family member 1	down	-Inf	0.242185
GO:0006417	regulation of translation	biological_process	8	circRNA937	102174942	PUM2	NA	down	-Inf	0.242185
GO:0030165	PDZ domain binding	molecular_function	6	circRNA10336	102186655	DOCK4	NA	up	Inf	0.242185
GO:0030165	PDZ domain binding	molecular_function	6	circRNA5835	102169722	TGFBR3	transforming growth factor, beta receptor III	down	-Inf	0.242185
GO:0005794	Golgi apparatus	cellular_component	9	circRNA10081	102182279	FGD6	NA	up	Inf	0.251808
GO:0005794	Golgi apparatus	cellular_component	9	circRNA11324	102176042	UNC13B	NA	up	3.11004	0.251808
GO:0005794	Golgi apparatus	cellular_component	9	circRNA11325	102176042	UNC13B	NA	up	2.98297	0.251808
GO:0005794	Golgi apparatus	cellular_component	9	circRNA1240	102170429	HERC1	HECT and RLD domain containing E3 ubiquitin protein ligase family member 1	down	-Inf	0.251808
GO:0005794	Golgi apparatus	cellular_component	9	circRNA1241	102170429	HERC1	HECT and RLD domain containing E3 ubiquitin protein ligase family member 1	down	-Inf	0.251808
GO:0005794	Golgi apparatus	cellular_component	9	circRNA1826	102170718	KIF1B	kinesin family member 1B	down	-Inf	0.251808
GO:0005794	Golgi apparatus	cellular_component	9	circRNA4632	102174935	RHOBTB3	NA	down	-Inf	0.251808
GO:0005794	Golgi apparatus	cellular_component	9	circRNA5263	102174546	GPRC5A	NA	down	-Inf	0.251808
GO:0005794	Golgi apparatus	cellular_component	9	circRNA8869	102174242	USP32	NA	up	Inf	0.251808
GO:0030027	lamellipodium	cellular_component	6	circRNA10081	102182279	FGD6	NA	up	Inf	0.26193
GO:0030027	lamellipodium	cellular_component	6	circRNA6480	102171916	ITSN1	intersectin 1 (SH3 domain protein)	down	-Inf	0.26193
GO:0030027	lamellipodium	cellular_component	6	circRNA9978	102176771	APBB2	NA	up	Inf	0.26193
GO:0006974	response to DNA damage stimulus	biological_process	6	circRNA2280	102189223	UBR5	NA	down	-Inf	0.26199
GO:0006974	response to DNA damage stimulus	biological_process	6	circRNA8607	102186035	INTS7	NA	up	Inf	0.26199
GO:0034142	toll-like receptor 4 signaling pathway	biological_process	9	circRNA1450	102191054	RPS6KA5	NA	down	-Inf	0.26199
GO:0034142	toll-like receptor 4 signaling pathway	biological_process	9	circRNA9770	102170408	MAPK9	mitogen-activated protein kinase 9	up	Inf	0.26199
GO:0002755	MyD88-dependent toll-like receptor signaling pathway	biological_process	9	circRNA1450	102191054	RPS6KA5	NA	down	-Inf	0.26199
GO:0002755	MyD88-dependent toll-like receptor signaling pathway	biological_process	9	circRNA9770	102170408	MAPK9	mitogen-activated protein kinase 9	up	Inf	0.26199
GO:0006950	response to stress	biological_process	4	ciRNA73	102177899	AHSA1	NA	down	-Inf	0.26199
GO:0006950	response to stress	biological_process	4	circRNA653	102180321	MAP4K4	NA	down	-Inf	0.26199
GO:0006364	rRNA processing	biological_process	11	circRNA2468	102180252	UTP6	NA	down	-Inf	0.26199
GO:0006364	rRNA processing	biological_process	11	circRNA4114	102171405	HEATR1	HEAT repeat containing 1	down	-Inf	0.26199
GO:0017124	SH3 domain binding	molecular_function	6	circRNA10336	102186655	DOCK4	NA	up	Inf	0.264802
GO:0017124	SH3 domain binding	molecular_function	6	circRNA189	102174105	ARHGAP6	NA	down	-Inf	0.264802
GO:0017124	SH3 domain binding	molecular_function	6	circRNA2962	102174457	DOCK1	NA	down	-Inf	0.264802
GO:0017124	SH3 domain binding	molecular_function	6	circRNA8418	102173323	ARHGAP10	Rho GTPase activating protein 10	up	Inf	0.264802
GO:0017124	SH3 domain binding	molecular_function	6	circRNA9119	102174457	DOCK1	NA	up	Inf	0.264802
GO:0005615	extracellular space	cellular_component	5	circRNA2639	102191175	ITGB4	NA	down	-Inf	0.272433
GO:0005615	extracellular space	cellular_component	5	circRNA4348	102176516	CPAMD8	NA	down	-Inf	0.272433
GO:0005615	extracellular space	cellular_component	5	circRNA4363	102173176	LOC102173176	mucin-16-like	down	-Inf	0.272433
GO:0005615	extracellular space	cellular_component	5	circRNA5473	102176661	LAMB1	NA	down	-2.79554	0.272433
GO:0005615	extracellular space	cellular_component	5	circRNA5835	102169722	TGFBR3	transforming growth factor, beta receptor III	down	-Inf	0.272433
GO:0005615	extracellular space	cellular_component	5	circRNA9779	102176516	CPAMD8	NA	up	Inf	0.272433
GO:0007026	negative regulation of microtubule depolymerization	biological_process	9	circRNA3537	102171384	LOC102171384	serine/arginine repetitive matrix protein 2-like	down	-Inf	0.27582
GO:0008047	enzyme activator activity	molecular_function	4	circRNA4790	102170128	RFC1	replication factor C (activator 1) 1, 145kDa	down	-Inf	0.27582
GO:0008047	enzyme activator activity	molecular_function	4	circRNA4791	102170128	RFC1	replication factor C (activator 1) 1, 145kDa	down	-Inf	0.27582
GO:0005871	kinesin complex	cellular_component	12	circRNA4071	102174782	KLC1	NA	down	-Inf	0.27582
GO:0017147	Wnt-protein binding	molecular_function	5	circRNA5268	102177417	LRP6	NA	down	-Inf	0.27582
GO:0034446	substrate adhesion-dependent cell spreading	biological_process	9	circRNA5473	102176661	LAMB1	NA	down	-2.79554	0.27582
GO:0008536	Ran GTPase binding	molecular_function	9	circRNA3669	102185796	RANBP9	NA	down	-Inf	0.27582
GO:0046329	negative regulation of JNK cascade	biological_process	13	circRNA2539	102188080	NCOR1	NA	down	-Inf	0.27582
GO:0032869	cellular response to insulin stimulus	biological_process	9	circRNA2900	102177304	ACSL5	NA	down	-1.6444	0.27582
GO:0032869	cellular response to insulin stimulus	biological_process	9	circRNA2901	102177304	ACSL5	NA	down	-1.59443	0.27582
GO:0042127	regulation of cell proliferation	biological_process	5	ciRNA388	102169137	NFKBIA	nuclear factor of kappa light polypeptide gene enhancer in B-cells inhibitor, alpha	up	Inf	0.27582
GO:0001843	neural tube closure	biological_process	12	circRNA5268	102177417	LRP6	NA	down	-Inf	0.27582
GO:0006909	phagocytosis	biological_process	5	circRNA843	102170984	ELMOD3	ELMO/CED-12 domain containing 3	down	-Inf	0.27582
GO:0006605	protein targeting	biological_process	6	circRNA3552	102182923	ZDHHC3	NA	down	-Inf	0.27582
GO:0042475	odontogenesis of dentine-containing tooth	biological_process	10	circRNA5268	102177417	LRP6	NA	down	-Inf	0.27582
GO:0016303	1-phosphatidylinositol-3-kinase activity	molecular_function	8	circRNA10215	102172975	PIK3C2G	phosphatidylinositol-4-phosphate 3-kinase, catalytic subunit type 2 gamma	up	Inf	0.27582
GO:0008217	regulation of blood pressure	biological_process	8	circRNA4642	102185179	ERAP1	NA	down	-Inf	0.27582
GO:0016180	snRNA processing	biological_process	11	circRNA3059	102168326	INTS10	integrator complex subunit 10	down	-Inf	0.27582
GO:0005782	peroxisomal matrix	cellular_component	12	circRNA4456	102172142	HSD17B4	hydroxysteroid (17-beta) dehydrogenase 4	down	-1.54952	0.27582
GO:0005024	transforming growth factor beta-activated receptor activity	molecular_function	10	circRNA702	102190794	LTBP1	NA	down	-Inf	0.27582
GO:0006958	complement activation, classical pathway	biological_process	10	circRNA9525	102180259	C7	NA	up	Inf	0.27582
GO:0016922	ligand-dependent nuclear receptor binding	molecular_function	6	circRNA4470	102184804	NSD1	NA	down	-Inf	0.27582
GO:0006509	membrane protein ectodomain proteolysis	biological_process	8	circRNA4642	102185179	ERAP1	NA	down	-Inf	0.27582
GO:0001570	vasculogenesis	biological_process	7	circRNA3605	102172307	CUL7	cullin 7	down	-Inf	0.27582
GO:0001932	regulation of protein phosphorylation	biological_process	9	circRNA4407	102182584	FNIP1	NA	down	-Inf	0.27582
GO:0001932	regulation of protein phosphorylation	biological_process	9	circRNA4411	102182584	FNIP1	NA	down	-Inf	0.27582
GO:0001077	RNA polymerase II core promoter proximal region sequence-specific DNA binding transcription factor activity involved in positive regulation of transcription	molecular_function	7	circRNA3461	102173423	MITF	microphthalmia-associated transcription factor	down	-Inf	0.27582
GO:0030127	COPII vesicle coat	cellular_component	11	circRNA4484	102176523	SEC24A	NA	down	-Inf	0.27582
GO:0030127	COPII vesicle coat	cellular_component	11	circRNA4486	102176523	SEC24A	NA	down	-Inf	0.27582
GO:0008408	3'-5' exonuclease activity	molecular_function	8	circRNA3019	102182278	WRN	NA	down	-Inf	0.27582
GO:0008408	3'-5' exonuclease activity	molecular_function	8	circRNA3024	102182278	WRN	NA	down	-Inf	0.27582
GO:0005942	phosphatidylinositol 3-kinase complex	cellular_component	11	circRNA10215	102172975	PIK3C2G	phosphatidylinositol-4-phosphate 3-kinase, catalytic subunit type 2 gamma	up	Inf	0.27582
GO:0006501	C-terminal protein lipidation	biological_process	9	circRNA10739	102170473	PGAP1	post-GPI attachment to proteins 1	up	Inf	0.27582
GO:0031965	nuclear membrane	cellular_component	12	circRNA1914	102176447	TPR	NA	down	-Inf	0.276373
GO:0031965	nuclear membrane	cellular_component	12	circRNA2999	102191676	PCM1	NA	down	-Inf	0.276373
GO:0031965	nuclear membrane	cellular_component	12	circRNA3011	102176936	TNKS	NA	down	-Inf	0.276373
GO:0008201	heparin binding	molecular_function	6	circRNA5835	102169722	TGFBR3	transforming growth factor, beta receptor III	down	-Inf	0.281807
GO:0008201	heparin binding	molecular_function	6	circRNA6581	102183182	IMPG2	NA	down	-Inf	0.281807
GO:0000287	magnesium ion binding	molecular_function	7	circRNA1450	102191054	RPS6KA5	NA	down	-Inf	0.292981
GO:0000287	magnesium ion binding	molecular_function	7	circRNA2485	102180962	SRR	NA	down	-1.11853	0.292981
GO:0000287	magnesium ion binding	molecular_function	7	circRNA3019	102182278	WRN	NA	down	-Inf	0.292981
GO:0000287	magnesium ion binding	molecular_function	7	circRNA3024	102182278	WRN	NA	down	-Inf	0.292981
GO:0000287	magnesium ion binding	molecular_function	7	circRNA4049	102188173	PAPOLA	NA	down	-Inf	0.292981
GO:0000287	magnesium ion binding	molecular_function	7	circRNA4812	102178344	ATP10D	NA	down	-Inf	0.292981
GO:0000122	negative regulation of transcription from RNA polymerase II promoter	biological_process	12	circRNA2098	102190054	HIPK3	NA	down	-Inf	0.300458
GO:0000122	negative regulation of transcription from RNA polymerase II promoter	biological_process	12	circRNA2258	102184827	TRPS1	NA	down	-Inf	0.300458
GO:0000122	negative regulation of transcription from RNA polymerase II promoter	biological_process	12	circRNA4470	102184804	NSD1	NA	down	-Inf	0.300458
GO:0000122	negative regulation of transcription from RNA polymerase II promoter	biological_process	12	circRNA5275	102172132	YBX3	Y box binding protein 3	down	-Inf	0.300458
GO:0001726	ruffle	cellular_component	6	circRNA10081	102182279	FGD6	NA	up	Inf	0.301579
GO:0001726	ruffle	cellular_component	6	circRNA65	102191778	MTM1	NA	down	-Inf	0.301579
GO:0006366	transcription from RNA polymerase II promoter	biological_process	11	circRNA2258	102184827	TRPS1	NA	down	-Inf	0.305466
GO:0006366	transcription from RNA polymerase II promoter	biological_process	11	circRNA2539	102188080	NCOR1	NA	down	-Inf	0.305466
GO:0006366	transcription from RNA polymerase II promoter	biological_process	11	circRNA5600	102170940	TRIM24	tripartite motif containing 24	down	-Inf	0.305466
GO:0006366	transcription from RNA polymerase II promoter	biological_process	11	circRNA5601	102170940	TRIM24	tripartite motif containing 24	down	-Inf	0.305466
GO:0006366	transcription from RNA polymerase II promoter	biological_process	11	circRNA5602	102170940	TRIM24	tripartite motif containing 24	down	-Inf	0.305466
GO:0015031	protein transport	biological_process	6	circRNA10118	102174276	NUP107	NA	up	Inf	0.310372
GO:0015031	protein transport	biological_process	6	circRNA10715	102172303	LRP1B	low density lipoprotein receptor-related protein 1B	up	Inf	0.310372
GO:0015031	protein transport	biological_process	6	circRNA2128	102188880	NUP160	NA	down	-Inf	0.310372
GO:0015031	protein transport	biological_process	6	circRNA2129	102188880	NUP160	NA	down	-Inf	0.310372
GO:0015031	protein transport	biological_process	6	circRNA2582	102190455	GOSR2	NA	down	-Inf	0.310372
GO:0015031	protein transport	biological_process	6	circRNA2696	102172748	VPS35	vacuolar protein sorting 35 homolog (S. cerevisiae)	down	-Inf	0.310372
GO:0015031	protein transport	biological_process	6	circRNA3011	102176936	TNKS	NA	down	-Inf	0.310372
GO:0015031	protein transport	biological_process	6	circRNA548	102170437	XPO4	exportin 4	down	-Inf	0.310372
GO:0015031	protein transport	biological_process	6	circRNA65	102191778	MTM1	NA	down	-Inf	0.310372
GO:0015031	protein transport	biological_process	6	circRNA9658	102170942	LYST	lysosomal trafficking regulator	up	Inf	0.310372
GO:0007205	activation of protein kinase C activity by G-protein coupled receptor protein signaling pathway	biological_process	9	circRNA732	102174216	PRKD3	NA	down	-Inf	0.313771
GO:0006977	DNA damage response, signal transduction by p53 class mediator resulting in cell cycle arrest	biological_process	15	circRNA1868	102182525	RFWD2	NA	down	-Inf	0.313771
GO:0045749	negative regulation of S phase of mitotic cell cycle	biological_process	NA	circRNA9978	102176771	APBB2	NA	up	Inf	0.313771
GO:0030901	midbrain development	biological_process	10	circRNA5268	102177417	LRP6	NA	down	-Inf	0.313771
GO:0043231	intracellular membrane-bounded organelle	cellular_component	8	circRNA5835	102169722	TGFBR3	transforming growth factor, beta receptor III	down	-Inf	0.313771
GO:0016197	endosome transport	biological_process	6	circRNA4586	102188136	ZFYVE16	NA	down	-Inf	0.313771
GO:0030057	desmosome	cellular_component	5	circRNA3675	102175346	DSP	NA	down	-3.3587	0.313771
GO:0042147	retrograde transport, endosome to Golgi	biological_process	7	circRNA4632	102174935	RHOBTB3	NA	down	-Inf	0.313771
GO:0030163	protein catabolic process	biological_process	7	circRNA5600	102170940	TRIM24	tripartite motif containing 24	down	-Inf	0.313771
GO:0030163	protein catabolic process	biological_process	7	circRNA5601	102170940	TRIM24	tripartite motif containing 24	down	-Inf	0.313771
GO:0030163	protein catabolic process	biological_process	7	circRNA5602	102170940	TRIM24	tripartite motif containing 24	down	-Inf	0.313771
GO:0031227	intrinsic to endoplasmic reticulum membrane	cellular_component	12	circRNA10739	102170473	PGAP1	post-GPI attachment to proteins 1	up	Inf	0.313771
GO:0008643	carbohydrate transport	biological_process	5	circRNA7182	102176327	SLC2A12	NA	up	1.07224	0.313771
GO:0006284	base-excision repair	biological_process	10	circRNA3019	102182278	WRN	NA	down	-Inf	0.313771
GO:0006284	base-excision repair	biological_process	10	circRNA3024	102182278	WRN	NA	down	-Inf	0.313771
GO:0004012	phospholipid-translocating ATPase activity	molecular_function	12	circRNA4812	102178344	ATP10D	NA	down	-Inf	0.313771
GO:0007020	microtubule nucleation	biological_process	7	circRNA3669	102185796	RANBP9	NA	down	-Inf	0.313771
GO:0005547	phosphatidylinositol-3,4,5-trisphosphate binding	molecular_function	8	circRNA4586	102188136	ZFYVE16	NA	down	-Inf	0.313771
GO:0030331	estrogen receptor binding	molecular_function	9	circRNA4470	102184804	NSD1	NA	down	-Inf	0.313771
GO:0005544	calcium-dependent phospholipid binding	molecular_function	6	circRNA8604	102178930	PLA2G4A	NA	up	2.84613	0.313771
GO:0045666	positive regulation of neuron differentiation	biological_process	11	circRNA10308	102176934	NRCAM	NA	up	Inf	0.313771
GO:0000186	activation of MAPKK activity	biological_process	13	circRNA11221	102172543	MAP3K4	mitogen-activated protein kinase kinase kinase 4	up	Inf	0.313771
GO:0000186	activation of MAPKK activity	biological_process	13	circRNA7296	102172543	MAP3K4	mitogen-activated protein kinase kinase kinase 4	down	-Inf	0.313771
GO:0045444	fat cell differentiation	biological_process	7	circRNA4642	102185179	ERAP1	NA	down	-Inf	0.313771
GO:0005884	actin filament	cellular_component	11	circRNA189	102174105	ARHGAP6	NA	down	-Inf	0.313771
GO:0005525	GTP binding	molecular_function	9	circRNA10336	102186655	DOCK4	NA	up	Inf	0.318537
GO:0005525	GTP binding	molecular_function	9	circRNA11351	102180222	DOCK5	NA	up	Inf	0.318537
GO:0005525	GTP binding	molecular_function	9	circRNA1168	100860965	SUPT16H	suppressor of Ty 16 homolog (S. cerevisiae)	down	-Inf	0.318537
GO:0005525	GTP binding	molecular_function	9	circRNA2425	102169510	TUBD1	tubulin, delta 1	down	-Inf	0.318537
GO:0005525	GTP binding	molecular_function	9	circRNA2962	102174457	DOCK1	NA	down	-Inf	0.318537
GO:0005525	GTP binding	molecular_function	9	circRNA4632	102174935	RHOBTB3	NA	down	-Inf	0.318537
GO:0005525	GTP binding	molecular_function	9	circRNA8123	102187408	MTIF2	NA	up	Inf	0.318537
GO:0005525	GTP binding	molecular_function	9	circRNA9119	102174457	DOCK1	NA	up	Inf	0.318537
GO:0007160	cell-matrix adhesion	biological_process	6	circRNA2639	102191175	ITGB4	NA	down	-Inf	0.321257
GO:0007160	cell-matrix adhesion	biological_process	6	circRNA4324	102191680	PPFIA1	NA	down	-Inf	0.321257
GO:0016491	oxidoreductase activity	molecular_function	4	circRNA11419	102191797	HSDL2	NA	up	Inf	0.321257
GO:0016491	oxidoreductase activity	molecular_function	4	circRNA9294	102188999	TYW1	NA	up	Inf	0.321257
GO:0005783	endoplasmic reticulum	cellular_component	9	ciRNA73	102177899	AHSA1	NA	down	-Inf	0.32427
GO:0005783	endoplasmic reticulum	cellular_component	9	circRNA1776	102172285	KIFAP3	kinesin-associated protein 3	down	-Inf	0.32427
GO:0005783	endoplasmic reticulum	cellular_component	9	circRNA1826	102170718	KIF1B	kinesin family member 1B	down	-Inf	0.32427
GO:0005783	endoplasmic reticulum	cellular_component	9	circRNA2244	102181057	STAU2	NA	down	-Inf	0.32427
GO:0005783	endoplasmic reticulum	cellular_component	9	circRNA5268	102177417	LRP6	NA	down	-Inf	0.32427
GO:0006260	DNA replication	biological_process	9	circRNA1168	100860965	SUPT16H	suppressor of Ty 16 homolog (S. cerevisiae)	down	-Inf	0.334681
GO:0006260	DNA replication	biological_process	9	circRNA6333	102191564	ORC2	NA	down	-Inf	0.334681
GO:0006260	DNA replication	biological_process	9	circRNA6947	102168775	MCM3AP	minichromosome maintenance complex component 3 associated protein	down	-Inf	0.334681
GO:0008624	induction of apoptosis by extracellular signals	NA	NA	circRNA6480	102171916	ITSN1	intersectin 1 (SH3 domain protein)	down	-Inf	0.340797
GO:0008624	induction of apoptosis by extracellular signals	NA	NA	circRNA6502	102170463	TIAM1	T-cell lymphoma invasion and metastasis 1	down	-Inf	0.340797
GO:0004930	G-protein coupled receptor activity	molecular_function	6	circRNA2153	102182053	BAI3	NA	down	-Inf	0.340797
GO:0004930	G-protein coupled receptor activity	molecular_function	6	circRNA5263	102174546	GPRC5A	NA	down	-Inf	0.340797
GO:0034453	microtubule anchoring	biological_process	7	circRNA2999	102191676	PCM1	NA	down	-Inf	0.34974
GO:0004003	ATP-dependent DNA helicase activity	molecular_function	11	circRNA3925	102173888	CHD2	NA	down	-Inf	0.34974
GO:0070064	proline-rich region binding	molecular_function	5	circRNA6480	102171916	ITSN1	intersectin 1 (SH3 domain protein)	down	-Inf	0.34974
GO:0030131	clathrin adaptor complex	cellular_component	11	circRNA1335	102190698	AP5M1	NA	down	-Inf	0.34974
GO:0004004	ATP-dependent RNA helicase activity	molecular_function	11	circRNA4172	102188192	DDX21	NA	down	-Inf	0.34974
GO:0051059	NF-kappaB binding	molecular_function	6	ciRNA388	102169137	NFKBIA	nuclear factor of kappa light polypeptide gene enhancer in B-cells inhibitor, alpha	up	Inf	0.34974
GO:0005100	Rho GTPase activator activity	molecular_function	7	circRNA189	102174105	ARHGAP6	NA	down	-Inf	0.34974
GO:0000226	microtubule cytoskeleton organization	biological_process	6	circRNA2498	102189792	LOC102189792	NA	down	-Inf	0.34974
GO:0046332	SMAD binding	molecular_function	5	circRNA5835	102169722	TGFBR3	transforming growth factor, beta receptor III	down	-Inf	0.34974
GO:0008236	serine-type peptidase activity	molecular_function	7	circRNA6604	102179045	ABHD10	NA	down	-Inf	0.34974
GO:0045296	cadherin binding	molecular_function	6	circRNA388	102183250	PTPRT	NA	down	-Inf	0.34974
GO:0019838	growth factor binding	molecular_function	5	circRNA702	102190794	LTBP1	NA	down	-Inf	0.34974
GO:0007266	Rho protein signal transduction	biological_process	10	circRNA189	102174105	ARHGAP6	NA	down	-Inf	0.34974
GO:0020037	heme binding	molecular_function	6	circRNA2026	102190621	LOC102190621	NA	down	-Inf	0.360159
GO:0020037	heme binding	molecular_function	6	circRNA9422	102183469	LOC102183469	NA	up	Inf	0.360159
GO:0020037	heme binding	molecular_function	6	circRNA9423	102183469	LOC102183469	NA	up	3.72163	0.360159
GO:0020037	heme binding	molecular_function	6	circRNA9425	102183469	LOC102183469	NA	up	Inf	0.360159
GO:0016323	basolateral plasma membrane	cellular_component	6	circRNA4141	102189650	ANK3	NA	down	-Inf	0.360159
GO:0016323	basolateral plasma membrane	cellular_component	6	circRNA8828	102190244	SLC26A7	NA	up	Inf	0.360159
GO:0007229	integrin-mediated signaling pathway	biological_process	8	circRNA2639	102191175	ITGB4	NA	down	-Inf	0.37931
GO:0007229	integrin-mediated signaling pathway	biological_process	8	circRNA2962	102174457	DOCK1	NA	down	-Inf	0.37931
GO:0007229	integrin-mediated signaling pathway	biological_process	8	circRNA9119	102174457	DOCK1	NA	up	Inf	0.37931
GO:0005097	Rab GTPase activator activity	molecular_function	7	circRNA2853	102179539	TBC1D12	NA	down	-Inf	0.37931
GO:0005097	Rab GTPase activator activity	molecular_function	7	circRNA4771	102185819	TBC1D19	NA	down	-Inf	0.37931
GO:0007018	microtubule-based movement	biological_process	6	circRNA1826	102170718	KIF1B	kinesin family member 1B	down	-Inf	0.37931
GO:0007018	microtubule-based movement	biological_process	6	circRNA2425	102169510	TUBD1	tubulin, delta 1	down	-Inf	0.37931
GO:0032088	negative regulation of NF-kappaB transcription factor activity	biological_process	14	circRNA2063	102186786	TRIM21	NA	down	-Inf	0.383831
GO:0005545	1-phosphatidylinositol binding	molecular_function	7	circRNA4586	102188136	ZFYVE16	NA	down	-Inf	0.383831
GO:0005793	endoplasmic reticulum-Golgi intermediate compartment	cellular_component	9	circRNA10631	102172300	UGGT1	UDP-glucose glycoprotein glucosyltransferase 1	up	Inf	0.383831
GO:0007131	reciprocal meiotic recombination	biological_process	7	circRNA3372	100861267	PMS2	PMS2 postmeiotic segregation increased 2 (S. cerevisiae)	down	-Inf	0.383831
GO:0030335	positive regulation of cell migration	biological_process	9	circRNA5473	102176661	LAMB1	NA	down	-2.79554	0.383831
GO:0006096	glycolysis	biological_process	7	circRNA5540	102183291	OGDH	NA	down	-3.94158	0.383831
GO:0008307	structural constituent of muscle	molecular_function	4	circRNA3295	102177493	MYH11	NA	down	-Inf	0.383831
GO:0004709	MAP kinase kinase kinase activity	molecular_function	10	circRNA11221	102172543	MAP3K4	mitogen-activated protein kinase kinase kinase 4	up	Inf	0.383831
GO:0004709	MAP kinase kinase kinase activity	molecular_function	10	circRNA7296	102172543	MAP3K4	mitogen-activated protein kinase kinase kinase 4	down	-Inf	0.383831
GO:0045669	positive regulation of osteoblast differentiation	biological_process	9	circRNA4437	102173553	FBN2	fibrillin 2	down	-4.01702	0.383831
GO:0045669	positive regulation of osteoblast differentiation	biological_process	9	circRNA4438	102173553	FBN2	fibrillin 2	down	-2.11141	0.383831
GO:0030374	ligand-dependent nuclear receptor transcription coactivator activity	molecular_function	7	circRNA4557	102172625	PPARGC1B	peroxisome proliferator-activated receptor gamma, coactivator 1 beta	down	-Inf	0.383831
GO:0043967	histone H4 acetylation	biological_process	10	circRNA5316	102187383	EP300	NA	down	-Inf	0.383831
GO:0007254	JNK cascade	biological_process	11	circRNA11221	102172543	MAP3K4	mitogen-activated protein kinase kinase kinase 4	up	Inf	0.383831
GO:0007254	JNK cascade	biological_process	11	circRNA7296	102172543	MAP3K4	mitogen-activated protein kinase kinase kinase 4	down	-Inf	0.383831
GO:0001501	skeletal system development	biological_process	7	circRNA2258	102184827	TRPS1	NA	down	-Inf	0.383831
GO:0005086	ARF guanyl-nucleotide exchange factor activity	molecular_function	4	circRNA1240	102170429	HERC1	HECT and RLD domain containing E3 ubiquitin protein ligase family member 1	down	-Inf	0.383831
GO:0005086	ARF guanyl-nucleotide exchange factor activity	molecular_function	4	circRNA1241	102170429	HERC1	HECT and RLD domain containing E3 ubiquitin protein ligase family member 1	down	-Inf	0.383831
GO:0000159	protein phosphatase type 2A complex	cellular_component	7	circRNA6887	102191740	PPP2R3A	NA	down	-Inf	0.383831
GO:0008060	ARF GTPase activator activity	molecular_function	6	circRNA8193	102188413	ASAP2	NA	up	Inf	0.383831
GO:0055038	recycling endosome membrane	cellular_component	11	circRNA8828	102190244	SLC26A7	NA	up	Inf	0.383831
GO:0007186	G-protein coupled receptor protein signaling pathway	biological_process	8	circRNA8760	102175042	PREX2	NA	up	Inf	0.383831
GO:0050434	positive regulation of viral transcription	biological_process	11	circRNA1168	100860965	SUPT16H	suppressor of Ty 16 homolog (S. cerevisiae)	down	-Inf	0.383831
GO:0008601	protein phosphatase type 2A regulator activity	molecular_function	6	circRNA6887	102191740	PPP2R3A	NA	down	-Inf	0.383831
GO:0005680	anaphase-promoting complex	cellular_component	9	circRNA3605	102172307	CUL7	cullin 7	down	-Inf	0.383831
GO:0005001	transmembrane receptor protein tyrosine phosphatase activity	molecular_function	10	circRNA3500	102169530	PTPRG	protein tyrosine phosphatase, receptor type, G	down	-Inf	0.383831
GO:0000790	nuclear chromatin	cellular_component	13	circRNA2539	102188080	NCOR1	NA	down	-Inf	0.383831
GO:0070936	protein K48-linked ubiquitination	biological_process	12	circRNA3890	102169056	MARCH6	membrane-associated ring finger (C3HC4) 6, E3 ubiquitin protein ligase	down	-Inf	0.383831
GO:0035556	intracellular signal transduction	biological_process	7	circRNA11324	102176042	UNC13B	NA	up	3.11004	0.387671
GO:0035556	intracellular signal transduction	biological_process	7	circRNA11325	102176042	UNC13B	NA	up	2.98297	0.387671
GO:0035556	intracellular signal transduction	biological_process	7	circRNA1151	102177343	MYO9A	NA	down	-Inf	0.387671
GO:0035556	intracellular signal transduction	biological_process	7	circRNA732	102174216	PRKD3	NA	down	-Inf	0.387671
GO:0035556	intracellular signal transduction	biological_process	7	circRNA8760	102175042	PREX2	NA	up	Inf	0.387671
GO:0035556	intracellular signal transduction	biological_process	7	circRNA9978	102176771	APBB2	NA	up	Inf	0.387671
GO:0051056	regulation of small GTPase mediated signal transduction	biological_process	9	circRNA1904	102173025	RGL1	ral guanine nucleotide dissociation stimulator-like 1	down	-Inf	0.398217
GO:0051056	regulation of small GTPase mediated signal transduction	biological_process	9	circRNA3148	102172677	ARHGAP28	Rho GTPase activating protein 28	down	-Inf	0.398217
GO:0007596	blood coagulation	biological_process	6	circRNA1776	102172285	KIFAP3	kinesin-associated protein 3	down	-Inf	0.407163
GO:0007596	blood coagulation	biological_process	6	circRNA2962	102174457	DOCK1	NA	down	-Inf	0.407163
GO:0007596	blood coagulation	biological_process	6	circRNA4147	102176494	JMJD1C	NA	down	-Inf	0.407163
GO:0007596	blood coagulation	biological_process	6	circRNA9119	102174457	DOCK1	NA	up	Inf	0.407163
GO:0004697	protein kinase C activity	molecular_function	9	circRNA732	102174216	PRKD3	NA	down	-Inf	0.416142
GO:0030176	integral to endoplasmic reticulum membrane	cellular_component	13	circRNA3890	102169056	MARCH6	membrane-associated ring finger (C3HC4) 6, E3 ubiquitin protein ligase	down	-Inf	0.416142
GO:0007202	activation of phospholipase C activity	biological_process	10	circRNA189	102174105	ARHGAP6	NA	down	-Inf	0.416142
GO:0002474	antigen processing and presentation of peptide antigen via MHC class I	biological_process	6	circRNA2563	102173501	NPEPPS	aminopeptidase puromycin sensitive	down	-Inf	0.416142
GO:0005254	chloride channel activity	molecular_function	10	circRNA8828	102190244	SLC26A7	NA	up	Inf	0.416142
GO:0005083	small GTPase regulator activity	molecular_function	6	circRNA653	102180321	MAP4K4	NA	down	-Inf	0.416142
GO:0030175	filopodium	cellular_component	6	circRNA65	102191778	MTM1	NA	down	-Inf	0.416142
GO:0004519	endonuclease activity	molecular_function	7	circRNA3372	100861267	PMS2	PMS2 postmeiotic segregation increased 2 (S. cerevisiae)	down	-Inf	0.416142
GO:0006446	regulation of translational initiation	biological_process	9	circRNA8123	102187408	MTIF2	NA	up	Inf	0.416142
GO:0032312	regulation of ARF GTPase activity	biological_process	16	circRNA8193	102188413	ASAP2	NA	up	Inf	0.416142
GO:0006892	post-Golgi vesicle-mediated transport	biological_process	7	circRNA6438	102172215	PUM1	pumilio RNA-binding family member 1	down	-Inf	0.416142
GO:0001764	neuron migration	biological_process	8	circRNA10308	102176934	NRCAM	NA	up	Inf	0.416142
GO:0016044	cellular membrane organization	NA	NA	circRNA6438	102172215	PUM1	pumilio RNA-binding family member 1	down	-Inf	0.416142
GO:0015662	ATPase activity, coupled to transmembrane movement of ions, phosphorylative mechanism	molecular_function	14	circRNA4812	102178344	ATP10D	NA	down	-Inf	0.416142
GO:0001104	RNA polymerase II transcription cofactor activity	molecular_function	6	circRNA4217	102175189	MED17	NA	down	-Inf	0.416142
GO:0030674	protein binding, bridging	molecular_function	5	circRNA3675	102175346	DSP	NA	down	-3.3587	0.416142
GO:0035023	regulation of Rho protein signal transduction	biological_process	11	circRNA6480	102171916	ITSN1	intersectin 1 (SH3 domain protein)	down	-Inf	0.416854
GO:0035023	regulation of Rho protein signal transduction	biological_process	11	circRNA6502	102170463	TIAM1	T-cell lymphoma invasion and metastasis 1	down	-Inf	0.416854
GO:0004725	protein tyrosine phosphatase activity	molecular_function	9	circRNA388	102183250	PTPRT	NA	down	-Inf	0.416854
GO:0004725	protein tyrosine phosphatase activity	molecular_function	9	circRNA65	102191778	MTM1	NA	down	-Inf	0.416854
GO:0007067	mitosis	biological_process	7	circRNA10907	102174433	LMLN	NA	up	Inf	0.421166
GO:0007067	mitosis	biological_process	7	circRNA1470	102181804	MAP9	NA	down	-Inf	0.421166
GO:0007067	mitosis	biological_process	7	circRNA535	102186493	KATNAL1	NA	down	-Inf	0.421166
GO:0007067	mitosis	biological_process	7	circRNA9777	102177049	HAUS8	NA	up	Inf	0.421166
GO:0006281	DNA repair	biological_process	9	circRNA1168	100860965	SUPT16H	suppressor of Ty 16 homolog (S. cerevisiae)	down	-Inf	0.421166
GO:0006281	DNA repair	biological_process	9	circRNA1699	102191821	UCHL5	NA	down	-Inf	0.421166
GO:0006281	DNA repair	biological_process	9	circRNA2083	102174861	UVRAG	NA	down	-Inf	0.421166
GO:0006281	DNA repair	biological_process	9	circRNA947	102178548	SMC6	NA	down	-Inf	0.421166
GO:0006281	DNA repair	biological_process	9	circRNA952	102178548	SMC6	NA	down	-Inf	0.421166
GO:0032580	Golgi cisterna membrane	cellular_component	12	circRNA4080	102186274	GALNT2	NA	down	-Inf	0.435197
GO:0032580	Golgi cisterna membrane	cellular_component	12	circRNA8193	102188413	ASAP2	NA	up	Inf	0.435197
GO:0006916	anti-apoptosis	NA	NA	circRNA1262	102176965	BNIP2	NA	down	-Inf	0.435197
GO:0006916	anti-apoptosis	NA	NA	circRNA2098	102190054	HIPK3	NA	down	-Inf	0.435197
GO:0016874	ligase activity	molecular_function	4	circRNA1868	102182525	RFWD2	NA	down	-Inf	0.435197
GO:0016874	ligase activity	molecular_function	4	circRNA8851	102187429	TRIM37	NA	up	Inf	0.435197
GO:0016568	chromatin modification	biological_process	7	circRNA2539	102188080	NCOR1	NA	down	-Inf	0.435563
GO:0016568	chromatin modification	biological_process	7	circRNA4147	102176494	JMJD1C	NA	down	-Inf	0.435563
GO:0016568	chromatin modification	biological_process	7	circRNA4394	102170507	KDM4B	lysine (K)-specific demethylase 4B	down	-Inf	0.435563
GO:0006810	transport	biological_process	5	circRNA1240	102170429	HERC1	HECT and RLD domain containing E3 ubiquitin protein ligase family member 1	down	-Inf	0.444954
GO:0006810	transport	biological_process	5	circRNA1241	102170429	HERC1	HECT and RLD domain containing E3 ubiquitin protein ligase family member 1	down	-Inf	0.444954
GO:0006810	transport	biological_process	5	circRNA2244	102181057	STAU2	NA	down	-Inf	0.444954
GO:0006810	transport	biological_process	5	circRNA3175	100861013	RALBP1	ralA binding protein 1	down	-Inf	0.444954
GO:0006810	transport	biological_process	5	circRNA3251	102183842	LOC102183842	NA	down	-Inf	0.444954
GO:0007275	multicellular organismal development	biological_process	5	circRNA10326	102181186	MET	NA	up	3.58941	0.445315
GO:0007275	multicellular organismal development	biological_process	5	circRNA1564	102180415	SPATA5	NA	down	-Inf	0.445315
GO:0007275	multicellular organismal development	biological_process	5	circRNA2425	102169510	TUBD1	tubulin, delta 1	down	-Inf	0.445315
GO:0007275	multicellular organismal development	biological_process	5	circRNA2639	102191175	ITGB4	NA	down	-Inf	0.445315
GO:0007275	multicellular organismal development	biological_process	5	circRNA3461	102173423	MITF	microphthalmia-associated transcription factor	down	-Inf	0.445315
GO:0007275	multicellular organismal development	biological_process	5	circRNA4130	102172691	BICC1	bicaudal C homolog 1 (Drosophila)	down	-Inf	0.445315
GO:0005070	SH3/SH2 adaptor activity	molecular_function	6	circRNA189	102174105	ARHGAP6	NA	down	-Inf	0.446765
GO:0005507	copper ion binding	molecular_function	8	circRNA2874	102175089	CUTC	NA	down	-Inf	0.446765
GO:0016049	cell growth	biological_process	5	circRNA5835	102169722	TGFBR3	transforming growth factor, beta receptor III	down	-Inf	0.446765
GO:0004653	polypeptide N-acetylgalactosaminyltransferase activity	molecular_function	8	circRNA4080	102186274	GALNT2	NA	down	-Inf	0.446765
GO:0017053	transcriptional repressor complex	cellular_component	5	circRNA2539	102188080	NCOR1	NA	down	-Inf	0.446765
GO:0034707	chloride channel complex	cellular_component	8	circRNA10320	102179446	CFTR	NA	up	Inf	0.446765
GO:0005886	plasma membrane	cellular_component	5	circRNA11324	102176042	UNC13B	NA	up	3.11004	0.4499
GO:0005886	plasma membrane	cellular_component	5	circRNA11325	102176042	UNC13B	NA	up	2.98297	0.4499
GO:0005886	plasma membrane	cellular_component	5	circRNA1393	102179482	SIPA1L1	NA	down	-Inf	0.4499
GO:0005886	plasma membrane	cellular_component	5	circRNA2153	102182053	BAI3	NA	down	-Inf	0.4499
GO:0005886	plasma membrane	cellular_component	5	circRNA2225	102175596	SLCO5A1	NA	down	-Inf	0.4499
GO:0005886	plasma membrane	cellular_component	5	circRNA3052	102178509	SLC20A2	NA	down	-1.12752	0.4499
GO:0005886	plasma membrane	cellular_component	5	circRNA3675	102175346	DSP	NA	down	-3.3587	0.4499
GO:0005886	plasma membrane	cellular_component	5	circRNA388	102183250	PTPRT	NA	down	-Inf	0.4499
GO:0005886	plasma membrane	cellular_component	5	circRNA4348	102176516	CPAMD8	NA	down	-Inf	0.4499
GO:0005886	plasma membrane	cellular_component	5	circRNA4363	102173176	LOC102173176	mucin-16-like	down	-Inf	0.4499
GO:0005886	plasma membrane	cellular_component	5	circRNA4812	102178344	ATP10D	NA	down	-Inf	0.4499
GO:0005886	plasma membrane	cellular_component	5	circRNA504	102186605	NBEA	NA	down	-Inf	0.4499
GO:0005886	plasma membrane	cellular_component	5	circRNA507	102186605	NBEA	NA	down	-Inf	0.4499
GO:0005886	plasma membrane	cellular_component	5	circRNA5268	102177417	LRP6	NA	down	-Inf	0.4499
GO:0005886	plasma membrane	cellular_component	5	circRNA5335	102176014	CDK14	NA	down	-Inf	0.4499
GO:0005886	plasma membrane	cellular_component	5	circRNA5748	102171831	LRIG2	leucine-rich repeats and immunoglobulin-like domains 2	down	-Inf	0.4499
GO:0005886	plasma membrane	cellular_component	5	circRNA6480	102171916	ITSN1	intersectin 1 (SH3 domain protein)	down	-Inf	0.4499
GO:0005886	plasma membrane	cellular_component	5	circRNA65	102191778	MTM1	NA	down	-Inf	0.4499
GO:0005886	plasma membrane	cellular_component	5	circRNA8193	102188413	ASAP2	NA	up	Inf	0.4499
GO:0005886	plasma membrane	cellular_component	5	circRNA8207	102188870	RALGPS1	NA	up	Inf	0.4499
GO:0005886	plasma membrane	cellular_component	5	circRNA8266	102175214	NEO1	NA	up	Inf	0.4499
GO:0005886	plasma membrane	cellular_component	5	circRNA8418	102173323	ARHGAP10	Rho GTPase activating protein 10	up	Inf	0.4499
GO:0005886	plasma membrane	cellular_component	5	circRNA9315	102173046	SLC4A7	solute carrier family 4, sodium bicarbonate cotransporter, member 7	up	Inf	0.4499
GO:0005886	plasma membrane	cellular_component	5	circRNA9779	102176516	CPAMD8	NA	up	Inf	0.4499
GO:0007050	cell cycle arrest	biological_process	7	circRNA2364	102168649	NBN	nibrin	down	-Inf	0.453226
GO:0007050	cell cycle arrest	biological_process	7	circRNA9978	102176771	APBB2	NA	up	Inf	0.453226
GO:0005529	sugar binding	NA	NA	circRNA4080	102186274	GALNT2	NA	down	-Inf	0.453226
GO:0005529	sugar binding	NA	NA	circRNA9096	102189183	ATRNL1	NA	up	Inf	0.453226
GO:0007243	intracellular protein kinase cascade	NA	NA	circRNA5835	102169722	TGFBR3	transforming growth factor, beta receptor III	down	-Inf	0.453226
GO:0007243	intracellular protein kinase cascade	NA	NA	circRNA653	102180321	MAP4K4	NA	down	-Inf	0.453226
GO:0005622	intracellular	cellular_component	5	circRNA2853	102179539	TBC1D12	NA	down	-Inf	0.461126
GO:0005622	intracellular	cellular_component	5	circRNA3112	100861010	OSBPL1A	oxysterol binding protein-like 1A	down	-Inf	0.461126
GO:0005622	intracellular	cellular_component	5	circRNA4771	102185819	TBC1D19	NA	down	-Inf	0.461126
GO:0005622	intracellular	cellular_component	5	circRNA8760	102175042	PREX2	NA	up	Inf	0.461126
GO:0005622	intracellular	cellular_component	5	circRNA9187	100861010	OSBPL1A	oxysterol binding protein-like 1A	up	Inf	0.461126
GO:0005622	intracellular	cellular_component	5	circRNA9524	102185869	PARP8	NA	up	Inf	0.461126
GO:0051028	mRNA transport	biological_process	8	circRNA1914	102176447	TPR	NA	down	-Inf	0.470924
GO:0051028	mRNA transport	biological_process	8	circRNA3011	102176936	TNKS	NA	down	-Inf	0.470924
GO:0009055	electron carrier activity	molecular_function	3	circRNA2026	102190621	LOC102190621	NA	down	-Inf	0.470924
GO:0009055	electron carrier activity	molecular_function	3	circRNA9422	102183469	LOC102183469	NA	up	Inf	0.470924
GO:0009055	electron carrier activity	molecular_function	3	circRNA9423	102183469	LOC102183469	NA	up	3.72163	0.470924
GO:0009055	electron carrier activity	molecular_function	3	circRNA9425	102183469	LOC102183469	NA	up	Inf	0.470924
GO:0043966	histone H3 acetylation	biological_process	10	circRNA124	102187929	PHF16	NA	down	-Inf	0.475789
GO:0030426	growth cone	cellular_component	6	circRNA9978	102176771	APBB2	NA	up	Inf	0.475789
GO:0006470	protein dephosphorylation	biological_process	8	circRNA6887	102191740	PPP2R3A	NA	down	-Inf	0.475789
GO:0008093	cytoskeletal adaptor activity	molecular_function	6	circRNA8418	102173323	ARHGAP10	Rho GTPase activating protein 10	up	Inf	0.475789
GO:0006464	protein modification process	biological_process	7	circRNA1240	102170429	HERC1	HECT and RLD domain containing E3 ubiquitin protein ligase family member 1	down	-Inf	0.475789
GO:0006464	protein modification process	biological_process	7	circRNA1241	102170429	HERC1	HECT and RLD domain containing E3 ubiquitin protein ligase family member 1	down	-Inf	0.475789
GO:0007265	Ras protein signal transduction	biological_process	9	circRNA6765	102174434	PLD1	NA	down	-Inf	0.475789
GO:0000724	double-strand break repair via homologous recombination	biological_process	11	circRNA2364	102168649	NBN	nibrin	down	-Inf	0.475789
GO:0006914	autophagy	biological_process	6	circRNA2120	102184456	AMBRA1	NA	down	-Inf	0.475789
GO:0031532	actin cytoskeleton reorganization	biological_process	7	circRNA1393	102179482	SIPA1L1	NA	down	-Inf	0.475789
GO:0005911	cell-cell junction	cellular_component	4	circRNA6502	102170463	TIAM1	T-cell lymphoma invasion and metastasis 1	down	-Inf	0.475789
GO:0050821	protein stabilization	biological_process	10	circRNA3329	102170288	COG7	component of oligomeric golgi complex 7	down	-1.12586	0.475789
GO:0005778	peroxisomal membrane	cellular_component	12	circRNA10256	102184310	PEX1	NA	up	Inf	0.475789
GO:0007166	cell surface receptor linked signaling pathway	biological_process	7	circRNA609	102170054	MERTK	c-mer proto-oncogene tyrosine kinase	down	-Inf	0.475789
GO:0016042	lipid catabolic process	biological_process	6	circRNA2821	102169934	LIPA	lipase A, lysosomal acid, cholesterol esterase	down	-Inf	0.475789
GO:0019898	extrinsic to membrane	cellular_component	5	circRNA4363	102173176	LOC102173176	mucin-16-like	down	-Inf	0.475789
GO:0051539	4 iron, 4 sulfur cluster binding	molecular_function	6	circRNA9294	102188999	TYW1	NA	up	Inf	0.475789
GO:0045944	positive regulation of transcription from RNA polymerase II promoter	biological_process	13	circRNA1450	102191054	RPS6KA5	NA	down	-Inf	0.480053
GO:0045944	positive regulation of transcription from RNA polymerase II promoter	biological_process	13	circRNA4557	102172625	PPARGC1B	peroxisome proliferator-activated receptor gamma, coactivator 1 beta	down	-Inf	0.480053
GO:0045944	positive regulation of transcription from RNA polymerase II promoter	biological_process	13	circRNA5268	102177417	LRP6	NA	down	-Inf	0.480053
GO:0045944	positive regulation of transcription from RNA polymerase II promoter	biological_process	13	circRNA5316	102187383	EP300	NA	down	-Inf	0.480053
GO:0031625	ubiquitin protein ligase binding	molecular_function	7	ciRNA388	102169137	NFKBIA	nuclear factor of kappa light polypeptide gene enhancer in B-cells inhibitor, alpha	up	Inf	0.488276
GO:0031625	ubiquitin protein ligase binding	molecular_function	7	circRNA3605	102172307	CUL7	cullin 7	down	-Inf	0.488276
GO:0016337	cell-cell adhesion	biological_process	6	circRNA10308	102176934	NRCAM	NA	up	Inf	0.503295
GO:0002039	p53 binding	molecular_function	5	circRNA5600	102170940	TRIM24	tripartite motif containing 24	down	-Inf	0.503295
GO:0002039	p53 binding	molecular_function	5	circRNA5601	102170940	TRIM24	tripartite motif containing 24	down	-Inf	0.503295
GO:0002039	p53 binding	molecular_function	5	circRNA5602	102170940	TRIM24	tripartite motif containing 24	down	-Inf	0.503295
GO:0006283	transcription-coupled nucleotide-excision repair	biological_process	11	circRNA4790	102170128	RFC1	replication factor C (activator 1) 1, 145kDa	down	-Inf	0.503295
GO:0006283	transcription-coupled nucleotide-excision repair	biological_process	11	circRNA4791	102170128	RFC1	replication factor C (activator 1) 1, 145kDa	down	-Inf	0.503295
GO:0006631	fatty acid metabolic process	biological_process	9	circRNA2900	102177304	ACSL5	NA	down	-1.6444	0.503295
GO:0006631	fatty acid metabolic process	biological_process	9	circRNA2901	102177304	ACSL5	NA	down	-1.59443	0.503295
GO:0007267	cell-cell signaling	biological_process	6	circRNA609	102170054	MERTK	c-mer proto-oncogene tyrosine kinase	down	-Inf	0.503295
GO:0008033	tRNA processing	biological_process	11	circRNA9294	102188999	TYW1	NA	up	Inf	0.503295
GO:0000775	chromosome, centromeric region	cellular_component	12	circRNA3011	102176936	TNKS	NA	down	-Inf	0.503295
GO:0000084	S phase of mitotic cell cycle	biological_process	8	circRNA4790	102170128	RFC1	replication factor C (activator 1) 1, 145kDa	down	-Inf	0.503295
GO:0000084	S phase of mitotic cell cycle	biological_process	8	circRNA4791	102170128	RFC1	replication factor C (activator 1) 1, 145kDa	down	-Inf	0.503295
GO:0006921	cellular component disassembly involved in apoptosis	biological_process	9	circRNA3675	102175346	DSP	NA	down	-3.3587	0.503295
GO:0008270	zinc ion binding	molecular_function	8	circRNA10453	102168788	RNF115	ring finger protein 115	up	Inf	0.504952
GO:0008270	zinc ion binding	molecular_function	8	circRNA10454	102168788	RNF115	ring finger protein 115	up	Inf	0.504952
GO:0008270	zinc ion binding	molecular_function	8	circRNA10907	102174433	LMLN	NA	up	Inf	0.504952
GO:0008270	zinc ion binding	molecular_function	8	circRNA1206	102169592	UBR1	ubiquitin protein ligase E3 component n-recognin 1	down	-Inf	0.504952
GO:0008270	zinc ion binding	molecular_function	8	circRNA124	102187929	PHF16	NA	down	-Inf	0.504952
GO:0008270	zinc ion binding	molecular_function	8	circRNA1868	102182525	RFWD2	NA	down	-Inf	0.504952
GO:0008270	zinc ion binding	molecular_function	8	circRNA2063	102186786	TRIM21	NA	down	-Inf	0.504952
GO:0008270	zinc ion binding	molecular_function	8	circRNA2258	102184827	TRPS1	NA	down	-Inf	0.504952
GO:0008270	zinc ion binding	molecular_function	8	circRNA2280	102189223	UBR5	NA	down	-Inf	0.504952
GO:0008270	zinc ion binding	molecular_function	8	circRNA2563	102173501	NPEPPS	aminopeptidase puromycin sensitive	down	-Inf	0.504952
GO:0008270	zinc ion binding	molecular_function	8	circRNA2784	102174420	ZNF527	NA	down	-Inf	0.504952
GO:0008270	zinc ion binding	molecular_function	8	circRNA3011	102176936	TNKS	NA	down	-Inf	0.504952
GO:0008270	zinc ion binding	molecular_function	8	circRNA3235	102173802	ZNF532	NA	down	-Inf	0.504952
GO:0008270	zinc ion binding	molecular_function	8	circRNA3369	102187285	ZKSCAN5	NA	down	-Inf	0.504952
GO:0008270	zinc ion binding	molecular_function	8	circRNA3552	102182923	ZDHHC3	NA	down	-Inf	0.504952
GO:0008270	zinc ion binding	molecular_function	8	circRNA3570	102178405	ZNF451	NA	down	-Inf	0.504952
GO:0008270	zinc ion binding	molecular_function	8	circRNA3890	102169056	MARCH6	membrane-associated ring finger (C3HC4) 6, E3 ubiquitin protein ligase	down	-Inf	0.504952
GO:0008270	zinc ion binding	molecular_function	8	circRNA4117	102172599	MTR	5-methyltetrahydrofolate-homocysteine methyltransferase	down	-Inf	0.504952
GO:0008270	zinc ion binding	molecular_function	8	circRNA4119	102172599	MTR	5-methyltetrahydrofolate-homocysteine methyltransferase	down	-Inf	0.504952
GO:0008270	zinc ion binding	molecular_function	8	circRNA4394	102170507	KDM4B	lysine (K)-specific demethylase 4B	down	-Inf	0.504952
GO:0008270	zinc ion binding	molecular_function	8	circRNA4422	102170967	ADAMTS19	ADAM metallopeptidase with thrombospondin type 1 motif, 19	down	-Inf	0.504952
GO:0008270	zinc ion binding	molecular_function	8	circRNA4470	102184804	NSD1	NA	down	-Inf	0.504952
GO:0008270	zinc ion binding	molecular_function	8	circRNA4484	102176523	SEC24A	NA	down	-Inf	0.504952
GO:0008270	zinc ion binding	molecular_function	8	circRNA4486	102176523	SEC24A	NA	down	-Inf	0.504952
GO:0008270	zinc ion binding	molecular_function	8	circRNA4579	102179191	RNF145	NA	down	-Inf	0.504952
GO:0008270	zinc ion binding	molecular_function	8	circRNA4642	102185179	ERAP1	NA	down	-Inf	0.504952
GO:0008270	zinc ion binding	molecular_function	8	circRNA4672	102182591	MAN2A1	NA	down	-Inf	0.504952
GO:0008270	zinc ion binding	molecular_function	8	circRNA4680	102182591	MAN2A1	NA	down	-Inf	0.504952
GO:0008270	zinc ion binding	molecular_function	8	circRNA5316	102187383	EP300	NA	down	-Inf	0.504952
GO:0008270	zinc ion binding	molecular_function	8	circRNA5600	102170940	TRIM24	tripartite motif containing 24	down	-Inf	0.504952
GO:0008270	zinc ion binding	molecular_function	8	circRNA5601	102170940	TRIM24	tripartite motif containing 24	down	-Inf	0.504952
GO:0008270	zinc ion binding	molecular_function	8	circRNA5602	102170940	TRIM24	tripartite motif containing 24	down	-Inf	0.504952
GO:0008270	zinc ion binding	molecular_function	8	circRNA5613	102178510	PARP12	NA	up	1.73025	0.504952
GO:0008270	zinc ion binding	molecular_function	8	circRNA6177	102168494	UBR3	ubiquitin protein ligase E3 component n-recognin 3 (putative)	down	-Inf	0.504952
GO:0008270	zinc ion binding	molecular_function	8	circRNA8193	102188413	ASAP2	NA	up	Inf	0.504952
GO:0008270	zinc ion binding	molecular_function	8	circRNA8851	102187429	TRIM37	NA	up	Inf	0.504952
GO:0042802	identical protein binding	molecular_function	5	circRNA2999	102191676	PCM1	NA	down	-Inf	0.505269
GO:0042802	identical protein binding	molecular_function	5	circRNA3500	102169530	PTPRG	protein tyrosine phosphatase, receptor type, G	down	-Inf	0.505269
GO:0016607	nuclear speck	cellular_component	14	circRNA1663	102184181	SART3	NA	down	-Inf	0.517303
GO:0016607	nuclear speck	cellular_component	14	circRNA1868	102182525	RFWD2	NA	down	-Inf	0.517303
GO:0016607	nuclear speck	cellular_component	14	circRNA271	102174754	PRPF18	NA	down	-Inf	0.517303
GO:0048011	nerve growth factor receptor signaling pathway	biological_process	10	circRNA1450	102191054	RPS6KA5	NA	down	-Inf	0.517303
GO:0048011	nerve growth factor receptor signaling pathway	biological_process	10	circRNA6480	102171916	ITSN1	intersectin 1 (SH3 domain protein)	down	-Inf	0.517303
GO:0048011	nerve growth factor receptor signaling pathway	biological_process	10	circRNA6502	102170463	TIAM1	T-cell lymphoma invasion and metastasis 1	down	-Inf	0.517303
GO:0016702	oxidoreductase activity, acting on single donors with incorporation of molecular oxygen, incorporation of two atoms of oxygen	molecular_function	6	circRNA4147	102176494	JMJD1C	NA	down	-Inf	0.521894
GO:0016702	oxidoreductase activity, acting on single donors with incorporation of molecular oxygen, incorporation of two atoms of oxygen	molecular_function	6	circRNA4394	102170507	KDM4B	lysine (K)-specific demethylase 4B	down	-Inf	0.521894
GO:0044212	transcription regulatory region DNA binding	molecular_function	8	circRNA2539	102188080	NCOR1	NA	down	-Inf	0.521894
GO:0044212	transcription regulatory region DNA binding	molecular_function	8	circRNA8356	100861391	LOC100861391	hypoxia inducible factor 1 alpha subunit	up	Inf	0.521894
GO:0009790	embryo development	biological_process	6	circRNA9770	102170408	MAPK9	mitogen-activated protein kinase 9	up	Inf	0.529364
GO:0006396	RNA processing	biological_process	9	circRNA1663	102184181	SART3	NA	down	-Inf	0.529364
GO:0003725	double-stranded RNA binding	molecular_function	7	circRNA2244	102181057	STAU2	NA	down	-Inf	0.529364
GO:0008234	cysteine-type peptidase activity	molecular_function	7	circRNA8869	102174242	USP32	NA	up	Inf	0.529364
GO:0006368	transcription elongation from RNA polymerase II promoter	biological_process	10	circRNA1168	100860965	SUPT16H	suppressor of Ty 16 homolog (S. cerevisiae)	down	-Inf	0.529364
GO:0001666	response to hypoxia	biological_process	5	circRNA5316	102187383	EP300	NA	down	-Inf	0.529364
GO:0000502	proteasome complex	cellular_component	7	circRNA1699	102191821	UCHL5	NA	down	-Inf	0.529364
GO:0051403	stress-activated MAPK cascade	biological_process	10	circRNA1450	102191054	RPS6KA5	NA	down	-Inf	0.529364
GO:0030496	midbody	cellular_component	5	circRNA3656	102171675	KIF13A	kinesin family member 13A	down	-Inf	0.529364
GO:0030496	midbody	cellular_component	5	circRNA3657	102171675	KIF13A	kinesin family member 13A	down	-Inf	0.529364
GO:0017111	nucleoside-triphosphatase activity	molecular_function	8	circRNA1564	102180415	SPATA5	NA	down	-Inf	0.529364
GO:0007173	epidermal growth factor receptor signaling pathway	biological_process	11	circRNA1450	102191054	RPS6KA5	NA	down	-Inf	0.529364
GO:0004693	cyclin-dependent protein kinase activity	molecular_function	9	circRNA5335	102176014	CDK14	NA	down	-Inf	0.529364
GO:0007420	brain development	biological_process	9	circRNA43	102173271	SMARCA1	SWI/SNF related, matrix associated, actin dependent regulator of chromatin, subfamily a, member 1	down	-Inf	0.529364
GO:0007420	brain development	biological_process	9	circRNA44	102173271	SMARCA1	SWI/SNF related, matrix associated, actin dependent regulator of chromatin, subfamily a, member 1	down	-Inf	0.529364
GO:0015293	symporter activity	molecular_function	7	circRNA3052	102178509	SLC20A2	NA	down	-1.12752	0.529364
GO:0017137	Rab GTPase binding	molecular_function	9	circRNA4632	102174935	RHOBTB3	NA	down	-Inf	0.529364
GO:0007126	meiosis	biological_process	5	circRNA2364	102168649	NBN	nibrin	down	-Inf	0.529364
GO:0004221	ubiquitin thiolesterase activity	molecular_function	7	circRNA1699	102191821	UCHL5	NA	down	-Inf	0.538141
GO:0004221	ubiquitin thiolesterase activity	molecular_function	7	circRNA8869	102174242	USP32	NA	up	Inf	0.538141
GO:0005737	cytoplasm	cellular_component	7	ciRNA211	102170399	MLF2	myeloid leukemia factor 2	down	-Inf	0.54651
GO:0005737	cytoplasm	cellular_component	7	circRNA10907	102174433	LMLN	NA	up	Inf	0.54651
GO:0005737	cytoplasm	cellular_component	7	circRNA11095	102176125	FRK	NA	up	Inf	0.54651
GO:0005737	cytoplasm	cellular_component	7	circRNA11324	102176042	UNC13B	NA	up	3.11004	0.54651
GO:0005737	cytoplasm	cellular_component	7	circRNA11325	102176042	UNC13B	NA	up	2.98297	0.54651
GO:0005737	cytoplasm	cellular_component	7	circRNA11351	102180222	DOCK5	NA	up	Inf	0.54651
GO:0005737	cytoplasm	cellular_component	7	circRNA1151	102177343	MYO9A	NA	down	-Inf	0.54651
GO:0005737	cytoplasm	cellular_component	7	circRNA1393	102179482	SIPA1L1	NA	down	-Inf	0.54651
GO:0005737	cytoplasm	cellular_component	7	circRNA1450	102191054	RPS6KA5	NA	down	-Inf	0.54651
GO:0005737	cytoplasm	cellular_component	7	circRNA1470	102181804	MAP9	NA	down	-Inf	0.54651
GO:0005737	cytoplasm	cellular_component	7	circRNA1663	102184181	SART3	NA	down	-Inf	0.54651
GO:0005737	cytoplasm	cellular_component	7	circRNA1914	102176447	TPR	NA	down	-Inf	0.54651
GO:0005737	cytoplasm	cellular_component	7	circRNA2098	102190054	HIPK3	NA	down	-Inf	0.54651
GO:0005737	cytoplasm	cellular_component	7	circRNA2874	102175089	CUTC	NA	down	-Inf	0.54651
GO:0005737	cytoplasm	cellular_component	7	circRNA3537	102171384	LOC102171384	serine/arginine repetitive matrix protein 2-like	down	-Inf	0.54651
GO:0005737	cytoplasm	cellular_component	7	circRNA3675	102175346	DSP	NA	down	-3.3587	0.54651
GO:0005737	cytoplasm	cellular_component	7	circRNA4057	102178492	EML1	NA	down	-Inf	0.54651
GO:0005737	cytoplasm	cellular_component	7	circRNA4071	102174782	KLC1	NA	down	-Inf	0.54651
GO:0005737	cytoplasm	cellular_component	7	circRNA4141	102189650	ANK3	NA	down	-Inf	0.54651
GO:0005737	cytoplasm	cellular_component	7	circRNA4324	102191680	PPFIA1	NA	down	-Inf	0.54651
GO:0005737	cytoplasm	cellular_component	7	circRNA4407	102182584	FNIP1	NA	down	-Inf	0.54651
GO:0005737	cytoplasm	cellular_component	7	circRNA4411	102182584	FNIP1	NA	down	-Inf	0.54651
GO:0005737	cytoplasm	cellular_component	7	circRNA4925	102187667	COPS4	NA	down	-Inf	0.54651
GO:0005737	cytoplasm	cellular_component	7	circRNA5230	102174196	BCAT1	NA	down	-Inf	0.54651
GO:0005737	cytoplasm	cellular_component	7	circRNA5275	102172132	YBX3	Y box binding protein 3	down	-Inf	0.54651
GO:0005737	cytoplasm	cellular_component	7	circRNA535	102186493	KATNAL1	NA	down	-Inf	0.54651
GO:0005737	cytoplasm	cellular_component	7	circRNA548	102170437	XPO4	exportin 4	down	-Inf	0.54651
GO:0005737	cytoplasm	cellular_component	7	circRNA5600	102170940	TRIM24	tripartite motif containing 24	down	-Inf	0.54651
GO:0005737	cytoplasm	cellular_component	7	circRNA5601	102170940	TRIM24	tripartite motif containing 24	down	-Inf	0.54651
GO:0005737	cytoplasm	cellular_component	7	circRNA5602	102170940	TRIM24	tripartite motif containing 24	down	-Inf	0.54651
GO:0005737	cytoplasm	cellular_component	7	circRNA5748	102171831	LRIG2	leucine-rich repeats and immunoglobulin-like domains 2	down	-Inf	0.54651
GO:0005737	cytoplasm	cellular_component	7	circRNA598	102180864	BIVM	NA	down	-Inf	0.54651
GO:0005737	cytoplasm	cellular_component	7	circRNA6438	102172215	PUM1	pumilio RNA-binding family member 1	down	-Inf	0.54651
GO:0005737	cytoplasm	cellular_component	7	circRNA653	102180321	MAP4K4	NA	down	-Inf	0.54651
GO:0005737	cytoplasm	cellular_component	7	circRNA6618	102185606	NAA50	NA	down	-Inf	0.54651
GO:0005737	cytoplasm	cellular_component	7	circRNA6775	102173418	KPNA4	karyopherin alpha 4 (importin alpha 3)	down	-Inf	0.54651
GO:0005737	cytoplasm	cellular_component	7	circRNA6901	102170271	RYK	receptor-like tyrosine kinase	down	-Inf	0.54651
GO:0005737	cytoplasm	cellular_component	7	circRNA7134	102187952	FBXL4	NA	down	-Inf	0.54651
GO:0005737	cytoplasm	cellular_component	7	circRNA732	102174216	PRKD3	NA	down	-Inf	0.54651
GO:0005737	cytoplasm	cellular_component	7	circRNA738	102175032	RMDN2	NA	down	-Inf	0.54651
GO:0005737	cytoplasm	cellular_component	7	circRNA8207	102188870	RALGPS1	NA	up	Inf	0.54651
GO:0005737	cytoplasm	cellular_component	7	circRNA8356	100861391	LOC100861391	hypoxia inducible factor 1 alpha subunit	up	Inf	0.54651
GO:0005737	cytoplasm	cellular_component	7	circRNA9658	102170942	LYST	lysosomal trafficking regulator	up	Inf	0.54651
GO:0016021	integral to membrane	cellular_component	6	circRNA10326	102181186	MET	NA	up	3.58941	0.549222
GO:0016021	integral to membrane	cellular_component	6	circRNA10715	102172303	LRP1B	low density lipoprotein receptor-related protein 1B	up	Inf	0.549222
GO:0016021	integral to membrane	cellular_component	6	circRNA10739	102170473	PGAP1	post-GPI attachment to proteins 1	up	Inf	0.549222
GO:0016021	integral to membrane	cellular_component	6	circRNA11086	102174027	DCBLD1	NA	up	Inf	0.549222
GO:0016021	integral to membrane	cellular_component	6	circRNA1151	102177343	MYO9A	NA	down	-Inf	0.549222
GO:0016021	integral to membrane	cellular_component	6	circRNA1390	102181130	PCNX	NA	down	-Inf	0.549222
GO:0016021	integral to membrane	cellular_component	6	circRNA1452	102185280	CASC4	NA	down	-Inf	0.549222
GO:0016021	integral to membrane	cellular_component	6	circRNA2153	102182053	BAI3	NA	down	-Inf	0.549222
GO:0016021	integral to membrane	cellular_component	6	circRNA2225	102175596	SLCO5A1	NA	down	-Inf	0.549222
GO:0016021	integral to membrane	cellular_component	6	circRNA2582	102190455	GOSR2	NA	down	-Inf	0.549222
GO:0016021	integral to membrane	cellular_component	6	circRNA2688	102183994	MBTPS1	NA	down	-Inf	0.549222
GO:0016021	integral to membrane	cellular_component	6	circRNA2745	102182063	TANGO6	NA	down	-Inf	0.549222
GO:0016021	integral to membrane	cellular_component	6	circRNA2750	102182063	TANGO6	NA	down	-Inf	0.549222
GO:0016021	integral to membrane	cellular_component	6	circRNA2755	102182063	TANGO6	NA	down	-Inf	0.549222
GO:0016021	integral to membrane	cellular_component	6	circRNA2900	102177304	ACSL5	NA	down	-1.6444	0.549222
GO:0016021	integral to membrane	cellular_component	6	circRNA2901	102177304	ACSL5	NA	down	-1.59443	0.549222
GO:0016021	integral to membrane	cellular_component	6	circRNA2932	102169828	WDR11	WD repeat domain 11	down	-Inf	0.549222
GO:0016021	integral to membrane	cellular_component	6	circRNA2973	102188558	GPM6A	NA	down	-Inf	0.549222
GO:0016021	integral to membrane	cellular_component	6	circRNA3052	102178509	SLC20A2	NA	down	-1.12752	0.549222
GO:0016021	integral to membrane	cellular_component	6	circRNA3251	102183842	LOC102183842	NA	down	-Inf	0.549222
GO:0016021	integral to membrane	cellular_component	6	circRNA3314	102189085	TMEM159	NA	down	-Inf	0.549222
GO:0016021	integral to membrane	cellular_component	6	circRNA3552	102182923	ZDHHC3	NA	down	-Inf	0.549222
GO:0016021	integral to membrane	cellular_component	6	circRNA388	102183250	PTPRT	NA	down	-Inf	0.549222
GO:0016021	integral to membrane	cellular_component	6	circRNA4363	102173176	LOC102173176	mucin-16-like	down	-Inf	0.549222
GO:0016021	integral to membrane	cellular_component	6	circRNA4579	102179191	RNF145	NA	down	-Inf	0.549222
GO:0016021	integral to membrane	cellular_component	6	circRNA4642	102185179	ERAP1	NA	down	-Inf	0.549222
GO:0016021	integral to membrane	cellular_component	6	circRNA4672	102182591	MAN2A1	NA	down	-Inf	0.549222
GO:0016021	integral to membrane	cellular_component	6	circRNA4680	102182591	MAN2A1	NA	down	-Inf	0.549222
GO:0016021	integral to membrane	cellular_component	6	circRNA4682	102185563	TMEM232	NA	down	-Inf	0.549222
GO:0016021	integral to membrane	cellular_component	6	circRNA4812	102178344	ATP10D	NA	down	-Inf	0.549222
GO:0016021	integral to membrane	cellular_component	6	circRNA5268	102177417	LRP6	NA	down	-Inf	0.549222
GO:0016021	integral to membrane	cellular_component	6	circRNA5748	102171831	LRIG2	leucine-rich repeats and immunoglobulin-like domains 2	down	-Inf	0.549222
GO:0016021	integral to membrane	cellular_component	6	circRNA5753	102174452	ST7L	NA	down	-Inf	0.549222
GO:0016021	integral to membrane	cellular_component	6	circRNA5835	102169722	TGFBR3	transforming growth factor, beta receptor III	down	-Inf	0.549222
GO:0016021	integral to membrane	cellular_component	6	circRNA5915	102183121	CACHD1	NA	down	-Inf	0.549222
GO:0016021	integral to membrane	cellular_component	6	circRNA6177	102168494	UBR3	ubiquitin protein ligase E3 component n-recognin 3 (putative)	down	-Inf	0.549222
GO:0016021	integral to membrane	cellular_component	6	circRNA6288	102174983	MGAT5	NA	down	-Inf	0.549222
GO:0016021	integral to membrane	cellular_component	6	circRNA6581	102183182	IMPG2	NA	down	-Inf	0.549222
GO:0016021	integral to membrane	cellular_component	6	circRNA6759	102170637	NAALADL2	N-acetylated alpha-linked acidic dipeptidase-like 2	down	-Inf	0.549222
GO:0016021	integral to membrane	cellular_component	6	circRNA6788	102176167	MFSD1	NA	down	-Inf	0.549222
GO:0016021	integral to membrane	cellular_component	6	circRNA7182	102176327	SLC2A12	NA	up	1.07224	0.549222
GO:0016021	integral to membrane	cellular_component	6	circRNA7305	102178544	ERMARD	NA	down	-Inf	0.549222
GO:0016021	integral to membrane	cellular_component	6	circRNA738	102175032	RMDN2	NA	down	-Inf	0.549222
GO:0016021	integral to membrane	cellular_component	6	circRNA7427	102178354	KIAA1432	NA	down	-Inf	0.549222
GO:0016021	integral to membrane	cellular_component	6	circRNA8070	102183697	CRIM1	NA	up	4.4743	0.549222
GO:0016021	integral to membrane	cellular_component	6	circRNA8071	102183697	CRIM1	NA	up	Inf	0.549222
GO:0016021	integral to membrane	cellular_component	6	circRNA8072	102183697	CRIM1	NA	up	4.93635	0.549222
GO:0016021	integral to membrane	cellular_component	6	circRNA8073	102183697	CRIM1	NA	up	Inf	0.549222
GO:0016021	integral to membrane	cellular_component	6	circRNA8074	102183697	CRIM1	NA	up	Inf	0.549222
GO:0016021	integral to membrane	cellular_component	6	circRNA8077	102183697	CRIM1	NA	up	Inf	0.549222
GO:0016021	integral to membrane	cellular_component	6	circRNA8266	102175214	NEO1	NA	up	Inf	0.549222
GO:0016021	integral to membrane	cellular_component	6	circRNA8828	102190244	SLC26A7	NA	up	Inf	0.549222
GO:0016021	integral to membrane	cellular_component	6	circRNA9096	102189183	ATRNL1	NA	up	Inf	0.549222
GO:0016021	integral to membrane	cellular_component	6	circRNA9315	102173046	SLC4A7	solute carrier family 4, sodium bicarbonate cotransporter, member 7	up	Inf	0.549222
GO:0008022	protein C-terminus binding	molecular_function	5	circRNA10256	102184310	PEX1	NA	up	Inf	0.554006
GO:0008022	protein C-terminus binding	molecular_function	5	circRNA4849	102176312	CEP135	NA	down	-3.13123	0.554006
GO:0007218	neuropeptide signaling pathway	biological_process	9	circRNA2153	102182053	BAI3	NA	down	-Inf	0.55407
GO:0042826	histone deacetylase binding	molecular_function	6	circRNA2539	102188080	NCOR1	NA	down	-Inf	0.55407
GO:0050900	leukocyte migration	biological_process	4	circRNA609	102170054	MERTK	c-mer proto-oncogene tyrosine kinase	down	-Inf	0.55407
GO:0000910	cytokinesis	biological_process	7	circRNA3656	102171675	KIF13A	kinesin family member 13A	down	-Inf	0.55407
GO:0000910	cytokinesis	biological_process	7	circRNA3657	102171675	KIF13A	kinesin family member 13A	down	-Inf	0.55407
GO:0006979	response to oxidative stress	biological_process	5	circRNA3019	102182278	WRN	NA	down	-Inf	0.55407
GO:0006979	response to oxidative stress	biological_process	5	circRNA3024	102182278	WRN	NA	down	-Inf	0.55407
GO:0005802	trans-Golgi network	cellular_component	10	circRNA504	102186605	NBEA	NA	down	-Inf	0.55407
GO:0005802	trans-Golgi network	cellular_component	10	circRNA507	102186605	NBEA	NA	down	-Inf	0.55407
GO:0016459	myosin complex	cellular_component	11	circRNA1151	102177343	MYO9A	NA	down	-Inf	0.55407
GO:0006869	lipid transport	biological_process	5	circRNA3112	100861010	OSBPL1A	oxysterol binding protein-like 1A	down	-Inf	0.55407
GO:0006869	lipid transport	biological_process	5	circRNA9187	100861010	OSBPL1A	oxysterol binding protein-like 1A	up	Inf	0.55407
GO:0004402	histone acetyltransferase activity	molecular_function	10	circRNA5316	102187383	EP300	NA	down	-Inf	0.55407
GO:0005730	nucleolus	cellular_component	11	circRNA2244	102181057	STAU2	NA	down	-Inf	0.56651
GO:0005730	nucleolus	cellular_component	11	circRNA2364	102168649	NBN	nibrin	down	-Inf	0.56651
GO:0005730	nucleolus	cellular_component	11	circRNA2468	102180252	UTP6	NA	down	-Inf	0.56651
GO:0005730	nucleolus	cellular_component	11	circRNA3019	102182278	WRN	NA	down	-Inf	0.56651
GO:0005730	nucleolus	cellular_component	11	circRNA3024	102182278	WRN	NA	down	-Inf	0.56651
GO:0005730	nucleolus	cellular_component	11	circRNA3094	102179530	NOL4	NA	down	-Inf	0.56651
GO:0005730	nucleolus	cellular_component	11	circRNA4114	102171405	HEATR1	HEAT repeat containing 1	down	-Inf	0.56651
GO:0005730	nucleolus	cellular_component	11	circRNA4172	102188192	DDX21	NA	down	-Inf	0.56651
GO:0051301	cell division	biological_process	5	circRNA10907	102174433	LMLN	NA	up	Inf	0.572355
GO:0051301	cell division	biological_process	5	circRNA1470	102181804	MAP9	NA	down	-Inf	0.572355
GO:0051301	cell division	biological_process	5	circRNA5335	102176014	CDK14	NA	down	-Inf	0.572355
GO:0051301	cell division	biological_process	5	circRNA535	102186493	KATNAL1	NA	down	-Inf	0.572355
GO:0051301	cell division	biological_process	5	circRNA9314	102170846	MAD1L1	MAD1 mitotic arrest deficient-like 1 (yeast)	up	Inf	0.572355
GO:0051301	cell division	biological_process	5	circRNA9777	102177049	HAUS8	NA	up	Inf	0.572355
GO:0042384	cilium assembly	biological_process	6	circRNA2999	102191676	PCM1	NA	down	-Inf	0.577485
GO:0003690	double-stranded DNA binding	molecular_function	8	circRNA5275	102172132	YBX3	Y box binding protein 3	down	-Inf	0.577485
GO:0002756	MyD88-independent toll-like receptor signaling pathway	biological_process	9	circRNA1450	102191054	RPS6KA5	NA	down	-Inf	0.577485
GO:0008305	integrin complex	cellular_component	8	circRNA2639	102191175	ITGB4	NA	down	-Inf	0.577485
GO:0006887	exocytosis	biological_process	6	circRNA11324	102176042	UNC13B	NA	up	3.11004	0.577485
GO:0006887	exocytosis	biological_process	6	circRNA11325	102176042	UNC13B	NA	up	2.98297	0.577485
GO:0043025	neuronal cell body	cellular_component	6	circRNA5268	102177417	LRP6	NA	down	-Inf	0.577485
GO:0016192	vesicle-mediated transport	biological_process	6	circRNA1335	102190698	AP5M1	NA	down	-Inf	0.58457
GO:0016192	vesicle-mediated transport	biological_process	6	circRNA3112	100861010	OSBPL1A	oxysterol binding protein-like 1A	down	-Inf	0.58457
GO:0016192	vesicle-mediated transport	biological_process	6	circRNA9187	100861010	OSBPL1A	oxysterol binding protein-like 1A	up	Inf	0.58457
GO:0006886	intracellular protein transport	biological_process	7	circRNA10739	102170473	PGAP1	post-GPI attachment to proteins 1	up	Inf	0.589728
GO:0006886	intracellular protein transport	biological_process	7	circRNA1335	102190698	AP5M1	NA	down	-Inf	0.589728
GO:0006886	intracellular protein transport	biological_process	7	circRNA3329	102170288	COG7	component of oligomeric golgi complex 7	down	-1.12586	0.589728
GO:0006886	intracellular protein transport	biological_process	7	circRNA4484	102176523	SEC24A	NA	down	-Inf	0.589728
GO:0006886	intracellular protein transport	biological_process	7	circRNA4486	102176523	SEC24A	NA	down	-Inf	0.589728
GO:0045087	innate immune response	biological_process	5	circRNA1450	102191054	RPS6KA5	NA	down	-Inf	0.5923
GO:0045087	innate immune response	biological_process	5	circRNA5316	102187383	EP300	NA	down	-Inf	0.5923
GO:0045087	innate immune response	biological_process	5	circRNA658	102187231	IL1R1	NA	down	-2.9712	0.5923
GO:0005764	lysosome	cellular_component	11	circRNA2083	102174861	UVRAG	NA	down	-Inf	0.599264
GO:0005764	lysosome	cellular_component	11	circRNA2821	102169934	LIPA	lipase A, lysosomal acid, cholesterol esterase	down	-Inf	0.599264
GO:0003774	motor activity	molecular_function	9	circRNA1151	102177343	MYO9A	NA	down	-Inf	0.599674
GO:0035085	cilium axoneme	NA	NA	circRNA2498	102189792	LOC102189792	NA	down	-Inf	0.599674
GO:0004386	helicase activity	molecular_function	9	circRNA43	102173271	SMARCA1	SWI/SNF related, matrix associated, actin dependent regulator of chromatin, subfamily a, member 1	down	-Inf	0.599674
GO:0004386	helicase activity	molecular_function	9	circRNA44	102173271	SMARCA1	SWI/SNF related, matrix associated, actin dependent regulator of chromatin, subfamily a, member 1	down	-Inf	0.599674
GO:0005200	structural constituent of cytoskeleton	molecular_function	4	circRNA3675	102175346	DSP	NA	down	-3.3587	0.599674
GO:0034130	toll-like receptor 1 signaling pathway	biological_process	9	circRNA1450	102191054	RPS6KA5	NA	down	-Inf	0.599674
GO:0005905	coated pit	cellular_component	5	circRNA6480	102171916	ITSN1	intersectin 1 (SH3 domain protein)	down	-Inf	0.599674
GO:0042787	protein ubiquitination involved in ubiquitin-dependent protein catabolic process	biological_process	10	circRNA2280	102189223	UBR5	NA	down	-Inf	0.599674
GO:0007049	cell cycle	biological_process	5	circRNA2063	102186786	TRIM21	NA	down	-Inf	0.59994
GO:0007049	cell cycle	biological_process	5	circRNA3656	102171675	KIF13A	kinesin family member 13A	down	-Inf	0.59994
GO:0007049	cell cycle	biological_process	5	circRNA3657	102171675	KIF13A	kinesin family member 13A	down	-Inf	0.59994
GO:0007049	cell cycle	biological_process	5	circRNA5192	102185155	APPL2	NA	down	-Inf	0.59994
GO:0007049	cell cycle	biological_process	5	circRNA5316	102187383	EP300	NA	down	-Inf	0.59994
GO:0005509	calcium ion binding	molecular_function	7	circRNA10715	102172303	LRP1B	low density lipoprotein receptor-related protein 1B	up	Inf	0.613354
GO:0005509	calcium ion binding	molecular_function	7	circRNA1262	102176965	BNIP2	NA	down	-Inf	0.613354
GO:0005509	calcium ion binding	molecular_function	7	circRNA4057	102178492	EML1	NA	down	-Inf	0.613354
GO:0005509	calcium ion binding	molecular_function	7	circRNA4437	102173553	FBN2	fibrillin 2	down	-4.01702	0.613354
GO:0005509	calcium ion binding	molecular_function	7	circRNA4438	102173553	FBN2	fibrillin 2	down	-2.11141	0.613354
GO:0005509	calcium ion binding	molecular_function	7	circRNA6480	102171916	ITSN1	intersectin 1 (SH3 domain protein)	down	-Inf	0.613354
GO:0005509	calcium ion binding	molecular_function	7	circRNA6887	102191740	PPP2R3A	NA	down	-Inf	0.613354
GO:0005509	calcium ion binding	molecular_function	7	circRNA702	102190794	LTBP1	NA	down	-Inf	0.613354
GO:0005509	calcium ion binding	molecular_function	7	circRNA8604	102178930	PLA2G4A	NA	up	2.84613	0.613354
GO:0005509	calcium ion binding	molecular_function	7	circRNA8869	102174242	USP32	NA	up	Inf	0.613354
GO:0004843	ubiquitin-specific protease activity	molecular_function	9	circRNA1699	102191821	UCHL5	NA	down	-Inf	0.620703
GO:0007417	central nervous system development	biological_process	8	circRNA10308	102176934	NRCAM	NA	up	Inf	0.620703
GO:0043234	protein complex	cellular_component	4	circRNA3461	102173423	MITF	microphthalmia-associated transcription factor	down	-Inf	0.620703
GO:0008063	Toll signaling pathway	biological_process	8	circRNA1450	102191054	RPS6KA5	NA	down	-Inf	0.640631
GO:0004252	serine-type endopeptidase activity	molecular_function	8	circRNA2688	102183994	MBTPS1	NA	down	-Inf	0.640631
GO:0007179	transforming growth factor beta receptor signaling pathway	biological_process	10	circRNA5835	102169722	TGFBR3	transforming growth factor, beta receptor III	down	-Inf	0.640631
GO:0010008	endosome membrane	cellular_component	11	circRNA1000	102184632	RABEPK	NA	down	-Inf	0.640996
GO:0010008	endosome membrane	cellular_component	11	circRNA3656	102171675	KIF13A	kinesin family member 13A	down	-Inf	0.640996
GO:0010008	endosome membrane	cellular_component	11	circRNA3657	102171675	KIF13A	kinesin family member 13A	down	-Inf	0.640996
GO:0004222	metalloendopeptidase activity	molecular_function	8	circRNA10907	102174433	LMLN	NA	up	Inf	0.640996
GO:0004222	metalloendopeptidase activity	molecular_function	8	circRNA4422	102170967	ADAMTS19	ADAM metallopeptidase with thrombospondin type 1 motif, 19	down	-Inf	0.640996
GO:0004872	receptor activity	molecular_function	3	circRNA11324	102176042	UNC13B	NA	up	3.11004	0.650684
GO:0004872	receptor activity	molecular_function	3	circRNA11325	102176042	UNC13B	NA	up	2.98297	0.650684
GO:0004872	receptor activity	molecular_function	3	circRNA2639	102191175	ITGB4	NA	down	-Inf	0.650684
GO:0004872	receptor activity	molecular_function	3	circRNA3052	102178509	SLC20A2	NA	down	-1.12752	0.650684
GO:0004872	receptor activity	molecular_function	3	circRNA388	102183250	PTPRT	NA	down	-Inf	0.650684
GO:0004872	receptor activity	molecular_function	3	circRNA6581	102183182	IMPG2	NA	down	-Inf	0.650684
GO:0006508	proteolysis	biological_process	6	circRNA10907	102174433	LMLN	NA	up	Inf	0.650684
GO:0006508	proteolysis	biological_process	6	circRNA2563	102173501	NPEPPS	aminopeptidase puromycin sensitive	down	-Inf	0.650684
GO:0006508	proteolysis	biological_process	6	circRNA2688	102183994	MBTPS1	NA	down	-Inf	0.650684
GO:0006508	proteolysis	biological_process	6	circRNA4422	102170967	ADAMTS19	ADAM metallopeptidase with thrombospondin type 1 motif, 19	down	-Inf	0.650684
GO:0006508	proteolysis	biological_process	6	circRNA6759	102170637	NAALADL2	N-acetylated alpha-linked acidic dipeptidase-like 2	down	-Inf	0.650684
GO:0030425	dendrite	cellular_component	7	circRNA2101	102168654	CAPRIN1	cell cycle associated protein 1	down	-Inf	0.659517
GO:0030170	pyridoxal phosphate binding	molecular_function	6	circRNA2485	102180962	SRR	NA	down	-1.11853	0.659517
GO:0005215	transporter activity	molecular_function	3	circRNA2225	102175596	SLCO5A1	NA	down	-Inf	0.659517
GO:0005681	spliceosomal complex	cellular_component	8	circRNA271	102174754	PRPF18	NA	down	-Inf	0.659517
GO:0003682	chromatin binding	molecular_function	4	circRNA4470	102184804	NSD1	NA	down	-Inf	0.666875
GO:0003682	chromatin binding	molecular_function	4	circRNA5600	102170940	TRIM24	tripartite motif containing 24	down	-Inf	0.666875
GO:0003682	chromatin binding	molecular_function	4	circRNA5601	102170940	TRIM24	tripartite motif containing 24	down	-Inf	0.666875
GO:0003682	chromatin binding	molecular_function	4	circRNA5602	102170940	TRIM24	tripartite motif containing 24	down	-Inf	0.666875
GO:0008360	regulation of cell shape	biological_process	9	circRNA10081	102182279	FGD6	NA	up	Inf	0.677414
GO:0006754	ATP biosynthetic process	biological_process	11	circRNA4812	102178344	ATP10D	NA	down	-Inf	0.677414
GO:0008219	cell death	biological_process	5	circRNA6042	102188464	GIGYF2	NA	down	-Inf	0.677414
GO:0005506	iron ion binding	molecular_function	8	circRNA9294	102188999	TYW1	NA	up	Inf	0.677414
GO:0000166	nucleotide binding	molecular_function	5	ciRNA207	102187377	RBMS2	NA	down	-Inf	0.683171
GO:0000166	nucleotide binding	molecular_function	5	circRNA1663	102184181	SART3	NA	down	-Inf	0.683171
GO:0000166	nucleotide binding	molecular_function	5	circRNA4557	102172625	PPARGC1B	peroxisome proliferator-activated receptor gamma, coactivator 1 beta	down	-Inf	0.683171
GO:0000166	nucleotide binding	molecular_function	5	circRNA6947	102168775	MCM3AP	minichromosome maintenance complex component 3 associated protein	down	-Inf	0.683171
GO:0000166	nucleotide binding	molecular_function	5	circRNA9055	102173255	CPEB3	cytoplasmic polyadenylation element binding protein 3	up	Inf	0.683171
GO:0004871	signal transducer activity	molecular_function	4	circRNA11324	102176042	UNC13B	NA	up	3.11004	0.68982
GO:0004871	signal transducer activity	molecular_function	4	circRNA11325	102176042	UNC13B	NA	up	2.98297	0.68982
GO:0004871	signal transducer activity	molecular_function	4	circRNA4324	102191680	PPFIA1	NA	down	-Inf	0.68982
GO:0004871	signal transducer activity	molecular_function	4	circRNA8356	100861391	LOC100861391	hypoxia inducible factor 1 alpha subunit	up	Inf	0.68982
GO:0006955	immune response	biological_process	4	circRNA5835	102169722	TGFBR3	transforming growth factor, beta receptor III	down	-Inf	0.694374
GO:0047485	protein N-terminus binding	molecular_function	5	circRNA2364	102168649	NBN	nibrin	down	-Inf	0.694374
GO:0016023	cytoplasmic membrane-bounded vesicle	cellular_component	10	circRNA8604	102178930	PLA2G4A	NA	up	2.84613	0.694374
GO:0007601	visual perception	biological_process	9	circRNA6581	102183182	IMPG2	NA	down	-Inf	0.694374
GO:0008237	metallopeptidase activity	molecular_function	7	circRNA2563	102173501	NPEPPS	aminopeptidase puromycin sensitive	down	-Inf	0.694374
GO:0004715	non-membrane spanning protein tyrosine kinase activity	molecular_function	9	circRNA11095	102176125	FRK	NA	up	Inf	0.694374
GO:0030659	cytoplasmic vesicle membrane	cellular_component	11	circRNA5263	102174546	GPRC5A	NA	down	-Inf	0.694374
GO:0008283	cell proliferation	biological_process	4	circRNA2280	102189223	UBR5	NA	down	-Inf	0.702855
GO:0008283	cell proliferation	biological_process	4	circRNA5192	102185155	APPL2	NA	down	-Inf	0.702855
GO:0008134	transcription factor binding	molecular_function	5	circRNA2364	102168649	NBN	nibrin	down	-Inf	0.702855
GO:0008134	transcription factor binding	molecular_function	5	circRNA9978	102176771	APBB2	NA	up	Inf	0.702855
GO:0005654	nucleoplasm	cellular_component	11	circRNA1168	100860965	SUPT16H	suppressor of Ty 16 homolog (S. cerevisiae)	down	-Inf	0.704716
GO:0005654	nucleoplasm	cellular_component	11	circRNA1450	102191054	RPS6KA5	NA	down	-Inf	0.704716
GO:0005654	nucleoplasm	cellular_component	11	circRNA1914	102176447	TPR	NA	down	-Inf	0.704716
GO:0005654	nucleoplasm	cellular_component	11	circRNA2364	102168649	NBN	nibrin	down	-Inf	0.704716
GO:0005654	nucleoplasm	cellular_component	11	circRNA3019	102182278	WRN	NA	down	-Inf	0.704716
GO:0005654	nucleoplasm	cellular_component	11	circRNA3024	102182278	WRN	NA	down	-Inf	0.704716
GO:0005654	nucleoplasm	cellular_component	11	circRNA4147	102176494	JMJD1C	NA	down	-Inf	0.704716
GO:0005654	nucleoplasm	cellular_component	11	circRNA4790	102170128	RFC1	replication factor C (activator 1) 1, 145kDa	down	-Inf	0.704716
GO:0005654	nucleoplasm	cellular_component	11	circRNA4791	102170128	RFC1	replication factor C (activator 1) 1, 145kDa	down	-Inf	0.704716
GO:0016477	cell migration	biological_process	7	circRNA5835	102169722	TGFBR3	transforming growth factor, beta receptor III	down	-Inf	0.710445
GO:0019899	enzyme binding	molecular_function	5	circRNA8016	102191627	PCCA	NA	up	Inf	0.710445
GO:0031902	late endosome membrane	cellular_component	11	circRNA6765	102174434	PLD1	NA	down	-Inf	0.710445
GO:0030308	negative regulation of cell growth	biological_process	7	circRNA9978	102176771	APBB2	NA	up	Inf	0.710445
GO:0005759	mitochondrial matrix	cellular_component	11	circRNA5540	102183291	OGDH	NA	down	-3.94158	0.714112
GO:0005759	mitochondrial matrix	cellular_component	11	circRNA8016	102191627	PCCA	NA	up	Inf	0.714112
GO:0007283	spermatogenesis	biological_process	7	circRNA1564	102180415	SPATA5	NA	down	-Inf	0.725011
GO:0007283	spermatogenesis	biological_process	7	circRNA2425	102169510	TUBD1	tubulin, delta 1	down	-Inf	0.725011
GO:0004674	protein serine/threonine kinase activity	molecular_function	8	circRNA1450	102191054	RPS6KA5	NA	down	-Inf	0.735009
GO:0004674	protein serine/threonine kinase activity	molecular_function	8	circRNA1947	102171902	NEK7	NIMA-related kinase 7	down	-Inf	0.735009
GO:0004674	protein serine/threonine kinase activity	molecular_function	8	circRNA2098	102190054	HIPK3	NA	down	-Inf	0.735009
GO:0004674	protein serine/threonine kinase activity	molecular_function	8	circRNA653	102180321	MAP4K4	NA	down	-Inf	0.735009
GO:0004674	protein serine/threonine kinase activity	molecular_function	8	circRNA6752	102168391	PIK3CA	phosphatidylinositol-4,5-bisphosphate 3-kinase, catalytic subunit alpha	down	-Inf	0.735009
GO:0014069	postsynaptic density	cellular_component	4	circRNA1393	102179482	SIPA1L1	NA	down	-Inf	0.740107
GO:0003924	GTPase activity	molecular_function	9	circRNA2425	102169510	TUBD1	tubulin, delta 1	down	-Inf	0.745759
GO:0003924	GTPase activity	molecular_function	9	circRNA8123	102187408	MTIF2	NA	up	Inf	0.745759
GO:0005789	endoplasmic reticulum membrane	cellular_component	11	circRNA2026	102190621	LOC102190621	NA	down	-Inf	0.74761
GO:0005789	endoplasmic reticulum membrane	cellular_component	11	circRNA2688	102183994	MBTPS1	NA	down	-Inf	0.74761
GO:0005789	endoplasmic reticulum membrane	cellular_component	11	circRNA2900	102177304	ACSL5	NA	down	-1.6444	0.74761
GO:0005789	endoplasmic reticulum membrane	cellular_component	11	circRNA2901	102177304	ACSL5	NA	down	-1.59443	0.74761
GO:0005789	endoplasmic reticulum membrane	cellular_component	11	circRNA4484	102176523	SEC24A	NA	down	-Inf	0.74761
GO:0005789	endoplasmic reticulum membrane	cellular_component	11	circRNA4486	102176523	SEC24A	NA	down	-Inf	0.74761
GO:0005789	endoplasmic reticulum membrane	cellular_component	11	circRNA4642	102185179	ERAP1	NA	down	-Inf	0.74761
GO:0005789	endoplasmic reticulum membrane	cellular_component	11	circRNA6765	102174434	PLD1	NA	down	-Inf	0.74761
GO:0005789	endoplasmic reticulum membrane	cellular_component	11	circRNA9422	102183469	LOC102183469	NA	up	Inf	0.74761
GO:0005789	endoplasmic reticulum membrane	cellular_component	11	circRNA9423	102183469	LOC102183469	NA	up	3.72163	0.74761
GO:0005789	endoplasmic reticulum membrane	cellular_component	11	circRNA9425	102183469	LOC102183469	NA	up	Inf	0.74761
GO:0016605	PML body	cellular_component	14	circRNA2098	102190054	HIPK3	NA	down	-Inf	0.753783
GO:0005741	mitochondrial outer membrane	cellular_component	13	circRNA2900	102177304	ACSL5	NA	down	-1.6444	0.766741
GO:0005741	mitochondrial outer membrane	cellular_component	13	circRNA2901	102177304	ACSL5	NA	down	-1.59443	0.766741
GO:0005938	cell cortex	cellular_component	9	circRNA2639	102191175	ITGB4	NA	down	-Inf	0.766741
GO:0005739	mitochondrion	cellular_component	9	circRNA1564	102180415	SPATA5	NA	down	-Inf	0.780432
GO:0005739	mitochondrion	cellular_component	9	circRNA3605	102172307	CUL7	cullin 7	down	-Inf	0.780432
GO:0005739	mitochondrion	cellular_component	9	circRNA6604	102179045	ABHD10	NA	down	-Inf	0.780432
GO:0005739	mitochondrion	cellular_component	9	circRNA8123	102187408	MTIF2	NA	up	Inf	0.780432
GO:0005739	mitochondrion	cellular_component	9	circRNA9314	102170846	MAD1L1	MAD1 mitotic arrest deficient-like 1 (yeast)	up	Inf	0.780432
GO:0007165	signal transduction	biological_process	6	circRNA1776	102172285	KIFAP3	kinesin-associated protein 3	down	-Inf	0.790042
GO:0007165	signal transduction	biological_process	6	circRNA4141	102189650	ANK3	NA	down	-Inf	0.790042
GO:0007165	signal transduction	biological_process	6	circRNA5192	102185155	APPL2	NA	down	-Inf	0.790042
GO:0007165	signal transduction	biological_process	6	circRNA8418	102173323	ARHGAP10	Rho GTPase activating protein 10	up	Inf	0.790042
GO:0007268	synaptic transmission	biological_process	7	circRNA5268	102177417	LRP6	NA	down	-Inf	0.790656
GO:0003743	translation initiation factor activity	molecular_function	8	circRNA8123	102187408	MTIF2	NA	up	Inf	0.790656
GO:0030054	cell junction	cellular_component	3	circRNA11324	102176042	UNC13B	NA	up	3.11004	0.791236
GO:0030054	cell junction	cellular_component	3	circRNA11325	102176042	UNC13B	NA	up	2.98297	0.791236
GO:0030054	cell junction	cellular_component	3	circRNA1393	102179482	SIPA1L1	NA	down	-Inf	0.791236
GO:0030054	cell junction	cellular_component	3	circRNA6480	102171916	ITSN1	intersectin 1 (SH3 domain protein)	down	-Inf	0.791236
GO:0006915	apoptosis	biological_process	7	circRNA1262	102176965	BNIP2	NA	down	-Inf	0.79617
GO:0006915	apoptosis	biological_process	7	circRNA2098	102190054	HIPK3	NA	down	-Inf	0.79617
GO:0006915	apoptosis	biological_process	7	circRNA2962	102174457	DOCK1	NA	down	-Inf	0.79617
GO:0006915	apoptosis	biological_process	7	circRNA5316	102187383	EP300	NA	down	-Inf	0.79617
GO:0006915	apoptosis	biological_process	7	circRNA6480	102171916	ITSN1	intersectin 1 (SH3 domain protein)	down	-Inf	0.79617
GO:0006915	apoptosis	biological_process	7	circRNA6502	102170463	TIAM1	T-cell lymphoma invasion and metastasis 1	down	-Inf	0.79617
GO:0006915	apoptosis	biological_process	7	circRNA9119	102174457	DOCK1	NA	up	Inf	0.79617
GO:0005769	early endosome	cellular_component	10	circRNA2083	102174861	UVRAG	NA	down	-Inf	0.801682
GO:0042470	melanosome	cellular_component	12	circRNA3295	102177493	MYH11	NA	down	-Inf	0.801682
GO:0005624	membrane fraction	cellular_component	NA	circRNA2639	102191175	ITGB4	NA	down	-Inf	0.808122
GO:0005624	membrane fraction	cellular_component	NA	circRNA4443	102173836	SLC12A2	NA	up	1.71247	0.808122
GO:0008565	protein transporter activity	molecular_function	5	circRNA4586	102188136	ZFYVE16	NA	down	-Inf	0.812129
GO:0051082	unfolded protein binding	molecular_function	5	circRNA10631	102172300	UGGT1	UDP-glucose glycoprotein glucosyltransferase 1	up	Inf	0.812129
GO:0006917	induction of apoptosis	NA	NA	circRNA11324	102176042	UNC13B	NA	up	3.11004	0.812129
GO:0006917	induction of apoptosis	NA	NA	circRNA11325	102176042	UNC13B	NA	up	2.98297	0.812129
GO:0016787	hydrolase activity	molecular_function	4	circRNA3895	102169336	CMBL	carboxymethylenebutenolidase homolog (Pseudomonas)	down	-3.17905	0.822027
GO:0030036	actin cytoskeleton organization	biological_process	6	circRNA10081	102182279	FGD6	NA	up	Inf	0.822027
GO:0005815	microtubule organizing center	cellular_component	11	circRNA1947	102171902	NEK7	NIMA-related kinase 7	down	-Inf	0.822027
GO:0003713	transcription coactivator activity	molecular_function	6	circRNA5316	102187383	EP300	NA	down	-Inf	0.823261
GO:0003713	transcription coactivator activity	molecular_function	6	circRNA5600	102170940	TRIM24	tripartite motif containing 24	down	-Inf	0.823261
GO:0003713	transcription coactivator activity	molecular_function	6	circRNA5601	102170940	TRIM24	tripartite motif containing 24	down	-Inf	0.823261
GO:0003713	transcription coactivator activity	molecular_function	6	circRNA5602	102170940	TRIM24	tripartite motif containing 24	down	-Inf	0.823261
GO:0044419	interspecies interaction between organisms	biological_process	4	circRNA3052	102178509	SLC20A2	NA	down	-1.12752	0.823261
GO:0044419	interspecies interaction between organisms	biological_process	4	circRNA3605	102172307	CUL7	cullin 7	down	-Inf	0.823261
GO:0007155	cell adhesion	biological_process	4	circRNA10907	102174433	LMLN	NA	up	Inf	0.831121
GO:0007155	cell adhesion	biological_process	4	circRNA11086	102174027	DCBLD1	NA	up	Inf	0.831121
GO:0007155	cell adhesion	biological_process	4	circRNA4363	102173176	LOC102173176	mucin-16-like	down	-Inf	0.831121
GO:0007155	cell adhesion	biological_process	4	circRNA8266	102175214	NEO1	NA	up	Inf	0.831121
GO:0005634	nucleus	cellular_component	9	ciRNA207	102187377	RBMS2	NA	down	-Inf	0.833127
GO:0005634	nucleus	cellular_component	9	ciRNA211	102170399	MLF2	myeloid leukemia factor 2	down	-Inf	0.833127
GO:0005634	nucleus	cellular_component	9	ciRNA388	102169137	NFKBIA	nuclear factor of kappa light polypeptide gene enhancer in B-cells inhibitor, alpha	up	Inf	0.833127
GO:0005634	nucleus	cellular_component	9	circRNA10256	102184310	PEX1	NA	up	Inf	0.833127
GO:0005634	nucleus	cellular_component	9	circRNA1132	102187593	DENND4A	NA	down	-Inf	0.833127
GO:0005634	nucleus	cellular_component	9	circRNA1699	102191821	UCHL5	NA	down	-Inf	0.833127
GO:0005634	nucleus	cellular_component	9	circRNA1885	102189230	CEP350	NA	down	-Inf	0.833127
GO:0005634	nucleus	cellular_component	9	circRNA1886	102189230	CEP350	NA	down	-Inf	0.833127
GO:0005634	nucleus	cellular_component	9	circRNA1887	102189230	CEP350	NA	down	-Inf	0.833127
GO:0005634	nucleus	cellular_component	9	circRNA1947	102171902	NEK7	NIMA-related kinase 7	down	-Inf	0.833127
GO:0005634	nucleus	cellular_component	9	circRNA2037	102168652	BTBD10	BTB (POZ) domain containing 10	down	-Inf	0.833127
GO:0005634	nucleus	cellular_component	9	circRNA2063	102186786	TRIM21	NA	down	-Inf	0.833127
GO:0005634	nucleus	cellular_component	9	circRNA2098	102190054	HIPK3	NA	down	-Inf	0.833127
GO:0005634	nucleus	cellular_component	9	circRNA2258	102184827	TRPS1	NA	down	-Inf	0.833127
GO:0005634	nucleus	cellular_component	9	circRNA2280	102189223	UBR5	NA	down	-Inf	0.833127
GO:0005634	nucleus	cellular_component	9	circRNA2425	102169510	TUBD1	tubulin, delta 1	down	-Inf	0.833127
GO:0005634	nucleus	cellular_component	9	circRNA2563	102173501	NPEPPS	aminopeptidase puromycin sensitive	down	-Inf	0.833127
GO:0005634	nucleus	cellular_component	9	circRNA2784	102174420	ZNF527	NA	down	-Inf	0.833127
GO:0005634	nucleus	cellular_component	9	circRNA2824	102170661	PANK1	pantothenate kinase 1	down	-1.78496	0.833127
GO:0005634	nucleus	cellular_component	9	circRNA2874	102175089	CUTC	NA	down	-Inf	0.833127
GO:0005634	nucleus	cellular_component	9	circRNA3235	102173802	ZNF532	NA	down	-Inf	0.833127
GO:0005634	nucleus	cellular_component	9	circRNA3369	102187285	ZKSCAN5	NA	down	-Inf	0.833127
GO:0005634	nucleus	cellular_component	9	circRNA3461	102173423	MITF	microphthalmia-associated transcription factor	down	-Inf	0.833127
GO:0005634	nucleus	cellular_component	9	circRNA3570	102178405	ZNF451	NA	down	-Inf	0.833127
GO:0005634	nucleus	cellular_component	9	circRNA3669	102185796	RANBP9	NA	down	-Inf	0.833127
GO:0005634	nucleus	cellular_component	9	circRNA3925	102173888	CHD2	NA	down	-Inf	0.833127
GO:0005634	nucleus	cellular_component	9	circRNA4049	102188173	PAPOLA	NA	down	-Inf	0.833127
GO:0005634	nucleus	cellular_component	9	circRNA4394	102170507	KDM4B	lysine (K)-specific demethylase 4B	down	-Inf	0.833127
GO:0005634	nucleus	cellular_component	9	circRNA4470	102184804	NSD1	NA	down	-Inf	0.833127
GO:0005634	nucleus	cellular_component	9	circRNA5192	102185155	APPL2	NA	down	-Inf	0.833127
GO:0005634	nucleus	cellular_component	9	circRNA5275	102172132	YBX3	Y box binding protein 3	down	-Inf	0.833127
GO:0005634	nucleus	cellular_component	9	circRNA5335	102176014	CDK14	NA	down	-Inf	0.833127
GO:0005634	nucleus	cellular_component	9	circRNA5464	102174901	HBP1	NA	down	-Inf	0.833127
GO:0005634	nucleus	cellular_component	9	circRNA548	102170437	XPO4	exportin 4	down	-Inf	0.833127
GO:0005634	nucleus	cellular_component	9	circRNA5613	102178510	PARP12	NA	up	1.73025	0.833127
GO:0005634	nucleus	cellular_component	9	circRNA598	102180864	BIVM	NA	down	-Inf	0.833127
GO:0005634	nucleus	cellular_component	9	circRNA6901	102170271	RYK	receptor-like tyrosine kinase	down	-Inf	0.833127
GO:0005634	nucleus	cellular_component	9	circRNA6947	102168775	MCM3AP	minichromosome maintenance complex component 3 associated protein	down	-Inf	0.833127
GO:0005634	nucleus	cellular_component	9	circRNA7134	102187952	FBXL4	NA	down	-Inf	0.833127
GO:0005634	nucleus	cellular_component	9	circRNA732	102174216	PRKD3	NA	down	-Inf	0.833127
GO:0005634	nucleus	cellular_component	9	circRNA7625	102191612	IARS	NA	down	-Inf	0.833127
GO:0005634	nucleus	cellular_component	9	circRNA9314	102170846	MAD1L1	MAD1 mitotic arrest deficient-like 1 (yeast)	up	Inf	0.833127
GO:0005634	nucleus	cellular_component	9	circRNA947	102178548	SMC6	NA	down	-Inf	0.833127
GO:0005634	nucleus	cellular_component	9	circRNA952	102178548	SMC6	NA	down	-Inf	0.833127
GO:0005634	nucleus	cellular_component	9	circRNA9978	102176771	APBB2	NA	up	Inf	0.833127
GO:0030168	platelet activation	biological_process	6	circRNA1574	102184361	TRPC3	NA	down	-Inf	0.840293
GO:0015629	actin cytoskeleton	cellular_component	10	circRNA9314	102170846	MAD1L1	MAD1 mitotic arrest deficient-like 1 (yeast)	up	Inf	0.840293
GO:0005925	focal adhesion	cellular_component	6	circRNA1868	102182525	RFWD2	NA	down	-Inf	0.840293
GO:0005576	extracellular region	cellular_component	3	circRNA4080	102186274	GALNT2	NA	down	-Inf	0.846575
GO:0005576	extracellular region	cellular_component	3	circRNA4642	102185179	ERAP1	NA	down	-Inf	0.846575
GO:0005576	extracellular region	cellular_component	3	circRNA8070	102183697	CRIM1	NA	up	4.4743	0.846575
GO:0005576	extracellular region	cellular_component	3	circRNA8071	102183697	CRIM1	NA	up	Inf	0.846575
GO:0005576	extracellular region	cellular_component	3	circRNA8072	102183697	CRIM1	NA	up	4.93635	0.846575
GO:0005576	extracellular region	cellular_component	3	circRNA8073	102183697	CRIM1	NA	up	Inf	0.846575
GO:0005576	extracellular region	cellular_component	3	circRNA8074	102183697	CRIM1	NA	up	Inf	0.846575
GO:0005576	extracellular region	cellular_component	3	circRNA8077	102183697	CRIM1	NA	up	Inf	0.846575
GO:0005576	extracellular region	cellular_component	3	circRNA9525	102180259	C7	NA	up	Inf	0.846575
GO:0006397	mRNA processing	biological_process	10	circRNA271	102174754	PRPF18	NA	down	-Inf	0.856528
GO:0006397	mRNA processing	biological_process	10	circRNA4049	102188173	PAPOLA	NA	down	-Inf	0.856528
GO:0005198	structural molecule activity	molecular_function	3	circRNA2425	102169510	TUBD1	tubulin, delta 1	down	-Inf	0.856691
GO:0030154	cell differentiation	biological_process	6	circRNA1564	102180415	SPATA5	NA	down	-Inf	0.863572
GO:0030154	cell differentiation	biological_process	6	circRNA2120	102184456	AMBRA1	NA	down	-Inf	0.863572
GO:0030154	cell differentiation	biological_process	6	circRNA2425	102169510	TUBD1	tubulin, delta 1	down	-Inf	0.863572
GO:0045211	postsynaptic membrane	cellular_component	8	circRNA1393	102179482	SIPA1L1	NA	down	-Inf	0.871412
GO:0042803	protein homodimerization activity	molecular_function	6	circRNA3019	102182278	WRN	NA	down	-Inf	0.878927
GO:0042803	protein homodimerization activity	molecular_function	6	circRNA3024	102182278	WRN	NA	down	-Inf	0.878927
GO:0042803	protein homodimerization activity	molecular_function	6	circRNA5268	102177417	LRP6	NA	down	-Inf	0.878927
GO:0006355	regulation of transcription, DNA-dependent	biological_process	11	circRNA1132	102187593	DENND4A	NA	down	-Inf	0.883615
GO:0006355	regulation of transcription, DNA-dependent	biological_process	11	circRNA1699	102191821	UCHL5	NA	down	-Inf	0.883615
GO:0006355	regulation of transcription, DNA-dependent	biological_process	11	circRNA2098	102190054	HIPK3	NA	down	-Inf	0.883615
GO:0006355	regulation of transcription, DNA-dependent	biological_process	11	circRNA2784	102174420	ZNF527	NA	down	-Inf	0.883615
GO:0006355	regulation of transcription, DNA-dependent	biological_process	11	circRNA3235	102173802	ZNF532	NA	down	-Inf	0.883615
GO:0006355	regulation of transcription, DNA-dependent	biological_process	11	circRNA3570	102178405	ZNF451	NA	down	-Inf	0.883615
GO:0006355	regulation of transcription, DNA-dependent	biological_process	11	circRNA4147	102176494	JMJD1C	NA	down	-Inf	0.883615
GO:0006355	regulation of transcription, DNA-dependent	biological_process	11	circRNA4394	102170507	KDM4B	lysine (K)-specific demethylase 4B	down	-Inf	0.883615
GO:0006355	regulation of transcription, DNA-dependent	biological_process	11	circRNA4790	102170128	RFC1	replication factor C (activator 1) 1, 145kDa	down	-Inf	0.883615
GO:0006355	regulation of transcription, DNA-dependent	biological_process	11	circRNA4791	102170128	RFC1	replication factor C (activator 1) 1, 145kDa	down	-Inf	0.883615
GO:0006355	regulation of transcription, DNA-dependent	biological_process	11	circRNA5464	102174901	HBP1	NA	down	-Inf	0.883615
GO:0006355	regulation of transcription, DNA-dependent	biological_process	11	circRNA9978	102176771	APBB2	NA	up	Inf	0.883615
GO:0008026	ATP-dependent helicase activity	molecular_function	11	circRNA8647	102173212	DDX10	DEAD (Asp-Glu-Ala-Asp) box polypeptide 10	up	Inf	0.884626
GO:0006457	protein folding	biological_process	7	ciRNA73	102177899	AHSA1	NA	down	-Inf	0.890717
GO:0009986	cell surface	cellular_component	5	circRNA5268	102177417	LRP6	NA	down	-Inf	0.896488
GO:0007399	nervous system development	biological_process	7	circRNA2120	102184456	AMBRA1	NA	down	-Inf	0.896488
GO:0045893	positive regulation of transcription, DNA-dependent	biological_process	12	circRNA43	102173271	SMARCA1	SWI/SNF related, matrix associated, actin dependent regulator of chromatin, subfamily a, member 1	down	-Inf	0.910539
GO:0045893	positive regulation of transcription, DNA-dependent	biological_process	12	circRNA44	102173271	SMARCA1	SWI/SNF related, matrix associated, actin dependent regulator of chromatin, subfamily a, member 1	down	-Inf	0.910539
GO:0045893	positive regulation of transcription, DNA-dependent	biological_process	12	circRNA4470	102184804	NSD1	NA	down	-Inf	0.910539
GO:0008380	RNA splicing	biological_process	10	circRNA271	102174754	PRPF18	NA	down	-Inf	0.912041
GO:0006357	regulation of transcription from RNA polymerase II promoter	biological_process	12	circRNA3925	102173888	CHD2	NA	down	-Inf	0.912041
GO:0005856	cytoskeleton	cellular_component	9	circRNA10081	102182279	FGD6	NA	up	Inf	0.928284
GO:0005856	cytoskeleton	cellular_component	9	circRNA4141	102189650	ANK3	NA	down	-Inf	0.928284
GO:0005856	cytoskeleton	cellular_component	9	circRNA843	102170984	ELMOD3	ELMO/CED-12 domain containing 3	down	-Inf	0.928284
GO:0005743	mitochondrial inner membrane	cellular_component	13	circRNA2859	102188107	ALDH18A1	NA	down	-4.34132	0.929217
GO:0006351	transcription, DNA-dependent	biological_process	10	circRNA1132	102187593	DENND4A	NA	down	-Inf	0.943113
GO:0006351	transcription, DNA-dependent	biological_process	10	circRNA1699	102191821	UCHL5	NA	down	-Inf	0.943113
GO:0006351	transcription, DNA-dependent	biological_process	10	circRNA2098	102190054	HIPK3	NA	down	-Inf	0.943113
GO:0006351	transcription, DNA-dependent	biological_process	10	circRNA2784	102174420	ZNF527	NA	down	-Inf	0.943113
GO:0006351	transcription, DNA-dependent	biological_process	10	circRNA3235	102173802	ZNF532	NA	down	-Inf	0.943113
GO:0006351	transcription, DNA-dependent	biological_process	10	circRNA3570	102178405	ZNF451	NA	down	-Inf	0.943113
GO:0006351	transcription, DNA-dependent	biological_process	10	circRNA4049	102188173	PAPOLA	NA	down	-Inf	0.943113
GO:0006351	transcription, DNA-dependent	biological_process	10	circRNA4147	102176494	JMJD1C	NA	down	-Inf	0.943113
GO:0006351	transcription, DNA-dependent	biological_process	10	circRNA43	102173271	SMARCA1	SWI/SNF related, matrix associated, actin dependent regulator of chromatin, subfamily a, member 1	down	-Inf	0.943113
GO:0006351	transcription, DNA-dependent	biological_process	10	circRNA4394	102170507	KDM4B	lysine (K)-specific demethylase 4B	down	-Inf	0.943113
GO:0006351	transcription, DNA-dependent	biological_process	10	circRNA44	102173271	SMARCA1	SWI/SNF related, matrix associated, actin dependent regulator of chromatin, subfamily a, member 1	down	-Inf	0.943113
GO:0006351	transcription, DNA-dependent	biological_process	10	circRNA4470	102184804	NSD1	NA	down	-Inf	0.943113
GO:0006351	transcription, DNA-dependent	biological_process	10	circRNA4790	102170128	RFC1	replication factor C (activator 1) 1, 145kDa	down	-Inf	0.943113
GO:0006351	transcription, DNA-dependent	biological_process	10	circRNA4791	102170128	RFC1	replication factor C (activator 1) 1, 145kDa	down	-Inf	0.943113
GO:0006351	transcription, DNA-dependent	biological_process	10	circRNA5464	102174901	HBP1	NA	down	-Inf	0.943113
GO:0003676	nucleic acid binding	molecular_function	5	circRNA4394	102170507	KDM4B	lysine (K)-specific demethylase 4B	down	-Inf	0.94981
GO:0003676	nucleic acid binding	molecular_function	5	circRNA5613	102178510	PARP12	NA	up	1.73025	0.94981
GO:0005516	calmodulin binding	molecular_function	5	circRNA3295	102177493	MYH11	NA	down	-Inf	0.95419
GO:0043565	sequence-specific DNA binding	molecular_function	7	circRNA2258	102184827	TRPS1	NA	down	-Inf	0.980857
GO:0046872	metal ion binding	molecular_function	6	circRNA10081	102182279	FGD6	NA	up	Inf	0.987918
GO:0046872	metal ion binding	molecular_function	6	circRNA11221	102172543	MAP3K4	mitogen-activated protein kinase kinase kinase 4	up	Inf	0.987918
GO:0046872	metal ion binding	molecular_function	6	circRNA11324	102176042	UNC13B	NA	up	3.11004	0.987918
GO:0046872	metal ion binding	molecular_function	6	circRNA11325	102176042	UNC13B	NA	up	2.98297	0.987918
GO:0046872	metal ion binding	molecular_function	6	circRNA1151	102177343	MYO9A	NA	down	-Inf	0.987918
GO:0046872	metal ion binding	molecular_function	6	circRNA1947	102171902	NEK7	NIMA-related kinase 7	down	-Inf	0.987918
GO:0046872	metal ion binding	molecular_function	6	circRNA4147	102176494	JMJD1C	NA	down	-Inf	0.987918
GO:0046872	metal ion binding	molecular_function	6	circRNA4586	102188136	ZFYVE16	NA	down	-Inf	0.987918
GO:0046872	metal ion binding	molecular_function	6	circRNA7296	102172543	MAP3K4	mitogen-activated protein kinase kinase kinase 4	down	-Inf	0.987918
GO:0046872	metal ion binding	molecular_function	6	circRNA732	102174216	PRKD3	NA	down	-Inf	0.987918
GO:0046872	metal ion binding	molecular_function	6	circRNA8016	102191627	PCCA	NA	up	Inf	0.987918
GO:0046872	metal ion binding	molecular_function	6	circRNA971	102187686	CPSF3	NA	down	-Inf	0.987918
GO:0003677	DNA binding	molecular_function	6	circRNA1132	102187593	DENND4A	NA	down	-Inf	0.988466
GO:0003677	DNA binding	molecular_function	6	circRNA2063	102186786	TRIM21	NA	down	-Inf	0.988466
GO:0003677	DNA binding	molecular_function	6	circRNA2784	102174420	ZNF527	NA	down	-Inf	0.988466
GO:0003677	DNA binding	molecular_function	6	circRNA3235	102173802	ZNF532	NA	down	-Inf	0.988466
GO:0003677	DNA binding	molecular_function	6	circRNA3369	102187285	ZKSCAN5	NA	down	-Inf	0.988466
GO:0003677	DNA binding	molecular_function	6	circRNA3461	102173423	MITF	microphthalmia-associated transcription factor	down	-Inf	0.988466
GO:0003677	DNA binding	molecular_function	6	circRNA3570	102178405	ZNF451	NA	down	-Inf	0.988466
GO:0003677	DNA binding	molecular_function	6	circRNA3925	102173888	CHD2	NA	down	-Inf	0.988466
GO:0003677	DNA binding	molecular_function	6	circRNA43	102173271	SMARCA1	SWI/SNF related, matrix associated, actin dependent regulator of chromatin, subfamily a, member 1	down	-Inf	0.988466
GO:0003677	DNA binding	molecular_function	6	circRNA44	102173271	SMARCA1	SWI/SNF related, matrix associated, actin dependent regulator of chromatin, subfamily a, member 1	down	-Inf	0.988466
GO:0003677	DNA binding	molecular_function	6	circRNA4869	102183497	CENPC	NA	down	-Inf	0.988466
GO:0003677	DNA binding	molecular_function	6	circRNA5464	102174901	HBP1	NA	down	-Inf	0.988466
GO:0003677	DNA binding	molecular_function	6	circRNA6947	102168775	MCM3AP	minichromosome maintenance complex component 3 associated protein	down	-Inf	0.988466
GO:0003700	sequence-specific DNA binding transcription factor activity	molecular_function	4	circRNA2258	102184827	TRPS1	NA	down	-Inf	0.991098
GO:0003700	sequence-specific DNA binding transcription factor activity	molecular_function	4	circRNA3369	102187285	ZKSCAN5	NA	down	-Inf	0.991098
GO:0003700	sequence-specific DNA binding transcription factor activity	molecular_function	4	circRNA5275	102172132	YBX3	Y box binding protein 3	down	-Inf	0.991098
GO:0003779	actin binding	molecular_function	6	circRNA3295	102177493	MYH11	NA	down	-Inf	0.993597
