# Supplementary material for: Analyses of circRNA profiling during the development from pre-receptive to receptive phases in the goat endometrium
Source: J Anim Sci Biotechnol. 2019 Apr 25;10:34. doi: 10.1186/s40104-019-0339-4 (PMC6482587; doi:10.1186/s40104-019-0339-4)
Supplement: Supplementary file 8 — Table S7. Sgnificant GO terms of hgDEC. (XLS) (XLS 177 kb) [file 40104_2019_339_MOESM8_ESM.xls]

## Sheet: Sheet1
GO_ID	GO_Term	GO_Function	GO_class	S gene number	TS gene number	B gene number	TB gene number	pvalue
GO:0090263	positive regulation of canonical Wnt receptor signaling pathway	biological_process	11	4	243	6	4643	0.00010106
GO:0005874	microtubule	cellular_component	11	14	243	90	4643	0.00020184
GO:0030675	Rac GTPase activator activity	molecular_function	8	3	243	4	4643	0.000544754
GO:0000209	protein polyubiquitination	biological_process	11	5	243	18	4643	0.00184013
GO:0005814	centriole	cellular_component	10	6	243	27	4643	0.00225647
GO:0000784	nuclear chromosome, telomeric region	cellular_component	13	3	243	6	4643	0.00251731
GO:0070213	protein auto-ADP-ribosylation	biological_process	10	2	243	2	4643	0.00272846
GO:0070198	protein localization to chromosome, telomeric region	biological_process	9	2	243	2	4643	0.00272846
GO:0035583	negative regulation of transforming growth factor beta receptor signaling pathway by extracellular sequestering of TGFbeta	biological_process	13	2	243	2	4643	0.00272846
GO:0003950	NAD+ ADP-ribosyltransferase activity	molecular_function	7	4	243	13	4643	0.00359685
GO:0000242	pericentriolar material	cellular_component	10	3	243	7	4643	0.0042357
GO:0051225	spindle assembly	biological_process	8	3	243	8	4643	0.00651691
GO:0016020	membrane	cellular_component	3	11	243	91	4643	0.00738671
GO:0000723	telomere maintenance	biological_process	9	2	243	3	4643	0.00790201
GO:0032212	positive regulation of telomere maintenance via telomerase	biological_process	13	2	243	3	4643	0.00790201
GO:0032934	sterol binding	molecular_function	6	2	243	3	4643	0.00790201
GO:0005829	cytosol	cellular_component	9	35	243	457	4643	0.0124584
GO:0005694	chromosome	cellular_component	9	4	243	19	4643	0.015224
GO:0072383	plus-end-directed vesicle transport along microtubule	biological_process	10	2	243	4	4643	0.0152593
GO:0006699	bile acid biosynthetic process	biological_process	9	2	243	4	4643	0.0152593
GO:0005085	guanyl-nucleotide exchange factor activity	molecular_function	3	4	243	21	4643	0.0216602
GO:0005201	extracellular matrix structural constituent	molecular_function	4	3	243	12	4643	0.0219142
GO:0005813	centrosome	cellular_component	9	9	243	80	4643	0.0228358
GO:0048471	perinuclear region of cytoplasm	cellular_component	9	10	243	94	4643	0.0240801
GO:0000123	histone acetyltransferase complex	cellular_component	8	2	243	5	4643	0.0245593
GO:0005487	nucleocytoplasmic transporter activity	molecular_function	4	2	243	5	4643	0.0245593
GO:0004714	transmembrane receptor protein tyrosine kinase activity	molecular_function	9	3	243	13	4643	0.0274094
GO:0006814	sodium ion transport	biological_process	8	3	243	14	4643	0.0335671
GO:0030246	carbohydrate binding	molecular_function	4	2	243	6	4643	0.0355803
GO:0006935	chemotaxis	biological_process	5	2	243	6	4643	0.0355803
GO:0048365	Rac GTPase binding	molecular_function	10	2	243	6	4643	0.0355803
GO:0005819	spindle	cellular_component	9	4	243	25	4643	0.0389065
GO:0005515	protein binding	molecular_function	4	38	243	548	4643	0.0395066
GO:0010827	regulation of glucose transport	biological_process	9	3	243	15	4643	0.0403786
GO:0000236	mitotic prometaphase	biological_process	7	4	243	26	4643	0.0441569
GO:0006606	protein import into nucleus	biological_process	6	2	243	7	4643	0.0481182
GO:0031080	Nup107-160 complex	cellular_component	13	2	243	7	4643	0.0481182
GO:0045787	positive regulation of cell cycle	biological_process	6	2	243	7	4643	0.0481182
GO:0051297	centrosome organization	biological_process	8	2	243	7	4643	0.0481182
GO:0018107	peptidyl-threonine phosphorylation	biological_process	9	2	243	7	4643	0.0481182
GO:0000777	condensed chromosome kinetochore	cellular_component	10	4	243	27	4643	0.0497848
GO:0004771	sterol esterase activity	molecular_function	7	1	243	1	4643	0.0523369
GO:0050847	progesterone receptor signaling pathway	biological_process	9	1	243	1	4643	0.0523369
GO:0019531	oxalate transmembrane transporter activity	molecular_function	9	1	243	1	4643	0.0523369
GO:0021587	cerebellum morphogenesis	biological_process	12	1	243	1	4643	0.0523369
GO:0060828	regulation of canonical Wnt receptor signaling pathway	biological_process	10	1	243	1	4643	0.0523369
GO:0035682	toll-like receptor 21 signaling pathway	biological_process	9	1	243	1	4643	0.0523369
GO:0018149	peptide cross-linking	biological_process	8	1	243	1	4643	0.0523369
GO:0032450	maltose alpha-glucosidase activity	molecular_function	9	1	243	1	4643	0.0523369
GO:0050682	AF-2 domain binding	molecular_function	6	1	243	1	4643	0.0523369
GO:0030573	bile acid catabolic process	biological_process	9	1	243	1	4643	0.0523369
GO:0051084	'de novo' posttranslational protein folding	biological_process	9	1	243	1	4643	0.0523369
GO:0007416	synapse assembly	biological_process	6	1	243	1	4643	0.0523369
GO:0008898	homocysteine S-methyltransferase activity	molecular_function	8	1	243	1	4643	0.0523369
GO:0035419	activation of MAPK activity involved in innate immune response	biological_process	7	1	243	1	4643	0.0523369
GO:0005260	channel-conductance-controlling ATPase activity	molecular_function	13	1	243	1	4643	0.0523369
GO:0034695	response to prostaglandin E stimulus	biological_process	7	1	243	1	4643	0.0523369
GO:0014029	neural crest formation	biological_process	11	1	243	1	4643	0.0523369
GO:0090118	receptor-mediated endocytosis of low-density lipoprotein particle involved in cholesterol transport	biological_process	7	1	243	1	4643	0.0523369
GO:0015116	sulfate transmembrane transporter activity	molecular_function	9	1	243	1	4643	0.0523369
GO:0090086	negative regulation of protein deubiquitination	biological_process	12	1	243	1	4643	0.0523369
GO:0070123	transforming growth factor beta receptor activity, type III	molecular_function	11	1	243	1	4643	0.0523369
GO:0010867	positive regulation of triglyceride biosynthetic process	biological_process	10	1	243	1	4643	0.0523369
GO:0004909	interleukin-1, Type I, activating receptor activity	molecular_function	8	1	243	1	4643	0.0523369
GO:0032861	activation of Rap GTPase activity	biological_process	18	1	243	1	4643	0.0523369
GO:0032354	response to follicle-stimulating hormone stimulus	biological_process	7	1	243	1	4643	0.0523369
GO:0030144	alpha-1,6-mannosylglycoprotein 6-beta-N-acetylglucosaminyltransferase activity	molecular_function	8	1	243	1	4643	0.0523369
GO:0003344	pericardium morphogenesis	biological_process	8	1	243	1	4643	0.0523369
GO:0034154	toll-like receptor 7 signaling pathway	biological_process	9	1	243	1	4643	0.0523369
GO:0016790	thiolester hydrolase activity	molecular_function	6	1	243	1	4643	0.0523369
GO:0042558	pteridine-containing compound metabolic process	biological_process	6	1	243	1	4643	0.0523369
GO:0001533	cornified envelope	cellular_component	6	1	243	1	4643	0.0523369
GO:0071391	cellular response to estrogen stimulus	biological_process	9	1	243	1	4643	0.0523369
GO:0035459	cargo loading into vesicle	biological_process	5	1	243	1	4643	0.0523369
GO:0000093	mitotic telophase	biological_process	7	1	243	1	4643	0.0523369
GO:0031624	ubiquitin conjugating enzyme binding	molecular_function	7	1	243	1	4643	0.0523369
GO:0001527	microfibril	cellular_component	7	1	243	1	4643	0.0523369
GO:2000055	positive regulation of Wnt receptor signaling pathway involved in dorsal/ventral axis specification	biological_process	11	1	243	1	4643	0.0523369
GO:0043492	ATPase activity, coupled to movement of substances	molecular_function	11	1	243	1	4643	0.0523369
GO:0044088	regulation of vacuole organization	biological_process	6	1	243	1	4643	0.0523369
GO:0043257	laminin-8 complex	cellular_component	9	1	243	1	4643	0.0523369
GO:0072368	regulation of lipid transport by negative regulation of transcription from RNA polymerase II promoter	biological_process	13	1	243	1	4643	0.0523369
GO:0035681	toll-like receptor 15 signaling pathway	biological_process	9	1	243	1	4643	0.0523369
GO:0016508	long-chain-enoyl-CoA hydratase activity	molecular_function	7	1	243	1	4643	0.0523369
GO:2000191	regulation of fatty acid transport	biological_process	11	1	243	1	4643	0.0523369
GO:0033160	positive regulation of protein import into nucleus, translocation	biological_process	7	1	243	1	4643	0.0523369
GO:0019210	kinase inhibitor activity	molecular_function	5	1	243	1	4643	0.0523369
GO:0018345	protein palmitoylation	biological_process	9	1	243	1	4643	0.0523369
GO:0033129	positive regulation of histone phosphorylation	biological_process	11	1	243	1	4643	0.0523369
GO:0016409	palmitoyltransferase activity	molecular_function	7	1	243	1	4643	0.0523369
GO:0017160	Ral GTPase binding	molecular_function	9	1	243	1	4643	0.0523369
GO:0030241	skeletal muscle myosin thick filament assembly	biological_process	10	1	243	1	4643	0.0523369
GO:0000780	condensed nuclear chromosome, centromeric region	cellular_component	13	1	243	1	4643	0.0523369
GO:0000089	mitotic metaphase	biological_process	7	1	243	1	4643	0.0523369
GO:0008242	omega peptidase activity	molecular_function	8	1	243	1	4643	0.0523369
GO:0034146	toll-like receptor 5 signaling pathway	biological_process	9	1	243	1	4643	0.0523369
GO:0006687	glycosphingolipid metabolic process	biological_process	7	1	243	1	4643	0.0523369
GO:0019534	toxin transporter activity	molecular_function	4	1	243	1	4643	0.0523369
GO:0016004	phospholipase activator activity	molecular_function	6	1	243	1	4643	0.0523369
GO:0042267	natural killer cell mediated cytotoxicity	biological_process	5	1	243	1	4643	0.0523369
GO:0090244	Wnt receptor signaling pathway involved in somitogenesis	biological_process	9	1	243	1	4643	0.0523369
GO:0015701	bicarbonate transport	biological_process	8	1	243	1	4643	0.0523369
GO:0048488	synaptic vesicle endocytosis	biological_process	10	1	243	1	4643	0.0523369
GO:0033782	24-hydroxycholesterol 7alpha-hydroxylase activity	molecular_function	7	1	243	1	4643	0.0523369
GO:0070212	protein poly-ADP-ribosylation	biological_process	10	1	243	1	4643	0.0523369
GO:0052629	phosphatidylinositol-3,5-bisphosphate 3-phosphatase activity	molecular_function	10	1	243	1	4643	0.0523369
GO:0043024	ribosomal small subunit binding	molecular_function	5	1	243	1	4643	0.0523369
GO:0072362	regulation of glycolysis by negative regulation of transcription from RNA polymerase II promoter	biological_process	13	1	243	1	4643	0.0523369
GO:0042405	nuclear inclusion body	cellular_component	8	1	243	1	4643	0.0523369
GO:0004349	glutamate 5-kinase activity	molecular_function	8	1	243	1	4643	0.0523369
GO:0051591	response to cAMP	biological_process	7	1	243	1	4643	0.0523369
GO:0005315	inorganic phosphate transmembrane transporter activity	molecular_function	7	1	243	1	4643	0.0523369
GO:0033989	3alpha,7alpha,12alpha-trihydroxy-5beta-cholest-24-enoyl-CoA hydratase activity	molecular_function	7	1	243	1	4643	0.0523369
GO:0051739	ammonia transmembrane transporter activity	NA	NA	1	243	1	4643	0.0523369
GO:0051345	positive regulation of hydrolase activity	biological_process	6	1	243	1	4643	0.0523369
GO:0019215	intermediate filament binding	molecular_function	6	1	243	1	4643	0.0523369
GO:0008321	Ral guanyl-nucleotide exchange factor activity	molecular_function	5	1	243	1	4643	0.0523369
GO:0055070	copper ion homeostasis	biological_process	11	1	243	1	4643	0.0523369
GO:0004350	glutamate-5-semialdehyde dehydrogenase activity	molecular_function	7	1	243	1	4643	0.0523369
GO:0015798	myo-inositol transport	biological_process	7	1	243	1	4643	0.0523369
GO:0045109	intermediate filament organization	biological_process	7	1	243	1	4643	0.0523369
GO:0006428	isoleucyl-tRNA aminoacylation	biological_process	13	1	243	1	4643	0.0523369
GO:0016572	histone phosphorylation	biological_process	9	1	243	1	4643	0.0523369
GO:0005607	laminin-2 complex	cellular_component	9	1	243	1	4643	0.0523369
GO:0019885	antigen processing and presentation of endogenous peptide antigen via MHC class I	biological_process	7	1	243	1	4643	0.0523369
GO:0034699	response to luteinizing hormone stimulus	biological_process	7	1	243	1	4643	0.0523369
GO:0006561	proline biosynthetic process	biological_process	10	1	243	1	4643	0.0523369
GO:0030321	transepithelial chloride transport	biological_process	9	1	243	1	4643	0.0523369
GO:0034392	negative regulation of smooth muscle cell apoptosis	biological_process	12	1	243	1	4643	0.0523369
GO:0034673	inhibin-betaglycan-ActRII complex	cellular_component	7	1	243	1	4643	0.0523369
GO:0042476	odontogenesis	biological_process	9	1	243	1	4643	0.0523369
GO:0006563	L-serine metabolic process	biological_process	9	1	243	1	4643	0.0523369
GO:0090245	axis elongation involved in somitogenesis	biological_process	10	1	243	1	4643	0.0523369
GO:0071397	cellular response to cholesterol	biological_process	9	1	243	1	4643	0.0523369
GO:0061003	positive regulation of dendritic spine morphogenesis	biological_process	11	1	243	1	4643	0.0523369
GO:0071936	coreceptor activity involved in Wnt receptor signaling pathway	molecular_function	6	1	243	1	4643	0.0523369
GO:0007602	phototransduction	biological_process	7	1	243	1	4643	0.0523369
GO:0008511	sodium:potassium:chloride symporter activity	molecular_function	11	1	243	1	4643	0.0523369
GO:0035413	positive regulation of catenin import into nucleus	biological_process	7	1	243	1	4643	0.0523369
GO:0034056	estrogen response element binding	molecular_function	9	1	243	1	4643	0.0523369
GO:0060346	bone trabecula formation	biological_process	9	1	243	1	4643	0.0523369
GO:0043388	positive regulation of DNA binding	biological_process	7	1	243	1	4643	0.0523369
GO:0035121	tail morphogenesis	biological_process	NA	1	243	1	4643	0.0523369
GO:0030378	serine racemase activity	molecular_function	9	1	243	1	4643	0.0523369
GO:0060318	definitive erythrocyte differentiation	biological_process	7	1	243	1	4643	0.0523369
GO:0015106	bicarbonate transmembrane transporter activity	molecular_function	9	1	243	1	4643	0.0523369
GO:0006677	glycosylceramide metabolic process	biological_process	8	1	243	1	4643	0.0523369
GO:0032510	endosome to lysosome transport via multivesicular body sorting pathway	biological_process	8	1	243	1	4643	0.0523369
GO:0005151	interleukin-1, Type II receptor binding	molecular_function	8	1	243	1	4643	0.0523369
GO:0004822	isoleucine-tRNA ligase activity	molecular_function	8	1	243	1	4643	0.0523369
GO:0070634	transepithelial ammonium transport	biological_process	9	1	243	1	4643	0.0523369
GO:0030516	regulation of axon extension	biological_process	9	1	243	1	4643	0.0523369
GO:0005579	membrane attack complex	cellular_component	7	1	243	1	4643	0.0523369
GO:0007095	mitotic cell cycle G2/M transition DNA damage checkpoint	biological_process	13	1	243	1	4643	0.0523369
GO:0008721	D-serine ammonia-lyase activity	molecular_function	7	1	243	1	4643	0.0523369
GO:0008705	methionine synthase activity	molecular_function	8	1	243	1	4643	0.0523369
GO:0010747	positive regulation of plasma membrane long-chain fatty acid transport	biological_process	11	1	243	1	4643	0.0523369
GO:0043089	positive regulation of Cdc42 GTPase activity	biological_process	18	1	243	1	4643	0.0523369
GO:0032438	melanosome organization	biological_process	7	1	243	1	4643	0.0523369
GO:0010259	multicellular organismal aging	biological_process	6	1	243	1	4643	0.0523369
GO:0030174	regulation of DNA-dependent DNA replication initiation	biological_process	12	1	243	1	4643	0.0523369
GO:0030917	midbrain-hindbrain boundary development	biological_process	10	1	243	1	4643	0.0523369
GO:0051393	alpha-actinin binding	molecular_function	7	1	243	1	4643	0.0523369
GO:0060317	cardiac epithelial to mesenchymal transition	biological_process	11	1	243	1	4643	0.0523369
GO:0030506	ankyrin binding	molecular_function	6	1	243	1	4643	0.0523369
GO:0042799	histone methyltransferase activity	molecular_function	11	1	243	1	4643	0.0523369
GO:0015248	sterol transporter activity	molecular_function	6	1	243	1	4643	0.0523369
GO:0060152	microtubule-based peroxisome localization	biological_process	6	1	243	1	4643	0.0523369
GO:0060535	trachea cartilage morphogenesis	biological_process	10	1	243	1	4643	0.0523369
GO:0045162	clustering of voltage-gated sodium channels	biological_process	13	1	243	1	4643	0.0523369
GO:0060347	heart trabecula formation	biological_process	11	1	243	1	4643	0.0523369
GO:0000308	cytoplasmic cyclin-dependent protein kinase holoenzyme complex	cellular_component	8	1	243	1	4643	0.0523369
GO:0003723	RNA binding	molecular_function	6	15	243	183	4643	0.054483
GO:0016055	Wnt receptor signaling pathway	biological_process	8	5	243	40	4643	0.055616
GO:0045202	synapse	cellular_component	3	4	243	28	4643	0.0557884
GO:0030145	manganese ion binding	molecular_function	8	3	243	17	4643	0.0559052
GO:0007264	small GTPase mediated signal transduction	biological_process	8	8	243	80	4643	0.0563178
GO:0005524	ATP binding	molecular_function	9	43	243	651	4643	0.0579779
GO:0051865	protein autoubiquitination	biological_process	11	2	243	8	4643	0.0619853
GO:0051020	GTPase binding	molecular_function	6	2	243	8	4643	0.0619853
GO:0031410	cytoplasmic vesicle	cellular_component	9	2	243	8	4643	0.0619853
GO:0015758	glucose transport	biological_process	8	3	243	18	4643	0.0645817
GO:0006310	DNA recombination	biological_process	9	3	243	18	4643	0.0645817
GO:0000086	G2/M transition of mitotic cell cycle	biological_process	8	4	243	31	4643	0.0760116
GO:0060021	palate development	biological_process	5	2	243	9	4643	0.0770094
GO:0006607	NLS-bearing substrate import into nucleus	biological_process	7	2	243	9	4643	0.0770094
GO:0007169	transmembrane receptor protein tyrosine kinase signaling pathway	biological_process	9	2	243	9	4643	0.0770094
GO:0046966	thyroid hormone receptor binding	molecular_function	8	2	243	9	4643	0.0770094
GO:0051091	positive regulation of sequence-specific DNA binding transcription factor activity	biological_process	13	2	243	9	4643	0.0770094
GO:0005876	spindle microtubule	cellular_component	10	2	243	9	4643	0.0770094
GO:0005975	carbohydrate metabolic process	biological_process	5	4	243	32	4643	0.0834694
GO:0044255	cellular lipid metabolic process	biological_process	5	2	243	10	4643	0.0930324
GO:0006486	protein glycosylation	biological_process	8	2	243	10	4643	0.0930324
GO:0016032	viral reproduction	biological_process	5	5	243	47	4643	0.0970179
GO:0003714	transcription corepressor activity	molecular_function	6	4	243	34	4643	0.0994101
GO:0032588	trans-Golgi network membrane	cellular_component	11	1	243	2	4643	0.101945
GO:0022891	substrate-specific transmembrane transporter activity	molecular_function	5	1	243	2	4643	0.101945
GO:0005663	DNA replication factor C complex	cellular_component	12	1	243	2	4643	0.101945
GO:0015301	anion:anion antiporter activity	molecular_function	8	1	243	2	4643	0.101945
GO:0048870	cell motility	biological_process	6	1	243	2	4643	0.101945
GO:0006939	smooth muscle contraction	biological_process	8	1	243	2	4643	0.101945
GO:0031491	nucleosome binding	molecular_function	5	1	243	2	4643	0.101945
GO:0071539	protein localization to centrosome	biological_process	9	1	243	2	4643	0.101945
GO:0048739	cardiac muscle fiber development	biological_process	10	1	243	2	4643	0.101945
GO:0052655	L-valine transaminase activity	molecular_function	8	1	243	2	4643	0.101945
GO:0005109	frizzled binding	molecular_function	7	1	243	2	4643	0.101945
GO:0001102	RNA polymerase II activating transcription factor binding	molecular_function	7	1	243	2	4643	0.101945
GO:0008409	5'-3' exonuclease activity	molecular_function	8	1	243	2	4643	0.101945
GO:0035005	phosphatidylinositol-4-phosphate 3-kinase activity	molecular_function	8	1	243	2	4643	0.101945
GO:0030056	hemidesmosome	cellular_component	5	1	243	2	4643	0.101945
GO:0004591	oxoglutarate dehydrogenase	molecular_function	7	1	243	2	4643	0.101945
GO:0042359	vitamin D metabolic process	biological_process	7	1	243	2	4643	0.101945
GO:0032066	nucleolus to nucleoplasm transport	biological_process	6	1	243	2	4643	0.101945
GO:0071233	cellular response to leucine	biological_process	8	1	243	2	4643	0.101945
GO:0009611	response to wounding	biological_process	5	1	243	2	4643	0.101945
GO:0005520	insulin-like growth factor binding	molecular_function	6	1	243	2	4643	0.101945
GO:0090009	primitive streak formation	biological_process	10	1	243	2	4643	0.101945
GO:0004630	phospholipase D activity	molecular_function	8	1	243	2	4643	0.101945
GO:0001671	ATPase activator activity	molecular_function	5	1	243	2	4643	0.101945
GO:0051895	negative regulation of focal adhesion assembly	biological_process	11	1	243	2	4643	0.101945
GO:0043140	ATP-dependent 3'-5' DNA helicase activity	molecular_function	12	1	243	2	4643	0.101945
GO:0035035	histone acetyltransferase binding	molecular_function	6	1	243	2	4643	0.101945
GO:0006434	seryl-tRNA aminoacylation	biological_process	13	1	243	2	4643	0.101945
GO:0034450	ubiquitin-ubiquitin ligase activity	molecular_function	8	1	243	2	4643	0.101945
GO:0010457	centriole-centriole cohesion	biological_process	9	1	243	2	4643	0.101945
GO:0044332	Wnt receptor signaling pathway involved in dorsal/ventral axis specification	biological_process	9	1	243	2	4643	0.101945
GO:0009082	branched chain family amino acid biosynthetic process	biological_process	8	1	243	2	4643	0.101945
GO:0004521	endoribonuclease activity	molecular_function	8	1	243	2	4643	0.101945
GO:0030041	actin filament polymerization	biological_process	9	1	243	2	4643	0.101945
GO:0004623	phospholipase A2 activity	molecular_function	8	1	243	2	4643	0.101945
GO:0043141	ATP-dependent 5'-3' DNA helicase activity	molecular_function	12	1	243	2	4643	0.101945
GO:0008396	oxysterol 7-alpha-hydroxylase activity	molecular_function	7	1	243	2	4643	0.101945
GO:0018243	protein O-linked glycosylation via threonine	biological_process	10	1	243	2	4643	0.101945
GO:0043274	phospholipase binding	molecular_function	6	1	243	2	4643	0.101945
GO:0021794	thalamus development	biological_process	12	1	243	2	4643	0.101945
GO:0070728	leucine binding	molecular_function	8	1	243	2	4643	0.101945
GO:0004572	mannosyl-oligosaccharide 1,3-1,6-alpha-mannosidase activity	molecular_function	10	1	243	2	4643	0.101945
GO:0034451	centriolar satellite	cellular_component	10	1	243	2	4643	0.101945
GO:0018242	protein O-linked glycosylation via serine	biological_process	10	1	243	2	4643	0.101945
GO:0031954	positive regulation of protein autophosphorylation	biological_process	11	1	243	2	4643	0.101945
GO:0008373	sialyltransferase activity	molecular_function	6	1	243	2	4643	0.101945
GO:0046975	histone methyltransferase activity	molecular_function	11	1	243	2	4643	0.101945
GO:0015939	pantothenate metabolic process	biological_process	7	1	243	2	4643	0.101945
GO:0046328	regulation of JNK cascade	biological_process	12	1	243	2	4643	0.101945
GO:0045638	negative regulation of myeloid cell differentiation	biological_process	9	1	243	2	4643	0.101945
GO:0030870	Mre11 complex	cellular_component	11	1	243	2	4643	0.101945
GO:0051271	negative regulation of cellular component movement	biological_process	7	1	243	2	4643	0.101945
GO:0004658	propionyl-CoA carboxylase activity	molecular_function	7	1	243	2	4643	0.101945
GO:0005160	transforming growth factor beta receptor binding	molecular_function	7	1	243	2	4643	0.101945
GO:0052656	L-isoleucine transaminase activity	molecular_function	8	1	243	2	4643	0.101945
GO:0048311	mitochondrion distribution	biological_process	6	1	243	2	4643	0.101945
GO:0043330	response to exogenous dsRNA	biological_process	8	1	243	2	4643	0.101945
GO:0051497	negative regulation of stress fiber assembly	biological_process	10	1	243	2	4643	0.101945
GO:0009880	embryonic pattern specification	biological_process	7	1	243	2	4643	0.101945
GO:0070652	HAUS complex	cellular_component	12	1	243	2	4643	0.101945
GO:0004828	serine-tRNA ligase activity	molecular_function	8	1	243	2	4643	0.101945
GO:0032786	positive regulation of transcription elongation, DNA-dependent	biological_process	11	1	243	2	4643	0.101945
GO:0048251	elastic fiber assembly	biological_process	8	1	243	2	4643	0.101945
GO:0009378	four-way junction helicase activity	molecular_function	11	1	243	2	4643	0.101945
GO:0035261	external genitalia morphogenesis	biological_process	8	1	243	2	4643	0.101945
GO:0043259	laminin-10 complex	cellular_component	9	1	243	2	4643	0.101945
GO:0007584	response to nutrient	biological_process	7	1	243	2	4643	0.101945
GO:0070290	NAPE-specific phospholipase D activity	molecular_function	8	1	243	2	4643	0.101945
GO:0046599	regulation of centriole replication	biological_process	12	1	243	2	4643	0.101945
GO:0033674	positive regulation of kinase activity	biological_process	10	1	243	2	4643	0.101945
GO:0035066	positive regulation of histone acetylation	biological_process	11	1	243	2	4643	0.101945
GO:0051880	G-quadruplex DNA binding	molecular_function	8	1	243	2	4643	0.101945
GO:0030318	melanocyte differentiation	biological_process	10	1	243	2	4643	0.101945
GO:0006513	protein monoubiquitination	biological_process	11	1	243	2	4643	0.101945
GO:0034185	apolipoprotein binding	molecular_function	5	1	243	2	4643	0.101945
GO:0052654	L-leucine transaminase activity	molecular_function	8	1	243	2	4643	0.101945
GO:0015908	fatty acid transport	biological_process	10	1	243	2	4643	0.101945
GO:0034067	protein localization in Golgi apparatus	biological_process	8	1	243	2	4643	0.101945
GO:0060026	convergent extension	biological_process	7	1	243	2	4643	0.101945
GO:0016050	vesicle organization	biological_process	5	1	243	2	4643	0.101945
GO:0002378	immunoglobulin biosynthetic process	biological_process	6	1	243	2	4643	0.101945
GO:0007586	digestion	biological_process	5	1	243	2	4643	0.101945
GO:0070498	interleukin-1-mediated signaling pathway	biological_process	9	1	243	2	4643	0.101945
GO:0006398	histone mRNA 3'-end processing	biological_process	12	1	243	2	4643	0.101945
GO:0004559	alpha-mannosidase activity	molecular_function	8	1	243	2	4643	0.101945
GO:0005138	interleukin-6 receptor binding	molecular_function	7	1	243	2	4643	0.101945
GO:0043044	ATP-dependent chromatin remodeling	biological_process	9	1	243	2	4643	0.101945
GO:0047749	cholestanetriol 26-monooxygenase activity	molecular_function	7	1	243	2	4643	0.101945
GO:0003980	UDP-glucose:glycoprotein glucosyltransferase activity	molecular_function	8	1	243	2	4643	0.101945
GO:0006297	nucleotide-excision repair, DNA gap filling	biological_process	11	1	243	2	4643	0.101945
GO:0003941	L-serine ammonia-lyase activity	molecular_function	7	1	243	2	4643	0.101945
GO:0006013	mannose metabolic process	biological_process	9	1	243	2	4643	0.101945
GO:0000731	DNA synthesis involved in DNA repair	biological_process	9	1	243	2	4643	0.101945
GO:0060326	cell chemotaxis	biological_process	8	1	243	2	4643	0.101945
GO:0022038	corpus callosum development	biological_process	12	1	243	2	4643	0.101945
GO:0017116	single-stranded DNA-dependent ATP-dependent DNA helicase activity	molecular_function	12	1	243	2	4643	0.101945
GO:0030182	neuron differentiation	biological_process	9	1	243	2	4643	0.101945
GO:0051276	chromosome organization	biological_process	5	1	243	2	4643	0.101945
GO:0006957	complement activation, alternative pathway	biological_process	6	1	243	2	4643	0.101945
GO:0015279	store-operated calcium channel activity	molecular_function	10	1	243	2	4643	0.101945
GO:0005114	type II transforming growth factor beta receptor binding	molecular_function	8	1	243	2	4643	0.101945
GO:0071901	negative regulation of protein serine/threonine kinase activity	biological_process	12	1	243	2	4643	0.101945
GO:0009744	response to sucrose stimulus	biological_process	8	1	243	2	4643	0.101945
GO:0042578	phosphoric ester hydrolase activity	molecular_function	6	1	243	2	4643	0.101945
GO:0060389	pathway-restricted SMAD protein phosphorylation	biological_process	9	1	243	2	4643	0.101945
GO:0060444	branching involved in mammary gland duct morphogenesis	biological_process	8	1	243	2	4643	0.101945
GO:0031663	lipopolysaccharide-mediated signaling pathway	biological_process	8	1	243	2	4643	0.101945
GO:0070097	delta-catenin binding	molecular_function	5	1	243	2	4643	0.101945
GO:0060038	cardiac muscle cell proliferation	biological_process	11	1	243	2	4643	0.101945
GO:0004594	pantothenate kinase activity	molecular_function	7	1	243	2	4643	0.101945
GO:0050775	positive regulation of dendrite morphogenesis	biological_process	10	1	243	2	4643	0.101945
GO:0032138	single base insertion or deletion binding	molecular_function	11	1	243	2	4643	0.101945
GO:0045746	negative regulation of Notch signaling pathway	biological_process	10	1	243	2	4643	0.101945
GO:0022027	interkinetic nuclear migration	biological_process	12	1	243	2	4643	0.101945
GO:0035091	phosphatidylinositol binding	molecular_function	6	3	243	22	4643	0.104798
GO:0005625	soluble fraction	cellular_component	NA	4	243	35	4643	0.107873
GO:0009897	external side of plasma membrane	cellular_component	6	2	243	11	4643	0.10991
GO:0032403	protein complex binding	molecular_function	5	2	243	11	4643	0.10991
GO:0006406	mRNA export from nucleus	biological_process	7	2	243	11	4643	0.10991
GO:0005875	microtubule associated complex	cellular_component	11	2	243	11	4643	0.10991
GO:0006890	retrograde vesicle-mediated transport, Golgi to ER	biological_process	7	2	243	11	4643	0.10991
GO:0016579	protein deubiquitination	biological_process	10	2	243	11	4643	0.10991
GO:0010494	stress granule	cellular_component	10	2	243	11	4643	0.10991
GO:0005096	GTPase activator activity	molecular_function	5	5	243	49	4643	0.111091
GO:0005578	proteinaceous extracellular matrix	cellular_component	5	4	243	36	4643	0.116649
GO:0000922	spindle pole	cellular_component	10	4	243	37	4643	0.125726
GO:0006805	xenobiotic metabolic process	biological_process	5	2	243	12	4643	0.127509
GO:0005777	peroxisome	cellular_component	10	2	243	12	4643	0.127509
GO:0004177	aminopeptidase activity	molecular_function	8	2	243	12	4643	0.127509
GO:0008333	endosome to lysosome transport	biological_process	8	2	243	12	4643	0.127509
GO:0007094	mitotic cell cycle spindle assembly checkpoint	biological_process	15	2	243	12	4643	0.127509
GO:0016887	ATPase activity	molecular_function	9	3	243	24	4643	0.127809
GO:0012505	endomembrane system	cellular_component	5	3	243	25	4643	0.139932
GO:0007411	axon guidance	biological_process	7	6	243	68	4643	0.143442
GO:0030509	BMP signaling pathway	biological_process	13	2	243	13	4643	0.145709
GO:0005770	late endosome	cellular_component	10	2	243	13	4643	0.145709
GO:0001967	suckling behavior	biological_process	5	1	243	3	4643	0.148967
GO:0016939	kinesin II complex	cellular_component	13	1	243	3	4643	0.148967
GO:0043508	negative regulation of JUN kinase activity	biological_process	14	1	243	3	4643	0.148967
GO:0031297	replication fork processing	biological_process	12	1	243	3	4643	0.148967
GO:0032389	MutLalpha complex	cellular_component	8	1	243	3	4643	0.148967
GO:0015026	coreceptor activity	molecular_function	5	1	243	3	4643	0.148967
GO:0070628	proteasome binding	molecular_function	6	1	243	3	4643	0.148967
GO:0018076	N-terminal peptidyl-lysine acetylation	biological_process	11	1	243	3	4643	0.148967
GO:0046856	phosphatidylinositol dephosphorylation	biological_process	10	1	243	3	4643	0.148967
GO:0043631	RNA polyadenylation	biological_process	11	1	243	3	4643	0.148967
GO:0008568	microtubule-severing ATPase activity	molecular_function	11	1	243	3	4643	0.148967
GO:0005847	mRNA cleavage and polyadenylation specificity factor complex	cellular_component	14	1	243	3	4643	0.148967
GO:0016558	protein import into peroxisome matrix	biological_process	8	1	243	3	4643	0.148967
GO:0031575	mitotic cell cycle G1/S transition checkpoint	NA	NA	1	243	3	4643	0.148967
GO:0015937	coenzyme A biosynthetic process	biological_process	11	1	243	3	4643	0.148967
GO:0032982	myosin filament	cellular_component	12	1	243	3	4643	0.148967
GO:0009374	biotin binding	molecular_function	5	1	243	3	4643	0.148967
GO:0009749	response to glucose stimulus	biological_process	9	1	243	3	4643	0.148967
GO:0006271	DNA strand elongation involved in DNA replication	biological_process	11	1	243	3	4643	0.148967
GO:0033540	fatty acid beta-oxidation using acyl-CoA oxidase	biological_process	11	1	243	3	4643	0.148967
GO:0030016	myofibril	cellular_component	10	1	243	3	4643	0.148967
GO:0030330	DNA damage response, signal transduction by p53 class mediator	biological_process	9	1	243	3	4643	0.148967
GO:0016255	attachment of GPI anchor to protein	biological_process	10	1	243	3	4643	0.148967
GO:0009617	response to bacterium	biological_process	7	1	243	3	4643	0.148967
GO:0048596	embryonic camera-type eye morphogenesis	biological_process	9	1	243	3	4643	0.148967
GO:0045088	regulation of innate immune response	biological_process	6	1	243	3	4643	0.148967
GO:0030216	keratinocyte differentiation	biological_process	9	1	243	3	4643	0.148967
GO:0051384	response to glucocorticoid stimulus	biological_process	8	1	243	3	4643	0.148967
GO:0019894	kinesin binding	molecular_function	6	1	243	3	4643	0.148967
GO:0003689	DNA clamp loader activity	molecular_function	13	1	243	3	4643	0.148967
GO:0009267	cellular response to starvation	biological_process	8	1	243	3	4643	0.148967
GO:0005452	inorganic anion exchanger activity	molecular_function	9	1	243	3	4643	0.148967
GO:0004438	phosphatidylinositol-3-phosphatase activity	molecular_function	10	1	243	3	4643	0.148967
GO:0030971	receptor tyrosine kinase binding	molecular_function	6	1	243	3	4643	0.148967
GO:0031647	regulation of protein stability	biological_process	9	1	243	3	4643	0.148967
GO:0016589	NURF complex	cellular_component	13	1	243	3	4643	0.148967
GO:0017119	Golgi transport complex	cellular_component	11	1	243	3	4643	0.148967
GO:0016446	somatic hypermutation of immunoglobulin genes	biological_process	6	1	243	3	4643	0.148967
GO:0000090	mitotic anaphase	biological_process	7	1	243	3	4643	0.148967
GO:0032947	protein complex scaffold	molecular_function	4	1	243	3	4643	0.148967
GO:0060349	bone morphogenesis	biological_process	9	1	243	3	4643	0.148967
GO:0046965	retinoid X receptor binding	molecular_function	9	1	243	3	4643	0.148967
GO:0060765	regulation of androgen receptor signaling pathway	biological_process	10	1	243	3	4643	0.148967
GO:0050431	transforming growth factor beta binding	molecular_function	6	1	243	3	4643	0.148967
GO:0005041	low-density lipoprotein receptor activity	molecular_function	6	1	243	3	4643	0.148967
GO:0019835	cytolysis	biological_process	4	1	243	3	4643	0.148967
GO:0055010	ventricular cardiac muscle tissue morphogenesis	biological_process	12	1	243	3	4643	0.148967
GO:0010181	FMN binding	molecular_function	7	1	243	3	4643	0.148967
GO:0032330	regulation of chondrocyte differentiation	biological_process	8	1	243	3	4643	0.148967
GO:0043473	pigmentation	biological_process	4	1	243	3	4643	0.148967
GO:0046849	bone remodeling	biological_process	6	1	243	3	4643	0.148967
GO:0006813	potassium ion transport	biological_process	8	1	243	3	4643	0.148967
GO:0051258	protein polymerization	biological_process	9	1	243	3	4643	0.148967
GO:0000060	protein import into nucleus, translocation	biological_process	7	1	243	3	4643	0.148967
GO:0030976	thiamine pyrophosphate binding	molecular_function	6	1	243	3	4643	0.148967
GO:0070723	response to cholesterol	biological_process	8	1	243	3	4643	0.148967
GO:0050679	positive regulation of epithelial cell proliferation	biological_process	6	1	243	3	4643	0.148967
GO:0043687	post-translational protein modification	biological_process	8	3	243	26	4643	0.152424
GO:0000139	Golgi membrane	cellular_component	11	10	243	133	4643	0.156918
GO:0004867	serine-type endopeptidase inhibitor activity	molecular_function	7	2	243	14	4643	0.164399
GO:0005635	nuclear envelope	cellular_component	11	2	243	14	4643	0.164399
GO:0003777	microtubule motor activity	molecular_function	10	3	243	27	4643	0.165254
GO:0005792	microsome	cellular_component	NA	4	243	42	4643	0.175164
GO:0031901	early endosome membrane	cellular_component	11	3	243	28	4643	0.17839
GO:0006461	protein complex assembly	biological_process	7	3	243	28	4643	0.17839
GO:0005488	binding	molecular_function	3	11	243	154	4643	0.18134
GO:0030173	integral to Golgi membrane	cellular_component	13	2	243	15	4643	0.183479
GO:0008203	cholesterol metabolic process	biological_process	8	2	243	15	4643	0.183479
GO:0050681	androgen receptor binding	molecular_function	9	2	243	15	4643	0.183479
GO:0046847	filopodium assembly	biological_process	7	2	243	15	4643	0.183479
GO:0055085	transmembrane transport	biological_process	5	5	243	58	4643	0.185133
GO:0018279	protein N-linked glycosylation via asparagine	biological_process	10	3	243	29	4643	0.191801
GO:0005643	nuclear pore	cellular_component	12	3	243	29	4643	0.191801
GO:0051087	chaperone binding	molecular_function	5	1	243	4	4643	0.193536
GO:0051149	positive regulation of muscle cell differentiation	biological_process	9	1	243	4	4643	0.193536
GO:0035086	flagellar axoneme	NA	NA	1	243	4	4643	0.193536
GO:0004652	polynucleotide adenylyltransferase activity	molecular_function	8	1	243	4	4643	0.193536
GO:0001889	liver development	biological_process	8	1	243	4	4643	0.193536
GO:0000403	Y-form DNA binding	molecular_function	9	1	243	4	4643	0.193536
GO:0009395	phospholipid catabolic process	biological_process	7	1	243	4	4643	0.193536
GO:0007608	sensory perception of smell	biological_process	9	1	243	4	4643	0.193536
GO:0016853	isomerase activity	molecular_function	4	1	243	4	4643	0.193536
GO:0005543	phospholipid binding	molecular_function	5	1	243	4	4643	0.193536
GO:0006952	defense response	biological_process	5	1	243	4	4643	0.193536
GO:0043983	histone H4-K12 acetylation	biological_process	11	1	243	4	4643	0.193536
GO:0043981	histone H4-K5 acetylation	biological_process	11	1	243	4	4643	0.193536
GO:0043392	negative regulation of DNA binding	biological_process	7	1	243	4	4643	0.193536
GO:0006269	DNA replication, synthesis of RNA primer	biological_process	9	1	243	4	4643	0.193536
GO:0050768	negative regulation of neurogenesis	biological_process	10	1	243	4	4643	0.193536
GO:0017148	negative regulation of translation	biological_process	9	1	243	4	4643	0.193536
GO:0043982	histone H4-K8 acetylation	biological_process	11	1	243	4	4643	0.193536
GO:0050770	regulation of axonogenesis	biological_process	9	1	243	4	4643	0.193536
GO:0005540	hyaluronic acid binding	molecular_function	6	1	243	4	4643	0.193536
GO:0003857	3-hydroxyacyl-CoA dehydrogenase activity	molecular_function	7	1	243	4	4643	0.193536
GO:0046875	ephrin receptor binding	molecular_function	6	1	243	4	4643	0.193536
GO:0008080	N-acetyltransferase activity	molecular_function	8	1	243	4	4643	0.193536
GO:0004622	lysophospholipase activity	molecular_function	8	1	243	4	4643	0.193536
GO:0032420	stereocilium	cellular_component	7	1	243	4	4643	0.193536
GO:0004075	biotin carboxylase activity	molecular_function	6	1	243	4	4643	0.193536
GO:0005664	nuclear origin of replication recognition complex	cellular_component	13	1	243	4	4643	0.193536
GO:0006812	cation transport	biological_process	6	1	243	4	4643	0.193536
GO:0046934	phosphatidylinositol-4,5-bisphosphate 3-kinase activity	molecular_function	8	1	243	4	4643	0.193536
GO:0008139	nuclear localization sequence binding	molecular_function	7	1	243	4	4643	0.193536
GO:0030100	regulation of endocytosis	biological_process	6	1	243	4	4643	0.193536
GO:0007588	excretion	biological_process	6	1	243	4	4643	0.193536
GO:0060059	embryonic retina morphogenesis in camera-type eye	biological_process	8	1	243	4	4643	0.193536
GO:0031419	cobalamin binding	molecular_function	6	1	243	4	4643	0.193536
GO:0001837	epithelial to mesenchymal transition	biological_process	10	1	243	4	4643	0.193536
GO:0030520	estrogen receptor signaling pathway	biological_process	9	1	243	4	4643	0.193536
GO:0045294	alpha-catenin binding	molecular_function	5	1	243	4	4643	0.193536
GO:0000722	telomere maintenance via recombination	biological_process	10	1	243	4	4643	0.193536
GO:0016525	negative regulation of angiogenesis	biological_process	11	1	243	4	4643	0.193536
GO:0061001	regulation of dendritic spine morphogenesis	biological_process	10	1	243	4	4643	0.193536
GO:0004467	long-chain fatty acid-CoA ligase activity	molecular_function	7	1	243	4	4643	0.193536
GO:0007004	telomere maintenance via telomerase	biological_process	11	1	243	4	4643	0.193536
GO:0031648	protein destabilization	biological_process	10	1	243	4	4643	0.193536
GO:0001540	beta-amyloid binding	molecular_function	6	1	243	4	4643	0.193536
GO:0005057	receptor signaling protein activity	molecular_function	5	1	243	4	4643	0.193536
GO:0009409	response to cold	biological_process	5	1	243	4	4643	0.193536
GO:0042692	muscle cell differentiation	biological_process	7	1	243	4	4643	0.193536
GO:0000794	condensed nuclear chromosome	cellular_component	12	1	243	4	4643	0.193536
GO:0043923	positive regulation by host of viral transcription	biological_process	12	1	243	4	4643	0.193536
GO:0043088	regulation of Cdc42 GTPase activity	biological_process	17	1	243	4	4643	0.193536
GO:0006911	phagocytosis, engulfment	biological_process	6	1	243	4	4643	0.193536
GO:0004303	estradiol 17-beta-dehydrogenase activity	molecular_function	7	1	243	4	4643	0.193536
GO:0070584	mitochondrion morphogenesis	biological_process	6	1	243	4	4643	0.193536
GO:0042771	DNA damage response, signal transduction by p53 class mediator resulting in induction of apoptosis	biological_process	10	1	243	4	4643	0.193536
GO:0001933	negative regulation of protein phosphorylation	biological_process	10	1	243	4	4643	0.193536
GO:0045184	establishment of protein localization	biological_process	6	1	243	4	4643	0.193536
GO:0042623	ATPase activity, coupled	molecular_function	10	1	243	4	4643	0.193536
GO:0043507	positive regulation of JUN kinase activity	biological_process	14	1	243	4	4643	0.193536
GO:0050680	negative regulation of epithelial cell proliferation	biological_process	6	1	243	4	4643	0.193536
GO:0032201	telomere maintenance via semi-conservative replication	biological_process	11	1	243	4	4643	0.193536
GO:0043001	Golgi to plasma membrane protein transport	biological_process	9	1	243	4	4643	0.193536
GO:0031267	small GTPase binding	molecular_function	7	1	243	4	4643	0.193536
GO:0008013	beta-catenin binding	molecular_function	5	2	243	16	4643	0.202857
GO:0004842	ubiquitin-protein ligase activity	molecular_function	6	5	243	60	4643	0.20361
GO:0005089	Rho guanyl-nucleotide exchange factor activity	molecular_function	5	3	243	30	4643	0.205456
GO:0005788	endoplasmic reticulum lumen	cellular_component	11	3	243	30	4643	0.205456
GO:0006511	ubiquitin-dependent protein catabolic process	biological_process	9	4	243	46	4643	0.218719
GO:0001525	angiogenesis	biological_process	10	3	243	31	4643	0.219325
GO:0048015	phosphatidylinositol-mediated signaling	biological_process	9	2	243	17	4643	0.222451
GO:0018105	peptidyl-serine phosphorylation	biological_process	9	2	243	17	4643	0.222451
GO:0030529	ribonucleoprotein complex	cellular_component	7	2	243	17	4643	0.222451
GO:0019717	synaptosome	cellular_component	NA	2	243	17	4643	0.222451
GO:0034138	toll-like receptor 3 signaling pathway	biological_process	9	2	243	17	4643	0.222451
GO:0000932	cytoplasmic mRNA processing body	cellular_component	10	2	243	17	4643	0.222451
GO:0042981	regulation of apoptosis	biological_process	8	2	243	17	4643	0.222451
GO:0005887	integral to plasma membrane	cellular_component	7	9	243	128	4643	0.22579
GO:0001558	regulation of cell growth	biological_process	6	1	243	5	4643	0.23578
GO:0031252	cell leading edge	cellular_component	5	1	243	5	4643	0.23578
GO:0005606	laminin-1 complex	cellular_component	9	1	243	5	4643	0.23578
GO:0006337	nucleosome disassembly	biological_process	9	1	243	5	4643	0.23578
GO:0060325	face morphogenesis	biological_process	7	1	243	5	4643	0.23578
GO:0043627	response to estrogen stimulus	biological_process	7	1	243	5	4643	0.23578
GO:0008180	signalosome	cellular_component	11	1	243	5	4643	0.23578
GO:0000405	bubble DNA binding	molecular_function	9	1	243	5	4643	0.23578
GO:0043235	receptor complex	cellular_component	5	1	243	5	4643	0.23578
GO:0016881	acid-amino acid ligase activity	molecular_function	6	1	243	5	4643	0.23578
GO:0003724	RNA helicase activity	molecular_function	10	1	243	5	4643	0.23578
GO:0004518	nuclease activity	molecular_function	6	1	243	5	4643	0.23578
GO:0050839	cell adhesion molecule binding	molecular_function	5	1	243	5	4643	0.23578
GO:0045295	gamma-catenin binding	molecular_function	5	1	243	5	4643	0.23578
GO:0008235	metalloexopeptidase activity	molecular_function	8	1	243	5	4643	0.23578
GO:0010225	response to UV-C	biological_process	8	1	243	5	4643	0.23578
GO:0007413	axonal fasciculation	biological_process	7	1	243	5	4643	0.23578
GO:0032039	integrator complex	cellular_component	11	1	243	5	4643	0.23578
GO:0005776	autophagic vacuole	cellular_component	10	1	243	5	4643	0.23578
GO:0006816	calcium ion transport	biological_process	9	1	243	5	4643	0.23578
GO:0070577	histone acetyl-lysine binding	molecular_function	6	1	243	5	4643	0.23578
GO:0032508	DNA duplex unwinding	biological_process	11	1	243	5	4643	0.23578
GO:0030501	positive regulation of bone mineralization	biological_process	8	1	243	5	4643	0.23578
GO:0043410	positive regulation of MAPKKK cascade	biological_process	11	1	243	5	4643	0.23578
GO:0008233	peptidase activity	molecular_function	5	1	243	5	4643	0.23578
GO:0042813	Wnt-activated receptor activity	molecular_function	6	1	243	5	4643	0.23578
GO:0030676	Rac guanyl-nucleotide exchange factor activity	molecular_function	6	1	243	5	4643	0.23578
GO:0006635	fatty acid beta-oxidation	biological_process	10	1	243	5	4643	0.23578
GO:0032007	negative regulation of TOR signaling cascade	biological_process	10	1	243	5	4643	0.23578
GO:0005161	platelet-derived growth factor receptor binding	molecular_function	7	1	243	5	4643	0.23578
GO:0010508	positive regulation of autophagy	biological_process	8	1	243	5	4643	0.23578
GO:0007099	centriole replication	biological_process	11	1	243	5	4643	0.23578
GO:0000155	two-component sensor activity	molecular_function	9	1	243	5	4643	0.23578
GO:0006298	mismatch repair	biological_process	10	1	243	5	4643	0.23578
GO:0006622	protein targeting to lysosome	biological_process	8	1	243	5	4643	0.23578
GO:0015630	microtubule cytoskeleton	cellular_component	10	1	243	5	4643	0.23578
GO:0048013	ephrin receptor signaling pathway	biological_process	10	1	243	5	4643	0.23578
GO:0007052	mitotic spindle organization	biological_process	8	1	243	5	4643	0.23578
GO:0034134	toll-like receptor 2 signaling pathway	biological_process	9	2	243	18	4643	0.242185
GO:0006417	regulation of translation	biological_process	8	2	243	18	4643	0.242185
GO:0030165	PDZ domain binding	molecular_function	6	2	243	18	4643	0.242185
GO:0005794	Golgi apparatus	cellular_component	9	7	243	98	4643	0.251808
GO:0030027	lamellipodium	cellular_component	6	3	243	34	4643	0.26193
GO:0006974	response to DNA damage stimulus	biological_process	6	2	243	19	4643	0.26199
GO:0034142	toll-like receptor 4 signaling pathway	biological_process	9	2	243	19	4643	0.26199
GO:0002755	MyD88-dependent toll-like receptor signaling pathway	biological_process	9	2	243	19	4643	0.26199
GO:0006950	response to stress	biological_process	4	2	243	19	4643	0.26199
GO:0006364	rRNA processing	biological_process	11	2	243	19	4643	0.26199
GO:0017124	SH3 domain binding	molecular_function	6	4	243	50	4643	0.264802
GO:0005615	extracellular space	cellular_component	5	5	243	67	4643	0.272433
GO:0007026	negative regulation of microtubule depolymerization	biological_process	9	1	243	6	4643	0.27582
GO:0008047	enzyme activator activity	molecular_function	4	1	243	6	4643	0.27582
GO:0005871	kinesin complex	cellular_component	12	1	243	6	4643	0.27582
GO:0017147	Wnt-protein binding	molecular_function	5	1	243	6	4643	0.27582
GO:0034446	substrate adhesion-dependent cell spreading	biological_process	9	1	243	6	4643	0.27582
GO:0008536	Ran GTPase binding	molecular_function	9	1	243	6	4643	0.27582
GO:0046329	negative regulation of JNK cascade	biological_process	13	1	243	6	4643	0.27582
GO:0032869	cellular response to insulin stimulus	biological_process	9	1	243	6	4643	0.27582
GO:0042127	regulation of cell proliferation	biological_process	5	1	243	6	4643	0.27582
GO:0001843	neural tube closure	biological_process	12	1	243	6	4643	0.27582
GO:0006909	phagocytosis	biological_process	5	1	243	6	4643	0.27582
GO:0006605	protein targeting	biological_process	6	1	243	6	4643	0.27582
GO:0042475	odontogenesis of dentine-containing tooth	biological_process	10	1	243	6	4643	0.27582
GO:0016303	1-phosphatidylinositol-3-kinase activity	molecular_function	8	1	243	6	4643	0.27582
GO:0008217	regulation of blood pressure	biological_process	8	1	243	6	4643	0.27582
GO:0016180	snRNA processing	biological_process	11	1	243	6	4643	0.27582
GO:0005782	peroxisomal matrix	cellular_component	12	1	243	6	4643	0.27582
GO:0005024	transforming growth factor beta-activated receptor activity	molecular_function	10	1	243	6	4643	0.27582
GO:0006958	complement activation, classical pathway	biological_process	10	1	243	6	4643	0.27582
GO:0016922	ligand-dependent nuclear receptor binding	molecular_function	6	1	243	6	4643	0.27582
GO:0006509	membrane protein ectodomain proteolysis	biological_process	8	1	243	6	4643	0.27582
GO:0001570	vasculogenesis	biological_process	7	1	243	6	4643	0.27582
GO:0001932	regulation of protein phosphorylation	biological_process	9	1	243	6	4643	0.27582
GO:0001077	RNA polymerase II core promoter proximal region sequence-specific DNA binding transcription factor activity involved in positive regulation of transcription	molecular_function	7	1	243	6	4643	0.27582
GO:0030127	COPII vesicle coat	cellular_component	11	1	243	6	4643	0.27582
GO:0008408	3'-5' exonuclease activity	molecular_function	8	1	243	6	4643	0.27582
GO:0005942	phosphatidylinositol 3-kinase complex	cellular_component	11	1	243	6	4643	0.27582
GO:0006501	C-terminal protein lipidation	biological_process	9	1	243	6	4643	0.27582
GO:0031965	nuclear membrane	cellular_component	12	3	243	35	4643	0.276373
GO:0008201	heparin binding	molecular_function	6	2	243	20	4643	0.281807
GO:0000287	magnesium ion binding	molecular_function	7	5	243	69	4643	0.292981
GO:0000122	negative regulation of transcription from RNA polymerase II promoter	biological_process	12	4	243	53	4643	0.300458
GO:0001726	ruffle	cellular_component	6	2	243	21	4643	0.301579
GO:0006366	transcription from RNA polymerase II promoter	biological_process	11	3	243	37	4643	0.305466
GO:0015031	protein transport	biological_process	6	9	243	140	4643	0.310372
GO:0007205	activation of protein kinase C activity by G-protein coupled receptor protein signaling pathway	biological_process	9	1	243	7	4643	0.313771
GO:0006977	DNA damage response, signal transduction by p53 class mediator resulting in cell cycle arrest	biological_process	15	1	243	7	4643	0.313771
GO:0045749	negative regulation of S phase of mitotic cell cycle	biological_process	NA	1	243	7	4643	0.313771
GO:0030901	midbrain development	biological_process	10	1	243	7	4643	0.313771
GO:0043231	intracellular membrane-bounded organelle	cellular_component	8	1	243	7	4643	0.313771
GO:0016197	endosome transport	biological_process	6	1	243	7	4643	0.313771
GO:0030057	desmosome	cellular_component	5	1	243	7	4643	0.313771
GO:0042147	retrograde transport, endosome to Golgi	biological_process	7	1	243	7	4643	0.313771
GO:0030163	protein catabolic process	biological_process	7	1	243	7	4643	0.313771
GO:0031227	intrinsic to endoplasmic reticulum membrane	cellular_component	12	1	243	7	4643	0.313771
GO:0008643	carbohydrate transport	biological_process	5	1	243	7	4643	0.313771
GO:0006284	base-excision repair	biological_process	10	1	243	7	4643	0.313771
GO:0004012	phospholipid-translocating ATPase activity	molecular_function	12	1	243	7	4643	0.313771
GO:0007020	microtubule nucleation	biological_process	7	1	243	7	4643	0.313771
GO:0005547	phosphatidylinositol-3,4,5-trisphosphate binding	molecular_function	8	1	243	7	4643	0.313771
GO:0030331	estrogen receptor binding	molecular_function	9	1	243	7	4643	0.313771
GO:0005544	calcium-dependent phospholipid binding	molecular_function	6	1	243	7	4643	0.313771
GO:0045666	positive regulation of neuron differentiation	biological_process	11	1	243	7	4643	0.313771
GO:0000186	activation of MAPKK activity	biological_process	13	1	243	7	4643	0.313771
GO:0045444	fat cell differentiation	biological_process	7	1	243	7	4643	0.313771
GO:0005884	actin filament	cellular_component	11	1	243	7	4643	0.313771
GO:0005525	GTP binding	molecular_function	9	7	243	106	4643	0.318537
GO:0007160	cell-matrix adhesion	biological_process	6	2	243	22	4643	0.321257
GO:0016491	oxidoreductase activity	molecular_function	4	2	243	22	4643	0.321257
GO:0005783	endoplasmic reticulum	cellular_component	9	5	243	72	4643	0.32427
GO:0006260	DNA replication	biological_process	9	3	243	39	4643	0.334681
GO:0008624	induction of apoptosis by extracellular signals	NA	NA	2	243	23	4643	0.340797
GO:0004930	G-protein coupled receptor activity	molecular_function	6	2	243	23	4643	0.340797
GO:0034453	microtubule anchoring	biological_process	7	1	243	8	4643	0.34974
GO:0004003	ATP-dependent DNA helicase activity	molecular_function	11	1	243	8	4643	0.34974
GO:0070064	proline-rich region binding	molecular_function	5	1	243	8	4643	0.34974
GO:0030131	clathrin adaptor complex	cellular_component	11	1	243	8	4643	0.34974
GO:0004004	ATP-dependent RNA helicase activity	molecular_function	11	1	243	8	4643	0.34974
GO:0051059	NF-kappaB binding	molecular_function	6	1	243	8	4643	0.34974
GO:0005100	Rho GTPase activator activity	molecular_function	7	1	243	8	4643	0.34974
GO:0000226	microtubule cytoskeleton organization	biological_process	6	1	243	8	4643	0.34974
GO:0046332	SMAD binding	molecular_function	5	1	243	8	4643	0.34974
GO:0008236	serine-type peptidase activity	molecular_function	7	1	243	8	4643	0.34974
GO:0045296	cadherin binding	molecular_function	6	1	243	8	4643	0.34974
GO:0019838	growth factor binding	molecular_function	5	1	243	8	4643	0.34974
GO:0007266	Rho protein signal transduction	biological_process	10	1	243	8	4643	0.34974
GO:0020037	heme binding	molecular_function	6	2	243	24	4643	0.360159
GO:0016323	basolateral plasma membrane	cellular_component	6	2	243	24	4643	0.360159
GO:0007229	integrin-mediated signaling pathway	biological_process	8	2	243	25	4643	0.37931
GO:0005097	Rab GTPase activator activity	molecular_function	7	2	243	25	4643	0.37931
GO:0007018	microtubule-based movement	biological_process	6	2	243	25	4643	0.37931
GO:0032088	negative regulation of NF-kappaB transcription factor activity	biological_process	14	1	243	9	4643	0.383831
GO:0005545	1-phosphatidylinositol binding	molecular_function	7	1	243	9	4643	0.383831
GO:0005793	endoplasmic reticulum-Golgi intermediate compartment	cellular_component	9	1	243	9	4643	0.383831
GO:0007131	reciprocal meiotic recombination	biological_process	7	1	243	9	4643	0.383831
GO:0030335	positive regulation of cell migration	biological_process	9	1	243	9	4643	0.383831
GO:0006096	glycolysis	biological_process	7	1	243	9	4643	0.383831
GO:0008307	structural constituent of muscle	molecular_function	4	1	243	9	4643	0.383831
GO:0004709	MAP kinase kinase kinase activity	molecular_function	10	1	243	9	4643	0.383831
GO:0045669	positive regulation of osteoblast differentiation	biological_process	9	1	243	9	4643	0.383831
GO:0030374	ligand-dependent nuclear receptor transcription coactivator activity	molecular_function	7	1	243	9	4643	0.383831
GO:0043967	histone H4 acetylation	biological_process	10	1	243	9	4643	0.383831
GO:0007254	JNK cascade	biological_process	11	1	243	9	4643	0.383831
GO:0001501	skeletal system development	biological_process	7	1	243	9	4643	0.383831
GO:0005086	ARF guanyl-nucleotide exchange factor activity	molecular_function	4	1	243	9	4643	0.383831
GO:0000159	protein phosphatase type 2A complex	cellular_component	7	1	243	9	4643	0.383831
GO:0008060	ARF GTPase activator activity	molecular_function	6	1	243	9	4643	0.383831
GO:0055038	recycling endosome membrane	cellular_component	11	1	243	9	4643	0.383831
GO:0007186	G-protein coupled receptor protein signaling pathway	biological_process	8	1	243	9	4643	0.383831
GO:0050434	positive regulation of viral transcription	biological_process	11	1	243	9	4643	0.383831
GO:0008601	protein phosphatase type 2A regulator activity	molecular_function	6	1	243	9	4643	0.383831
GO:0005680	anaphase-promoting complex	cellular_component	9	1	243	9	4643	0.383831
GO:0005001	transmembrane receptor protein tyrosine phosphatase activity	molecular_function	10	1	243	9	4643	0.383831
GO:0000790	nuclear chromatin	cellular_component	13	1	243	9	4643	0.383831
GO:0070936	protein K48-linked ubiquitination	biological_process	12	1	243	9	4643	0.383831
GO:0035556	intracellular signal transduction	biological_process	7	5	243	78	4643	0.387671
GO:0051056	regulation of small GTPase mediated signal transduction	biological_process	9	2	243	26	4643	0.398217
GO:0007596	blood coagulation	biological_process	6	3	243	44	4643	0.407163
GO:0004697	protein kinase C activity	molecular_function	9	1	243	10	4643	0.416142
GO:0030176	integral to endoplasmic reticulum membrane	cellular_component	13	1	243	10	4643	0.416142
GO:0007202	activation of phospholipase C activity	biological_process	10	1	243	10	4643	0.416142
GO:0002474	antigen processing and presentation of peptide antigen via MHC class I	biological_process	6	1	243	10	4643	0.416142
GO:0005254	chloride channel activity	molecular_function	10	1	243	10	4643	0.416142
GO:0005083	small GTPase regulator activity	molecular_function	6	1	243	10	4643	0.416142
GO:0030175	filopodium	cellular_component	6	1	243	10	4643	0.416142
GO:0004519	endonuclease activity	molecular_function	7	1	243	10	4643	0.416142
GO:0006446	regulation of translational initiation	biological_process	9	1	243	10	4643	0.416142
GO:0032312	regulation of ARF GTPase activity	biological_process	16	1	243	10	4643	0.416142
GO:0006892	post-Golgi vesicle-mediated transport	biological_process	7	1	243	10	4643	0.416142
GO:0001764	neuron migration	biological_process	8	1	243	10	4643	0.416142
GO:0016044	cellular membrane organization	NA	NA	1	243	10	4643	0.416142
GO:0015662	ATPase activity, coupled to transmembrane movement of ions, phosphorylative mechanism	molecular_function	14	1	243	10	4643	0.416142
GO:0001104	RNA polymerase II transcription cofactor activity	molecular_function	6	1	243	10	4643	0.416142
GO:0030674	protein binding, bridging	molecular_function	5	1	243	10	4643	0.416142
GO:0035023	regulation of Rho protein signal transduction	biological_process	11	2	243	27	4643	0.416854
GO:0004725	protein tyrosine phosphatase activity	molecular_function	9	2	243	27	4643	0.416854
GO:0007067	mitosis	biological_process	7	4	243	63	4643	0.421166
GO:0006281	DNA repair	biological_process	9	4	243	63	4643	0.421166
GO:0032580	Golgi cisterna membrane	cellular_component	12	2	243	28	4643	0.435197
GO:0006916	anti-apoptosis	NA	NA	2	243	28	4643	0.435197
GO:0016874	ligase activity	molecular_function	4	2	243	28	4643	0.435197
GO:0016568	chromatin modification	biological_process	7	3	243	46	4643	0.435563
GO:0006810	transport	biological_process	5	4	243	65	4643	0.444954
GO:0007275	multicellular organismal development	biological_process	5	6	243	102	4643	0.445315
GO:0005070	SH3/SH2 adaptor activity	molecular_function	6	1	243	11	4643	0.446765
GO:0005507	copper ion binding	molecular_function	8	1	243	11	4643	0.446765
GO:0016049	cell growth	biological_process	5	1	243	11	4643	0.446765
GO:0004653	polypeptide N-acetylgalactosaminyltransferase activity	molecular_function	8	1	243	11	4643	0.446765
GO:0017053	transcriptional repressor complex	cellular_component	5	1	243	11	4643	0.446765
GO:0034707	chloride channel complex	cellular_component	8	1	243	11	4643	0.446765
GO:0005886	plasma membrane	cellular_component	5	21	243	384	4643	0.4499
GO:0007050	cell cycle arrest	biological_process	7	2	243	29	4643	0.453226
GO:0005529	sugar binding	NA	NA	2	243	29	4643	0.453226
GO:0007243	intracellular protein kinase cascade	NA	NA	2	243	29	4643	0.453226
GO:0005622	intracellular	cellular_component	5	5	243	85	4643	0.461126
GO:0051028	mRNA transport	biological_process	8	2	243	30	4643	0.470924
GO:0009055	electron carrier activity	molecular_function	3	2	243	30	4643	0.470924
GO:0043966	histone H3 acetylation	biological_process	10	1	243	12	4643	0.475789
GO:0030426	growth cone	cellular_component	6	1	243	12	4643	0.475789
GO:0006470	protein dephosphorylation	biological_process	8	1	243	12	4643	0.475789
GO:0008093	cytoskeletal adaptor activity	molecular_function	6	1	243	12	4643	0.475789
GO:0006464	protein modification process	biological_process	7	1	243	12	4643	0.475789
GO:0007265	Ras protein signal transduction	biological_process	9	1	243	12	4643	0.475789
GO:0000724	double-strand break repair via homologous recombination	biological_process	11	1	243	12	4643	0.475789
GO:0006914	autophagy	biological_process	6	1	243	12	4643	0.475789
GO:0031532	actin cytoskeleton reorganization	biological_process	7	1	243	12	4643	0.475789
GO:0005911	cell-cell junction	cellular_component	4	1	243	12	4643	0.475789
GO:0050821	protein stabilization	biological_process	10	1	243	12	4643	0.475789
GO:0005778	peroxisomal membrane	cellular_component	12	1	243	12	4643	0.475789
GO:0007166	cell surface receptor linked signaling pathway	biological_process	7	1	243	12	4643	0.475789
GO:0016042	lipid catabolic process	biological_process	6	1	243	12	4643	0.475789
GO:0019898	extrinsic to membrane	cellular_component	5	1	243	12	4643	0.475789
GO:0051539	4 iron, 4 sulfur cluster binding	molecular_function	6	1	243	12	4643	0.475789
GO:0045944	positive regulation of transcription from RNA polymerase II promoter	biological_process	13	4	243	68	4643	0.480053
GO:0031625	ubiquitin protein ligase binding	molecular_function	7	2	243	31	4643	0.488276
GO:0016337	cell-cell adhesion	biological_process	6	1	243	13	4643	0.503295
GO:0002039	p53 binding	molecular_function	5	1	243	13	4643	0.503295
GO:0006283	transcription-coupled nucleotide-excision repair	biological_process	11	1	243	13	4643	0.503295
GO:0006631	fatty acid metabolic process	biological_process	9	1	243	13	4643	0.503295
GO:0007267	cell-cell signaling	biological_process	6	1	243	13	4643	0.503295
GO:0008033	tRNA processing	biological_process	11	1	243	13	4643	0.503295
GO:0000775	chromosome, centromeric region	cellular_component	12	1	243	13	4643	0.503295
GO:0000084	S phase of mitotic cell cycle	biological_process	8	1	243	13	4643	0.503295
GO:0006921	cellular component disassembly involved in apoptosis	biological_process	9	1	243	13	4643	0.503295
GO:0008270	zinc ion binding	molecular_function	8	30	243	567	4643	0.504952
GO:0042802	identical protein binding	molecular_function	5	2	243	32	4643	0.505269
GO:0016607	nuclear speck	cellular_component	14	3	243	52	4643	0.517303
GO:0048011	nerve growth factor receptor signaling pathway	biological_process	10	3	243	52	4643	0.517303
GO:0016702	oxidoreductase activity, acting on single donors with incorporation of molecular oxygen, incorporation of two atoms of oxygen	molecular_function	6	2	243	33	4643	0.521894
GO:0044212	transcription regulatory region DNA binding	molecular_function	8	2	243	33	4643	0.521894
GO:0009790	embryo development	biological_process	6	1	243	14	4643	0.529364
GO:0006396	RNA processing	biological_process	9	1	243	14	4643	0.529364
GO:0003725	double-stranded RNA binding	molecular_function	7	1	243	14	4643	0.529364
GO:0008234	cysteine-type peptidase activity	molecular_function	7	1	243	14	4643	0.529364
GO:0006368	transcription elongation from RNA polymerase II promoter	biological_process	10	1	243	14	4643	0.529364
GO:0001666	response to hypoxia	biological_process	5	1	243	14	4643	0.529364
GO:0000502	proteasome complex	cellular_component	7	1	243	14	4643	0.529364
GO:0051403	stress-activated MAPK cascade	biological_process	10	1	243	14	4643	0.529364
GO:0030496	midbody	cellular_component	5	1	243	14	4643	0.529364
GO:0017111	nucleoside-triphosphatase activity	molecular_function	8	1	243	14	4643	0.529364
GO:0007173	epidermal growth factor receptor signaling pathway	biological_process	11	1	243	14	4643	0.529364
GO:0004693	cyclin-dependent protein kinase activity	molecular_function	9	1	243	14	4643	0.529364
GO:0007420	brain development	biological_process	9	1	243	14	4643	0.529364
GO:0015293	symporter activity	molecular_function	7	1	243	14	4643	0.529364
GO:0017137	Rab GTPase binding	molecular_function	9	1	243	14	4643	0.529364
GO:0007126	meiosis	biological_process	5	1	243	14	4643	0.529364
GO:0004221	ubiquitin thiolesterase activity	molecular_function	7	2	243	34	4643	0.538141
GO:0005737	cytoplasm	cellular_component	7	39	243	750	4643	0.54651
GO:0016021	integral to membrane	cellular_component	6	45	243	866	4643	0.549222
GO:0008022	protein C-terminus binding	molecular_function	5	2	243	35	4643	0.554006
GO:0007218	neuropeptide signaling pathway	biological_process	9	1	243	15	4643	0.55407
GO:0042826	histone deacetylase binding	molecular_function	6	1	243	15	4643	0.55407
GO:0050900	leukocyte migration	biological_process	4	1	243	15	4643	0.55407
GO:0000910	cytokinesis	biological_process	7	1	243	15	4643	0.55407
GO:0006979	response to oxidative stress	biological_process	5	1	243	15	4643	0.55407
GO:0005802	trans-Golgi network	cellular_component	10	1	243	15	4643	0.55407
GO:0016459	myosin complex	cellular_component	11	1	243	15	4643	0.55407
GO:0006869	lipid transport	biological_process	5	1	243	15	4643	0.55407
GO:0004402	histone acetyltransferase activity	molecular_function	10	1	243	15	4643	0.55407
GO:0005730	nucleolus	cellular_component	11	7	243	135	4643	0.56651
GO:0051301	cell division	biological_process	5	6	243	116	4643	0.572355
GO:0042384	cilium assembly	biological_process	6	1	243	16	4643	0.577485
GO:0003690	double-stranded DNA binding	molecular_function	8	1	243	16	4643	0.577485
GO:0002756	MyD88-independent toll-like receptor signaling pathway	biological_process	9	1	243	16	4643	0.577485
GO:0008305	integrin complex	cellular_component	8	1	243	16	4643	0.577485
GO:0006887	exocytosis	biological_process	6	1	243	16	4643	0.577485
GO:0043025	neuronal cell body	cellular_component	6	1	243	16	4643	0.577485
GO:0016192	vesicle-mediated transport	biological_process	6	2	243	37	4643	0.58457
GO:0006886	intracellular protein transport	biological_process	7	4	243	78	4643	0.589728
GO:0045087	innate immune response	biological_process	5	3	243	58	4643	0.5923
GO:0005764	lysosome	cellular_component	11	2	243	38	4643	0.599264
GO:0003774	motor activity	molecular_function	9	1	243	17	4643	0.599674
GO:0035085	cilium axoneme	NA	NA	1	243	17	4643	0.599674
GO:0004386	helicase activity	molecular_function	9	1	243	17	4643	0.599674
GO:0005200	structural constituent of cytoskeleton	molecular_function	4	1	243	17	4643	0.599674
GO:0034130	toll-like receptor 1 signaling pathway	biological_process	9	1	243	17	4643	0.599674
GO:0005905	coated pit	cellular_component	5	1	243	17	4643	0.599674
GO:0042787	protein ubiquitination involved in ubiquitin-dependent protein catabolic process	biological_process	10	1	243	17	4643	0.599674
GO:0007049	cell cycle	biological_process	5	4	243	79	4643	0.59994
GO:0005509	calcium ion binding	molecular_function	7	9	243	181	4643	0.613354
GO:0004843	ubiquitin-specific protease activity	molecular_function	9	1	243	18	4643	0.620703
GO:0007417	central nervous system development	biological_process	8	1	243	18	4643	0.620703
GO:0043234	protein complex	cellular_component	4	1	243	18	4643	0.620703
GO:0008063	Toll signaling pathway	biological_process	8	1	243	19	4643	0.640631
GO:0004252	serine-type endopeptidase activity	molecular_function	8	1	243	19	4643	0.640631
GO:0007179	transforming growth factor beta receptor signaling pathway	biological_process	10	1	243	19	4643	0.640631
GO:0010008	endosome membrane	cellular_component	11	2	243	41	4643	0.640996
GO:0004222	metalloendopeptidase activity	molecular_function	8	2	243	41	4643	0.640996
GO:0004872	receptor activity	molecular_function	3	5	243	105	4643	0.650684
GO:0006508	proteolysis	biological_process	6	5	243	105	4643	0.650684
GO:0030425	dendrite	cellular_component	7	1	243	20	4643	0.659517
GO:0030170	pyridoxal phosphate binding	molecular_function	6	1	243	20	4643	0.659517
GO:0005215	transporter activity	molecular_function	3	1	243	20	4643	0.659517
GO:0005681	spliceosomal complex	cellular_component	8	1	243	20	4643	0.659517
GO:0003682	chromatin binding	molecular_function	4	2	243	43	4643	0.666875
GO:0008360	regulation of cell shape	biological_process	9	1	243	21	4643	0.677414
GO:0006754	ATP biosynthetic process	biological_process	11	1	243	21	4643	0.677414
GO:0008219	cell death	biological_process	5	1	243	21	4643	0.677414
GO:0005506	iron ion binding	molecular_function	8	1	243	21	4643	0.677414
GO:0000166	nucleotide binding	molecular_function	5	5	243	109	4643	0.683171
GO:0004871	signal transducer activity	molecular_function	4	3	243	67	4643	0.68982
GO:0006955	immune response	biological_process	4	1	243	22	4643	0.694374
GO:0047485	protein N-terminus binding	molecular_function	5	1	243	22	4643	0.694374
GO:0016023	cytoplasmic membrane-bounded vesicle	cellular_component	10	1	243	22	4643	0.694374
GO:0007601	visual perception	biological_process	9	1	243	22	4643	0.694374
GO:0008237	metallopeptidase activity	molecular_function	7	1	243	22	4643	0.694374
GO:0004715	non-membrane spanning protein tyrosine kinase activity	molecular_function	9	1	243	22	4643	0.694374
GO:0030659	cytoplasmic vesicle membrane	cellular_component	11	1	243	22	4643	0.694374
GO:0008283	cell proliferation	biological_process	4	2	243	46	4643	0.702855
GO:0008134	transcription factor binding	molecular_function	5	2	243	46	4643	0.702855
GO:0005654	nucleoplasm	cellular_component	11	7	243	154	4643	0.704716
GO:0016477	cell migration	biological_process	7	1	243	23	4643	0.710445
GO:0019899	enzyme binding	molecular_function	5	1	243	23	4643	0.710445
GO:0031902	late endosome membrane	cellular_component	11	1	243	23	4643	0.710445
GO:0030308	negative regulation of cell growth	biological_process	7	1	243	23	4643	0.710445
GO:0005759	mitochondrial matrix	cellular_component	11	2	243	47	4643	0.714112
GO:0007283	spermatogenesis	biological_process	7	2	243	48	4643	0.725011
GO:0004674	protein serine/threonine kinase activity	molecular_function	8	5	243	116	4643	0.735009
GO:0014069	postsynaptic density	cellular_component	4	1	243	25	4643	0.740107
GO:0003924	GTPase activity	molecular_function	9	2	243	50	4643	0.745759
GO:0005789	endoplasmic reticulum membrane	cellular_component	11	7	243	161	4643	0.74761
GO:0016605	PML body	cellular_component	14	1	243	26	4643	0.753783
GO:0005741	mitochondrial outer membrane	cellular_component	13	1	243	27	4643	0.766741
GO:0005938	cell cortex	cellular_component	9	1	243	27	4643	0.766741
GO:0005739	mitochondrion	cellular_component	9	5	243	123	4643	0.780432
GO:0007165	signal transduction	biological_process	6	4	243	102	4643	0.790042
GO:0007268	synaptic transmission	biological_process	7	1	243	29	4643	0.790656
GO:0003743	translation initiation factor activity	molecular_function	8	1	243	29	4643	0.790656
GO:0030054	cell junction	cellular_component	3	3	243	79	4643	0.791236
GO:0006915	apoptosis	biological_process	7	6	243	148	4643	0.79617
GO:0005769	early endosome	cellular_component	10	1	243	30	4643	0.801682
GO:0042470	melanosome	cellular_component	12	1	243	30	4643	0.801682
GO:0005624	membrane fraction	cellular_component	NA	2	243	57	4643	0.808122
GO:0008565	protein transporter activity	molecular_function	5	1	243	31	4643	0.812129
GO:0051082	unfolded protein binding	molecular_function	5	1	243	31	4643	0.812129
GO:0006917	induction of apoptosis	NA	NA	1	243	31	4643	0.812129
GO:0016787	hydrolase activity	molecular_function	4	1	243	32	4643	0.822027
GO:0030036	actin cytoskeleton organization	biological_process	6	1	243	32	4643	0.822027
GO:0005815	microtubule organizing center	cellular_component	11	1	243	32	4643	0.822027
GO:0003713	transcription coactivator activity	molecular_function	6	2	243	59	4643	0.823261
GO:0044419	interspecies interaction between organisms	biological_process	4	2	243	59	4643	0.823261
GO:0007155	cell adhesion	biological_process	4	4	243	109	4643	0.831121
GO:0005634	nucleus	cellular_component	9	42	243	904	4643	0.833127
GO:0030168	platelet activation	biological_process	6	1	243	34	4643	0.840293
GO:0015629	actin cytoskeleton	cellular_component	10	1	243	34	4643	0.840293
GO:0005925	focal adhesion	cellular_component	6	1	243	34	4643	0.840293
GO:0005576	extracellular region	cellular_component	3	4	243	112	4643	0.846575
GO:0006397	mRNA processing	biological_process	10	2	243	64	4643	0.856528
GO:0005198	structural molecule activity	molecular_function	3	1	243	36	4643	0.856691
GO:0030154	cell differentiation	biological_process	6	3	243	91	4643	0.863572
GO:0045211	postsynaptic membrane	cellular_component	8	1	243	38	4643	0.871412
GO:0042803	protein homodimerization activity	molecular_function	6	2	243	68	4643	0.878927
GO:0006355	regulation of transcription, DNA-dependent	biological_process	11	11	243	282	4643	0.883615
GO:0008026	ATP-dependent helicase activity	molecular_function	11	1	243	40	4643	0.884626
GO:0006457	protein folding	biological_process	7	1	243	41	4643	0.890717
GO:0009986	cell surface	cellular_component	5	1	243	42	4643	0.896488
GO:0007399	nervous system development	biological_process	7	1	243	42	4643	0.896488
GO:0045893	positive regulation of transcription, DNA-dependent	biological_process	12	2	243	75	4643	0.910539
GO:0008380	RNA splicing	biological_process	10	1	243	45	4643	0.912041
GO:0006357	regulation of transcription from RNA polymerase II promoter	biological_process	12	1	243	45	4643	0.912041
GO:0005856	cytoskeleton	cellular_component	9	3	243	108	4643	0.928284
GO:0005743	mitochondrial inner membrane	cellular_component	13	1	243	49	4643	0.929217
GO:0006351	transcription, DNA-dependent	biological_process	10	13	243	357	4643	0.943113
GO:0003676	nucleic acid binding	molecular_function	5	2	243	88	4643	0.94981
GO:0005516	calmodulin binding	molecular_function	5	1	243	57	4643	0.95419
GO:0043565	sequence-specific DNA binding	molecular_function	7	1	243	73	4643	0.980857
GO:0046872	metal ion binding	molecular_function	6	10	243	341	4643	0.987918
GO:0003677	DNA binding	molecular_function	6	12	243	392	4643	0.988466
GO:0003700	sequence-specific DNA binding transcription factor activity	molecular_function	4	3	243	158	4643	0.991098
GO:0003779	actin binding	molecular_function	6	1	243	93	4643	0.993597

## Sheet: biological_process
GO_ID	GO_Term	GO_Function	GO_class	S gene number	TS gene number	B gene number	TB gene number	pvalue
GO:0090263	positive regulation of canonical Wnt receptor signaling pathway	biological_process	11	4	243	6	4643	0.00010106
GO:0000209	protein polyubiquitination	biological_process	11	5	243	18	4643	0.00184013
GO:0070213	protein auto-ADP-ribosylation	biological_process	10	2	243	2	4643	0.00272846
GO:0070198	protein localization to chromosome, telomeric region	biological_process	9	2	243	2	4643	0.00272846
GO:0035583	negative regulation of transforming growth factor beta receptor signaling pathway by extracellular sequestering of TGFbeta	biological_process	13	2	243	2	4643	0.00272846
GO:0051225	spindle assembly	biological_process	8	3	243	8	4643	0.00651691
GO:0000723	telomere maintenance	biological_process	9	2	243	3	4643	0.00790201
GO:0032212	positive regulation of telomere maintenance via telomerase	biological_process	13	2	243	3	4643	0.00790201
GO:0072383	plus-end-directed vesicle transport along microtubule	biological_process	10	2	243	4	4643	0.0152593
GO:0006699	bile acid biosynthetic process	biological_process	9	2	243	4	4643	0.0152593
GO:0006814	sodium ion transport	biological_process	8	3	243	14	4643	0.0335671
GO:0006935	chemotaxis	biological_process	5	2	243	6	4643	0.0355803
GO:0010827	regulation of glucose transport	biological_process	9	3	243	15	4643	0.0403786
GO:0000236	mitotic prometaphase	biological_process	7	4	243	26	4643	0.0441569
GO:0006606	protein import into nucleus	biological_process	6	2	243	7	4643	0.0481182
GO:0045787	positive regulation of cell cycle	biological_process	6	2	243	7	4643	0.0481182
GO:0051297	centrosome organization	biological_process	8	2	243	7	4643	0.0481182
GO:0018107	peptidyl-threonine phosphorylation	biological_process	9	2	243	7	4643	0.0481182

## Sheet: cellular_component
GO_ID	GO_Term	GO_Function	GO_class	S gene number	TS gene number	B gene number	TB gene number	pvalue
GO:0005874	microtubule	cellular_component	11	14	243	90	4643	0.00020184
GO:0005814	centriole	cellular_component	10	6	243	27	4643	0.00225647
GO:0000784	nuclear chromosome, telomeric region	cellular_component	13	3	243	6	4643	0.00251731
GO:0000242	pericentriolar material	cellular_component	10	3	243	7	4643	0.0042357
GO:0016020	membrane	cellular_component	3	11	243	91	4643	0.00738671
GO:0005829	cytosol	cellular_component	9	35	243	457	4643	0.0124584
GO:0005694	chromosome	cellular_component	9	4	243	19	4643	0.015224
GO:0005813	centrosome	cellular_component	9	9	243	80	4643	0.0228358
GO:0048471	perinuclear region of cytoplasm	cellular_component	9	10	243	94	4643	0.0240801
GO:0000123	histone acetyltransferase complex	cellular_component	8	2	243	5	4643	0.0245593
GO:0005819	spindle	cellular_component	9	4	243	25	4643	0.0389065
GO:0031080	Nup107-160 complex	cellular_component	13	2	243	7	4643	0.0481182
GO:0000777	condensed chromosome kinetochore	cellular_component	10	4	243	27	4643	0.0497848
	GO:0005874	14	p=0.00020184
	GO:0005814	6	p=0.002256473
	GO:0000784	3	p=0.002517311
	GO:0000242	3	p=0.004235705
	GO:0016020	11	p=0.007386711
	GO:0005829	35	p=0.012458446
	GO:0005694	4	p=0.01522402
	GO:0005813	9	p=0.022835847
	GO:0048471	10	p=0.024080071
	GO:0000123	2	p=0.024559336
	GO:0005819	4	p=0.038906498
	GO:0031080	2	p=0.048118205
	GO:0000777	4	p=0.0497848

## Sheet: molecular_function
GO_ID	GO_Term	GO_Function	GO_class	S gene number	TS gene number	B gene number	TB gene number	pvalue
GO:0030675	Rac GTPase activator activity	molecular_function	8	3	243	4	4643	0.000544754
GO:0003950	NAD+ ADP-ribosyltransferase activity	molecular_function	7	4	243	13	4643	0.00359685
GO:0032934	sterol binding	molecular_function	6	2	243	3	4643	0.00790201
GO:0005085	guanyl-nucleotide exchange factor activity	molecular_function	3	4	243	21	4643	0.0216602
GO:0005201	extracellular matrix structural constituent	molecular_function	4	3	243	12	4643	0.0219142
GO:0005487	nucleocytoplasmic transporter activity	molecular_function	4	2	243	5	4643	0.0245593
GO:0004714	transmembrane receptor protein tyrosine kinase activity	molecular_function	9	3	243	13	4643	0.0274094
GO:0030246	carbohydrate binding	molecular_function	4	2	243	6	4643	0.0355803
GO:0048365	Rac GTPase binding	molecular_function	10	2	243	6	4643	0.0355803
GO:0005515	protein binding	molecular_function	4	38	243	548	4643	0.0395066
