# Supplementary material for: Analyses of circRNA profiling during the development from pre-receptive to receptive phases in the goat endometrium
Source: J Anim Sci Biotechnol. 2019 Apr 25;10:34. doi: 10.1186/s40104-019-0339-4 (PMC6482587; doi:10.1186/s40104-019-0339-4)
Supplement: Supplementary file 9 — Table S8. KEGG significant analysis of hgDEC. (XLS) (XLS 58 kb) [file 40104_2019_339_MOESM9_ESM.xls]

## Sheet: Sheet1
pathway_id	pathway_name	S gene number	TS gene number	B gene number	TB gene number	pvalue	Pathway_link
ko05200	Pathways in cancer	21	120	185	2378	0.000248705	NA
ko05215	Prostate cancer	8	120	52	2378	0.00385667	NA
ko05218	Melanoma	5	120	25	2378	0.00708753	NA
ko05212	Pancreatic cancer	7	120	46	2378	0.00724314	NA
ko05211	Renal cell carcinoma	6	120	39	2378	0.0120847	NA
ko04920	Adipocytokine signaling pathway	5	120	31	2378	0.0177985	NA
ko05221	Acute myeloid leukemia	5	120	32	2378	0.0202648	NA
ko05120	Epithelial cell signaling in Helicobacter pylori infection	5	120	32	2378	0.0202648	NA
ko00120	Primary bile acid biosynthesis	2	120	5	2378	0.0228453	NA
ko04620	Toll-like receptor signaling pathway	5	120	33	2378	0.0229454	NA
ko05220	Chronic myeloid leukemia	6	120	45	2378	0.0235885	NA
ko04013	MAPK signaling pathway - fly	3	120	13	2378	0.0247234	NA
ko05322	Systemic lupus erythematosus	3	120	14	2378	0.0303307	NA
ko04210	Apoptosis	5	120	38	2378	0.0397469	NA
ko04662	B cell receptor signaling pathway	5	120	39	2378	0.0438148	NA
ko04912	GnRH signaling pathway	5	120	39	2378	0.0438148	NA
ko00290	Valine, leucine and isoleucine biosynthesis	2	120	7	2378	0.0448941	Pathway_pics\chi00290.png
ko05210	Colorectal cancer	5	120	40	2378	0.0481249	NA
ko04664	Fc epsilon RI signaling pathway	4	120	29	2378	0.055165	NA
ko05213	Endometrial cancer	4	120	29	2378	0.055165	NA
ko04930	Type II diabetes mellitus	3	120	18	2378	0.0587555	NA
ko05142	Chagas disease	5	120	43	2378	0.0625168	NA
ko04622	RIG-I-like receptor signaling pathway	3	120	19	2378	0.0672872	NA
ko05223	Non-small cell lung cancer	4	120	31	2378	0.0677002	NA
ko00770	Pantothenate and CoA biosynthesis	2	120	9	2378	0.0720593	Pathway_pics\chi00770.png
ko05222	Small cell lung cancer	6	120	60	2378	0.0788792	NA
ko04150	mTOR signaling pathway	4	120	34	2378	0.0890162	NA
ko04660	T cell receptor signaling pathway	5	120	48	2378	0.0913386	NA
ko04520	Adherens junction	6	120	63	2378	0.0948972	NA
ko04621	NOD-like receptor signaling pathway	3	120	22	2378	0.0959717	NA
ko05214	Glioma	4	120	35	2378	0.0967638	NA
ko04914	Progesterone-mediated oocyte maturation	5	120	49	2378	0.0978092	NA
ko00364	Fluorobenzoate degradation	1	120	2	2378	0.0983988	NA
ko00627	1,4-Dichlorobenzene degradation	1	120	2	2378	0.0983988	NA
ko00361	gamma-Hexachlorocyclohexane degradation	1	120	2	2378	0.0983988	NA
ko04012	ErbB signaling pathway	5	120	50	2378	0.104507	NA
ko04010	MAPK signaling pathway	9	120	114	2378	0.117452	NA
ko04722	Neurotrophin signaling pathway	6	120	67	2378	0.11877	NA
ko05144	Malaria	2	120	13	2378	0.137108	NA
ko03430	Mismatch repair	2	120	13	2378	0.137108	Pathway_pics\chi03430.png
ko00510	N-Glycan biosynthesis	3	120	26	2378	0.140467	NA
ko00791	Atrazine degradation	1	120	3	2378	0.143934	NA
ko04910	Insulin signaling pathway	6	120	71	2378	0.145364	NA
ko04320	Dorso-ventral axis formation	4	120	42	2378	0.158996	NA
ko04610	Complement and coagulation cascades	3	120	28	2378	0.164897	NA
ko05412	Arrhythmogenic right ventricular cardiomyopathy	4	120	43	2378	0.168892	NA
ko04062	Chemokine signaling pathway	7	120	91	2378	0.172218	NA
ko00513	High-mannose type N-glycan biosynthesis	1	120	4	2378	0.187188	NA
ko00750	Vitamin B6 metabolism	1	120	4	2378	0.187188	NA
ko04011	MAPK signaling pathway - yeast	2	120	16	2378	0.191648	NA
ko04623	Cytosolic DNA-sensing pathway	2	120	17	2378	0.210431	NA
ko04960	Aldosterone-regulated sodium reabsorption	2	120	17	2378	0.210431	NA
ko04670	Leucyte transendothelial migration	6	120	80	2378	0.213853	NA
ko04962	Vasopressin-regulated water reabsorption	3	120	33	2378	0.230538	NA
ko04666	Fc gamma R-mediated phagocytosis	4	120	49	2378	0.232286	NA
ko04120	Ubiquitin mediated proteolysis	7	120	100	2378	0.237599	NA
ko04810	Regulation of actin cytoskeleton	9	120	139	2378	0.265119	NA
ko04630	Jak-STAT signaling pathway	4	120	52	2378	0.265967	NA
ko00604	Glycosphingolipid biosynthesis - ganglio series	1	120	6	2378	0.267299	NA
ko05216	Thyroid cancer	2	120	20	2378	0.267585	NA
ko05110	Vibrio cholerae infection	3	120	36	2378	0.271989	NA
ko05140	Leishmaniasis	2	120	21	2378	0.286707	NA
ko02010	ABC transporters	2	120	21	2378	0.286707	Pathway_pics\chi02010.png
ko04146	Peroxisome	2	120	22	2378	0.305781	NA
ko05100	Bacterial invasion of epithelial cells	3	120	39	2378	0.31419	NA
ko04514	Cell adhesion molecules	3	120	40	2378	0.328322	NA
ko04530	Tight junction	9	120	148	2378	0.329054	NA
ko00624	1- and 2-Methylnaphthalene degradation	1	120	8	2378	0.339574	NA
ko00642	Ethylbenzene degradation	1	120	8	2378	0.339574	NA
ko00670	One carbon pool by folate	1	120	8	2378	0.339574	Pathway_pics\chi00670.png
ko00052	Galactose metabolism	1	120	9	2378	0.373013	NA
ko04966	Collecting duct acid secretion	1	120	9	2378	0.373013	NA
ko04650	Natural killer cell mediated cytotoxicity	3	120	45	2378	0.398616	NA
ko00260	Glycine, serine and threonine metabolism	1	120	10	2378	0.404773	Pathway_pics\chi00260.png
ko05410	Hypertrophic cardiomyopathy	3	120	46	2378	0.412487	NA
ko00280	Valine, leucine and isoleucine degradation	2	120	28	2378	0.417051	Pathway_pics\chi00280.png
ko03022	Basal transcription factors	2	120	29	2378	0.434792	NA
ko00100	Steroid biosynthesis	1	120	11	2378	0.434936	NA
ko00020	Citrate cycle	1	120	11	2378	0.434936	Pathway_pics\chi00020.png
ko05414	Dilated cardiomyopathy	3	120	48	2378	0.439924	NA
ko04060	Cytokine-cytokine receptor interaction	3	120	48	2378	0.439924	NA
ko05131	Shigellosis	3	120	49	2378	0.453465	NA
ko00563	Glycosylphosphatidylinositol	1	120	12	2378	0.463583	NA
ko00565	Ether lipid metabolism	1	120	12	2378	0.463583	NA
ko04144	Endocytosis	8	120	149	2378	0.482359	NA
ko00564	Glycerophospholipid metabolism	2	120	32	2378	0.486214	Pathway_pics\chi00564.png
ko04260	Cardiac muscle contraction	2	120	32	2378	0.486214	NA
ko05340	Primary immunodeficiency	1	120	13	2378	0.490789	NA
ko00512	O-Glycan biosynthesis	1	120	13	2378	0.490789	NA
ko03030	DNA replication	1	120	13	2378	0.490789	Pathway_pics\chi03030.png
ko05020	Prion diseases	1	120	13	2378	0.490789	NA
ko03420	Nucleotide excision repair	2	120	33	2378	0.502709	Pathway_pics\chi03420.png
ko00310	Lysine degradation	3	120	53	2378	0.506203	Pathway_pics\chi00310.png
ko00632	Benzoate degradation via CoA ligation	1	120	14	2378	0.516627	NA
ko03018	RNA degradation	1	120	14	2378	0.516627	Pathway_pics\chi03018.png
ko04540	Gap junction	2	120	34	2378	0.518864	NA
ko04370	VEGF signaling pathway	2	120	35	2378	0.53467	NA
ko03440	Homologous recombination	1	120	15	2378	0.541164	Pathway_pics\chi03440.png
ko04110	Cell cycle	3	120	56	2378	0.544011	NA
ko00903	Limonene and pinene degradation	1	120	16	2378	0.564465	NA
ko00350	Tyrosine metabolism	1	120	16	2378	0.564465	NA
ko05219	Bladder cancer	1	120	16	2378	0.564465	NA
ko04916	Melanogenesis	2	120	37	2378	0.565215	NA
ko05016	Huntington's disease	4	120	79	2378	0.572101	NA
ko00270	Cysteine and methionine metabolism	1	120	17	2378	0.586592	Pathway_pics\chi00270.png
ko00330	Arginine and proline metabolism	1	120	17	2378	0.586592	Pathway_pics\chi00330.png
ko04130	SNARE interactions in vesicular transport	1	120	17	2378	0.586592	NA
ko00640	Propanoate metabolism	1	120	18	2378	0.607604	Pathway_pics\chi00640.png
ko00380	Tryptophan metabolism	1	120	18	2378	0.607604	NA
ko04070	Phosphatidylinositol signaling system	3	120	64	2378	0.636217	NA
ko04640	Hematopoietic cell lineage	1	120	22	2378	0.681573	NA
ko00071	Fatty acid metabolism	1	120	22	2378	0.681573	NA
ko00562	Inositol phosphate metabolism	2	120	47	2378	0.696171	NA
ko04310	Wnt signaling pathway	4	120	93	2378	0.701405	NA
ko00500	Starch and sucrose metabolism	1	120	24	2378	0.713191	Pathway_pics\chi00500.png
ko03320	PPAR signaling pathway	1	120	25	2378	0.727812	NA
ko04115	p53 signaling pathway	1	120	25	2378	0.727812	NA
ko00970	Aminoacyl-tRNA biosynthesis	1	120	26	2378	0.741693	Pathway_pics\chi00970.png
ko04350	TGF-beta signaling pathway	2	120	52	2378	0.748542	NA
ko00230	Purine metabolism	5	120	132	2378	0.808834	Pathway_pics\chi00230.png
ko04330	Notch signaling pathway	1	120	35	2378	0.838902	NA
ko04510	Focal adhesion	11	120	276	2378	0.842383	NA
ko04113	Meiosis - yeast	1	120	37	2378	0.854984	NA
ko04720	Long-term potentiation	1	120	40	2378	0.87617	NA
ko04111	Cell cycle - yeast	1	120	52	2378	0.9343	NA
ko04142	Lysosome	1	120	54	2378	0.940906	NA
ko05010	Alzheimer's disease	1	120	55	2378	0.943957	NA
ko04360	Axon guidance	2	120	91	2378	0.950614	NA
ko05416	Viral myocarditis	2	120	94	2378	0.956785	NA
ko04145	Phagosome	1	120	63	2378	0.96336	NA
ko04114	Oocyte meiosis	1	120	67	2378	0.970391	NA
ko04020	Calcium signaling pathway	1	120	75	2378	0.980686	NA
ko04512	ECM-receptor interaction	3	120	177	2378	0.99547	NA
