# Supplementary material for: Analyses of circRNA profiling during the development from pre-receptive to receptive phases in the goat endometrium
Source: J Anim Sci Biotechnol. 2019 Apr 25;10:34. doi: 10.1186/s40104-019-0339-4 (PMC6482587; doi:10.1186/s40104-019-0339-4)
Supplement: Supplementary file 10 — Table S9. All predicted miRNAs bind to circRNAs in goat. (XLS) (XLS 9205 kb) [file 40104_2019_339_MOESM10_ESM.xls]

## Sheet: Sheet1
circRNA	isoformName	flankIntron	miRNA	Site Type	TargetScan_score	TargetScan_score_percentile	miranda_score	miranda_Energy
ciRNA1	XM_005700603.1	chrX:67257203-67259896	chi-let-7a-5p	8mer	-0.2532	83	152	-19.33
ciRNA1	XM_005700603.1	chrX:67257203-67259896	chi-let-7b-5p	8mer	-0.2532	83	149	-24.3
ciRNA1	XM_005700603.1	chrX:67257203-67259896	chi-let-7c-5p	8mer	-0.2532	83	151	-21.84
ciRNA1	XM_005700603.1	chrX:67257203-67259896	chi-let-7d-5p	8mer	-0.2532	83	151	-20.39
ciRNA1	XM_005700603.1	chrX:67257203-67259896	chi-let-7e-5p	8mer	-0.2532	83	152	-24.16
ciRNA1	XM_005700603.1	chrX:67257203-67259896	chi-let-7f-5p	8mer	-0.25525	83	156	-19.6
ciRNA1	XM_005700603.1	chrX:67257203-67259896	chi-let-7g-5p	8mer	-0.25525	83	154	-19.04
ciRNA1	XM_005700603.1	chrX:67257203-67259896	chi-let-7i-5p	8mer	-0.25525	82	156	-20.48
ciRNA1	XM_005700603.1	chrX:67257203-67259896	chi-miR-101-5p	1a	-0.1721	55	151	-21.82
ciRNA1	XM_005700603.1	chrX:67257203-67259896	chi-miR-103-3p	m8	-0.195	75	159	-23.33
ciRNA1	XM_005700603.1	chrX:67257203-67259896	chi-miR-106a-5p	8mer	-0.39135	94	173	-28.02
ciRNA1	XM_005700603.1	chrX:67257203-67259896	chi-miR-106b-5p	8mer	-0.38725	94	162	-21.04
ciRNA1	XM_005700603.1	chrX:67257203-67259896	chi-miR-107-3p	m8	-0.195	75	157	-20.19
ciRNA1	XM_005700603.1	chrX:67257203-67259896	chi-miR-130a-3p	m8	-0.181	59	152	-15.89
ciRNA1	XM_005700603.1	chrX:67257203-67259896	chi-miR-130b-3p	m8	-0.243	76	158	-18.01
ciRNA1	XM_005700603.1	chrX:67257203-67259896	chi-miR-1388-3p	8mer	-0.4003	96	148	-19.19
ciRNA1	XM_005700603.1	chrX:67257203-67259896	chi-miR-1388-5p	8mer	-0.2282	78	143	-14.93
ciRNA1	XM_005700603.1	chrX:67257203-67259896	chi-miR-148a-3p	8mer	-0.3473	91	145	-17.67
ciRNA1	XM_005700603.1	chrX:67257203-67259896	chi-miR-148b-3p	8mer	-0.3473	91	145	-13.37
ciRNA1	XM_005700603.1	chrX:67257203-67259896	chi-miR-150	m8	-0.145	57	161	-25.93
ciRNA1	XM_005700603.1	chrX:67257203-67259896	chi-miR-153	1a	-0.2043	74	151	-14.66
ciRNA1	XM_005700603.1	chrX:67257203-67259896	chi-miR-155-5p	m8	-0.1635	53	150	-16.44
ciRNA1	XM_005700603.1	chrX:67257203-67259896	chi-miR-15a-5p	8mer	-0.35835	94	147	-19.05
ciRNA1	XM_005700603.1	chrX:67257203-67259896	chi-miR-15b-5p	8mer	-0.3563	94	143	-15.88
ciRNA1	XM_005700603.1	chrX:67257203-67259896	chi-miR-16a-5p	8mer	-0.3563	94	146	-16.13
ciRNA1	XM_005700603.1	chrX:67257203-67259896	chi-miR-16b-5p	8mer	-0.3563	94	146	-18.37
ciRNA1	XM_005700603.1	chrX:67257203-67259896	chi-miR-17-5p	8mer	-0.39135	94	173	-27.05
ciRNA1	XM_005700603.1	chrX:67257203-67259896	chi-miR-186-5p	m8	-0.206	71	155	-15.22
ciRNA1	XM_005700603.1	chrX:67257203-67259896	chi-miR-18a-5p	m8	-0.232	80	154	-19.26
ciRNA1	XM_005700603.1	chrX:67257203-67259896	chi-miR-18b-5p	m8	-0.232	80	154	-16.27
ciRNA1	XM_005700603.1	chrX:67257203-67259896	chi-miR-194	1a	-0.1812	64	149	-12.01
ciRNA1	XM_005700603.1	chrX:67257203-67259896	chi-miR-195-5p	8mer	-0.3604	94	156	-15.55
ciRNA1	XM_005700603.1	chrX:67257203-67259896	chi-miR-199a-5p	m8	-0.255	83	152	-19.17
ciRNA1	XM_005700603.1	chrX:67257203-67259896	chi-miR-199b-5p	m8	-0.2705	84	152	-19.49
ciRNA1	XM_005700603.1	chrX:67257203-67259896	chi-miR-199c-5p	m8	-0.2705	84	152	-19.49
ciRNA1	XM_005700603.1	chrX:67257203-67259896	chi-miR-19a	m8	-0.1905	56	159	-11.99
ciRNA1	XM_005700603.1	chrX:67257203-67259896	chi-miR-19b-3p	m8	-0.175	50	151	-10.32
ciRNA1	XM_005700603.1	chrX:67257203-67259896	chi-miR-204-3p	m8	-0.222	81	169	-29.42
ciRNA1	XM_005700603.1	chrX:67257203-67259896	chi-miR-20a-3p	8mer	-0.1892	64	147	-12.08
ciRNA1	XM_005700603.1	chrX:67257203-67259896	chi-miR-20a-5p	8mer	-0.39135	94	164	-26.26
ciRNA1	XM_005700603.1	chrX:67257203-67259896	chi-miR-20b	8mer	-0.39135	94	168	-25.3
ciRNA1	XM_005700603.1	chrX:67257203-67259896	chi-miR-214-3p	m8	-0.179	64	145	-16.13
ciRNA1	XM_005700603.1	chrX:67257203-67259896	chi-miR-2284a	8mer	-0.33235	92	166	-16.51
ciRNA1	XM_005700603.1	chrX:67257203-67259896	chi-miR-26b-3p	m8	-0.2075	66	161	-15.6
ciRNA1	XM_005700603.1	chrX:67257203-67259896	chi-miR-301a-3p	m8	-0.212	66	153	-16.52
ciRNA1	XM_005700603.1	chrX:67257203-67259896	chi-miR-301b	m8	-0.181	57	159	-15.09
ciRNA1	XM_005700603.1	chrX:67257203-67259896	chi-miR-30a-3p	8mer	-0.3163	85	157	-16.64
ciRNA1	XM_005700603.1	chrX:67257203-67259896	chi-miR-30e-3p	8mer	-0.3163	85	161	-19.01
ciRNA1	XM_005700603.1	chrX:67257203-67259896	chi-miR-33a-5p	m8	-0.157	58	151	-12.09
ciRNA1	XM_005700603.1	chrX:67257203-67259896	chi-miR-33b-3p	m8	-0.1665	64	144	-16.62
ciRNA1	XM_005700603.1	chrX:67257203-67259896	chi-miR-3431-3p	m8	-0.183	67	149	-14.96
ciRNA1	XM_005700603.1	chrX:67257203-67259896	chi-miR-3431-5p	m8	-0.173	70	145	-15.37
ciRNA1	XM_005700603.1	chrX:67257203-67259896	chi-miR-362-5p	m8	-0.274	89	152	-15.79
ciRNA1	XM_005700603.1	chrX:67257203-67259896	chi-miR-369-3p	1a	-0.17775	57	162	-15.05
ciRNA1	XM_005700603.1	chrX:67257203-67259896	chi-miR-374a-5p	m8	-0.274	85	163	-13.8
ciRNA1	XM_005700603.1	chrX:67257203-67259896	chi-miR-374b-5p	m8	-0.274	85	153	-12.47
ciRNA1	XM_005700603.1	chrX:67257203-67259896	chi-miR-376c-3p	8mer	-0.3233	92	148	-11.88
ciRNA1	XM_005700603.1	chrX:67257203-67259896	chi-miR-376e-3p	8mer	-0.3192	93	156	-12.27
ciRNA1	XM_005700603.1	chrX:67257203-67259896	chi-miR-378-5p	8mer	-0.13335	55	165	-21.92
ciRNA1	XM_005700603.1	chrX:67257203-67259896	chi-miR-379-3p	m8	-0.278	92	155	-10.19
ciRNA1	XM_005700603.1	chrX:67257203-67259896	chi-miR-380-3p	8mer	-0.2182	70	154	-14.82
ciRNA1	XM_005700603.1	chrX:67257203-67259896	chi-miR-381	m8	-0.1895	63	149	-11.74
ciRNA1	XM_005700603.1	chrX:67257203-67259896	chi-miR-382-5p	8mer	-0.37325	93	153	-19.65
ciRNA1	XM_005700603.1	chrX:67257203-67259896	chi-miR-3958-3p	1a	-0.1662	60	140	-12.88
ciRNA1	XM_005700603.1	chrX:67257203-67259896	chi-miR-3958-5p	1a	-0.21075	76	146	-15.85
ciRNA1	XM_005700603.1	chrX:67257203-67259896	chi-miR-409-3p	m8	-0.2345	78	158	-16.16
ciRNA1	XM_005700603.1	chrX:67257203-67259896	chi-miR-410-5p	m8	-0.233	78	153	-21.22
ciRNA1	XM_005700603.1	chrX:67257203-67259896	chi-miR-424-5p	8mer	-0.3563	94	150	-11.59
ciRNA1	XM_005700603.1	chrX:67257203-67259896	chi-miR-454-3p	m8	-0.181	58	160	-14.23
ciRNA1	XM_005700603.1	chrX:67257203-67259896	chi-miR-496-3p	8mer	-0.4472	98	144	-11.84
ciRNA1	XM_005700603.1	chrX:67257203-67259896	chi-miR-500-5p	8mer	-0.35325	93	157	-17.6
ciRNA1	XM_005700603.1	chrX:67257203-67259896	chi-miR-505-3p	8mer	-0.1572	52	146	-17.66
ciRNA1	XM_005700603.1	chrX:67257203-67259896	chi-miR-655	m8	-0.232	71	154	-16.12
ciRNA1	XM_005700603.1	chrX:67257203-67259896	chi-miR-876-5p	8mer	-0.2692	78	158	-18.05
ciRNA1	XM_005700603.1	chrX:67257203-67259896	chi-miR-92a-5p	1a	-0.1332	52	142	-21.2
ciRNA1	XM_005700603.1	chrX:67257203-67259896	chi-miR-93-5p	8mer	-0.39135	94	164	-26.08
ciRNA1	XM_005700603.1	chrX:67257203-67259896	chi-miR-98-5p	8mer	-0.2532	82	157	-17.54
ciRNA10	XM_005688336.1	chr13:58486646-58487377	chi-miR-103-3p	8mer	-0.2713	89	155	-19.32
ciRNA10	XM_005688336.1	chr13:58486646-58487377	chi-miR-106a-5p	m8	-0.2475	77	189	-30.12
ciRNA10	XM_005688336.1	chr13:58486646-58487377	chi-miR-106b-5p	m8	-0.2785	83	175	-26.12
ciRNA10	XM_005688336.1	chr13:58486646-58487377	chi-miR-107-3p	8mer	-0.2713	89	155	-17.98
ciRNA10	XM_005688336.1	chr13:58486646-58487377	chi-miR-145-3p	m8	-0.198	71	158	-23.96
ciRNA10	XM_005688336.1	chr13:58486646-58487377	chi-miR-155-3p	m8	-0.235	73	156	-13.01
ciRNA10	XM_005688336.1	chr13:58486646-58487377	chi-miR-17-5p	m8	-0.2475	77	189	-32.97
ciRNA10	XM_005688336.1	chr13:58486646-58487377	chi-miR-193b-5p	8mer	-0.45915	99	147	-13.71
ciRNA10	XM_005688336.1	chr13:58486646-58487377	chi-miR-204-3p	8mer	-0.42215	98	142	-16.28
ciRNA10	XM_005688336.1	chr13:58486646-58487377	chi-miR-20a-5p	m8	-0.2475	76	185	-29.03
ciRNA10	XM_005688336.1	chr13:58486646-58487377	chi-miR-20b	m8	-0.2475	77	181	-29
ciRNA10	XM_005688336.1	chr13:58486646-58487377	chi-miR-221-5p	8mer	-0.3342	91	145	-16.17
ciRNA10	XM_005688336.1	chr13:58486646-58487377	chi-miR-24-5p	m8	-0.173	67	144	-13.51
ciRNA10	XM_005688336.1	chr13:58486646-58487377	chi-miR-30a-3p	m8	-0.1635	54	163	-11.7
ciRNA10	XM_005688336.1	chr13:58486646-58487377	chi-miR-30d-3p	8mer	-0.3543	93	159	-15.73
ciRNA10	XM_005688336.1	chr13:58486646-58487377	chi-miR-30e-3p	m8	-0.1635	54	163	-11.7
ciRNA10	XM_005688336.1	chr13:58486646-58487377	chi-miR-335-5p	8mer	-0.4353	99	147	-14.32
ciRNA10	XM_005688336.1	chr13:58486646-58487377	chi-miR-345-5p	8mer	-0.4532	98	144	-16.91
ciRNA10	XM_005688336.1	chr13:58486646-58487377	chi-miR-34a	8mer	-0.44725	99	154	-19.58
ciRNA10	XM_005688336.1	chr13:58486646-58487377	chi-miR-34b-5p	8mer	-0.4493	99	145	-15.07
ciRNA10	XM_005688336.1	chr13:58486646-58487377	chi-miR-34c-5p	8mer	-0.4493	99	153	-16.03
ciRNA10	XM_005688336.1	chr13:58486646-58487377	chi-miR-449a-5p	8mer	-0.4493	99	148	-18.35
ciRNA10	XM_005688336.1	chr13:58486646-58487377	chi-miR-449b-5p	8mer	-0.4493	99	148	-15.77
ciRNA10	XM_005688336.1	chr13:58486646-58487377	chi-miR-449c	8mer	-0.4452	99	140	-12.87
ciRNA10	XM_005688336.1	chr13:58486646-58487377	chi-miR-487a-5p	m8	-0.2485	81	153	-16.72
ciRNA10	XM_005688336.1	chr13:58486646-58487377	chi-miR-494	1a	-0.15965	61	144	-11.1
ciRNA10	XM_005688336.1	chr13:58486646-58487377	chi-miR-708-3p	m8	-0.2745	84	158	-14.18
ciRNA10	XM_005688336.1	chr13:58486646-58487377	chi-miR-93-5p	m8	-0.2475	78	169	-27.87
ciRNA100	XM_005694255.1	chr19:34088260-34089235	chi-miR-100-3p	8mer	-0.2991	88	145	-17.82
ciRNA100	XM_005694255.1	chr19:34088260-34089235	chi-miR-105a	1a	-0.1693	56	150	-18.93
ciRNA100	XM_005694255.1	chr19:34088260-34089235	chi-miR-105b-5p	1a	-0.1693	56	150	-18.34
ciRNA100	XM_005694255.1	chr19:34088260-34089235	chi-miR-1343	m8	-0.2695	88	156	-24.9
ciRNA100	XM_005694255.1	chr19:34088260-34089235	chi-miR-140-3p	m8	-0.159	65	167	-29.61
ciRNA100	XM_005694255.1	chr19:34088260-34089235	chi-miR-184	m8	-0.225	83	150	-18.58
ciRNA100	XM_005694255.1	chr19:34088260-34089235	chi-miR-197-5p	m8	-0.145	53	159	-21.75
ciRNA100	XM_005694255.1	chr19:34088260-34089235	chi-miR-214-5p	m8	-0.241	85	150	-23.15
ciRNA100	XM_005694255.1	chr19:34088260-34089235	chi-miR-29b-5p	m8	-0.172	59	157	-18.52
ciRNA100	XM_005694255.1	chr19:34088260-34089235	chi-miR-323b	m8	-0.2665	90	148	-13.5
ciRNA100	XM_005694255.1	chr19:34088260-34089235	chi-miR-3431-3p	8mer	-0.25225	81	155	-13.98
ciRNA100	XM_005694255.1	chr19:34088260-34089235	chi-miR-345-3p	8mer	-0.23115	84	146	-20.9
ciRNA100	XM_005694255.1	chr19:34088260-34089235	chi-miR-345-5p	m8	-0.191	69	144	-15.89
ciRNA100	XM_005694255.1	chr19:34088260-34089235	chi-miR-450-3p	m8	-0.1875	65	144	-18.24
ciRNA100	XM_005694255.1	chr19:34088260-34089235	chi-miR-455-3p	8mer	-0.2252	75	143	-18.27
ciRNA100	XM_005694255.1	chr19:34088260-34089235	chi-miR-499-3p	8mer	-0.3133	90	162	-19.54
ciRNA100	XM_005694255.1	chr19:34088260-34089235	chi-miR-582-5p	m8	-0.23	79	144	-13.6
ciRNA1000	XM_005678936.1	chr4:9579137-9579667	chi-miR-134	8mer	-0.3492	92	159	-20.98
ciRNA1000	XM_005678936.1	chr4:9579137-9579667	chi-miR-146b-3p	8mer	-0.3173	92	156	-23.21
ciRNA1000	XM_005678936.1	chr4:9579137-9579667	chi-miR-16b-3p	m8	-0.2185	72	153	-11.56
ciRNA1000	XM_005678936.1	chr4:9579137-9579667	chi-miR-193b-5p	m8	-0.228	78	148	-14.34
ciRNA1000	XM_005678936.1	chr4:9579137-9579667	chi-miR-221-3p	m8	-0.276	88	149	-16
ciRNA1000	XM_005678936.1	chr4:9579137-9579667	chi-miR-222-3p	m8	-0.3225	92	148	-17.83
ciRNA1000	XM_005678936.1	chr4:9579137-9579667	chi-miR-224-5p	8mer	-0.3712	95	158	-18.98
ciRNA1000	XM_005678936.1	chr4:9579137-9579667	chi-miR-2483-3p	m8	-0.2875	86	151	-14.03
ciRNA1000	XM_005678936.1	chr4:9579137-9579667	chi-miR-331-5p	m8	-0.141	50	149	-16.5
ciRNA1000	XM_005678936.1	chr4:9579137-9579667	chi-miR-410-5p	m8	-0.1845	67	153	-14
ciRNA1000	XM_005678936.1	chr4:9579137-9579667	chi-miR-432-3p	m8	-0.229	79	162	-24.96
ciRNA1000	XM_005678936.1	chr4:9579137-9579667	chi-miR-660	m8	-0.317	87	156	-15.68
ciRNA1000	XM_005678936.1	chr4:9579137-9579667	chi-miR-758	m8	-0.188	72	150	-12.42
ciRNA1001	XM_005678936.1	chr4:9579721-9581230	chi-miR-378-5p	m8	-0.2185	87	141	-13.86
ciRNA1001	XM_005678936.1	chr4:9579721-9581230	chi-miR-3955-3p	m8	-0.275	84	143	-11.81
ciRNA1001	XM_005678936.1	chr4:9579721-9581230	chi-miR-3955-5p	8mer	-0.49625	99	151	-14.04
ciRNA1001	XM_005678936.1	chr4:9579721-9581230	chi-miR-494	8mer	-0.4872	99	145	-10.45
ciRNA1002	XM_005678936.1	chr4:9593617-9594324	chi-miR-127-5p	m8	-0.1575	55	152	-15.73
ciRNA1002	XM_005678936.1	chr4:9593617-9594324	chi-miR-1296	m8	-0.1665	61	156	-24.22
ciRNA1002	XM_005678936.1	chr4:9593617-9594324	chi-miR-1388-5p	8mer	-0.40925	96	159	-14.05
ciRNA1002	XM_005678936.1	chr4:9593617-9594324	chi-miR-146a	m8	-0.284	84	154	-15.07
ciRNA1002	XM_005678936.1	chr4:9593617-9594324	chi-miR-146b-5p	m8	-0.284	84	154	-15.37
ciRNA1002	XM_005678936.1	chr4:9593617-9594324	chi-miR-148a-3p	8mer	-0.27225	83	148	-19.63
ciRNA1002	XM_005678936.1	chr4:9593617-9594324	chi-miR-148b-3p	8mer	-0.27225	83	148	-19.84
ciRNA1002	XM_005678936.1	chr4:9593617-9594324	chi-miR-27a-3p	m8	-0.146	56	147	-17.25
ciRNA1002	XM_005678936.1	chr4:9593617-9594324	chi-miR-27b-3p	m8	-0.146	55	147	-14.32
ciRNA1002	XM_005678936.1	chr4:9593617-9594324	chi-miR-3958-3p	m8	-0.181	68	150	-13.63
ciRNA1002	XM_005678936.1	chr4:9593617-9594324	chi-miR-485-5p	m8	-0.256	84	144	-16.02
ciRNA1002	XM_005678936.1	chr4:9593617-9594324	chi-miR-582-5p	m8	-0.161	54	152	-16.58
ciRNA1002	XM_005678936.1	chr4:9593617-9594324	chi-miR-656	m8	-0.281	81	157	-10.21
ciRNA1002	XM_005678936.1	chr4:9593617-9594324	chi-miR-873-3p	m8	-0.2215	81	155	-22.64
ciRNA1002	XM_005678936.1	chr4:9593617-9594324	chi-miR-873-5p	m8	-0.1945	71	140	-17.36
ciRNA1003	XM_005679141.1	chr4:46558765-46560614	chi-miR-101-5p	8mer	-0.4303	97	154	-15.18
ciRNA1003	XM_005679141.1	chr4:46558765-46560614	chi-miR-122	m8	-0.23	79	141	-16.62
ciRNA1003	XM_005679141.1	chr4:46558765-46560614	chi-miR-130a-5p	m8	-0.205	67	157	-15.9
ciRNA1003	XM_005679141.1	chr4:46558765-46560614	chi-miR-130b-5p	8mer	-0.22415	71	153	-16.27
ciRNA1003	XM_005679141.1	chr4:46558765-46560614	chi-miR-140-3p	m8	-0.204	78	141	-19.47
ciRNA1003	XM_005679141.1	chr4:46558765-46560614	chi-miR-144-3p	8mer	-0.39915	98	157	-16.81
ciRNA1003	XM_005679141.1	chr4:46558765-46560614	chi-miR-150	8mer	-0.3522	93	149	-27.4
ciRNA1003	XM_005679141.1	chr4:46558765-46560614	chi-miR-15a-3p	m8	-0.201	72	144	-16.01
ciRNA1003	XM_005679141.1	chr4:46558765-46560614	chi-miR-197-3p	m8	-0.2045	75	141	-13.38
ciRNA1003	XM_005679141.1	chr4:46558765-46560614	chi-miR-204-5p	8mer	-0.26215	75	155	-19.49
ciRNA1003	XM_005679141.1	chr4:46558765-46560614	chi-miR-211	8mer	-0.26215	75	155	-19.33
ciRNA1003	XM_005679141.1	chr4:46558765-46560614	chi-miR-214-3p	8mer	-0.33015	93	145	-16.95
ciRNA1003	XM_005679141.1	chr4:46558765-46560614	chi-miR-219	m8	-0.3495	91	157	-12.35
ciRNA1003	XM_005679141.1	chr4:46558765-46560614	chi-miR-224-3p	m8	-0.3195	92	143	-11.73
ciRNA1003	XM_005679141.1	chr4:46558765-46560614	chi-miR-2284a	m8	-0.2605	84	159	-13.15
ciRNA1003	XM_005679141.1	chr4:46558765-46560614	chi-miR-2284b	m8	-0.169	64	158	-18.08
ciRNA1003	XM_005679141.1	chr4:46558765-46560614	chi-miR-2432	m8	-0.242	74	145	-11.41
ciRNA1003	XM_005679141.1	chr4:46558765-46560614	chi-miR-30b-3p	m8	-0.197	77	153	-22.77
ciRNA1003	XM_005679141.1	chr4:46558765-46560614	chi-miR-30c-3p	8mer	-0.5362	99	155	-22.31
ciRNA1003	XM_005679141.1	chr4:46558765-46560614	chi-miR-30f-3p	m8	-0.197	76	165	-21.92
ciRNA1003	XM_005679141.1	chr4:46558765-46560614	chi-miR-326-3p	8mer	-0.2903	90	159	-21.74
ciRNA1003	XM_005679141.1	chr4:46558765-46560614	chi-miR-330-5p	8mer	-0.2903	90	153	-21.22
ciRNA1003	XM_005679141.1	chr4:46558765-46560614	chi-miR-331-3p	8mer	-0.1622	70	140	-15.08
ciRNA1003	XM_005679141.1	chr4:46558765-46560614	chi-miR-335-3p	m8	-0.2775	84	159	-15.67
ciRNA1003	XM_005679141.1	chr4:46558765-46560614	chi-miR-33a-3p	1a	-0.18785	58	147	-19.03
ciRNA1003	XM_005679141.1	chr4:46558765-46560614	chi-miR-34a	m8	-0.2055	74	160	-21.76
ciRNA1003	XM_005679141.1	chr4:46558765-46560614	chi-miR-34b-5p	m8	-0.19	70	167	-22.11
ciRNA1003	XM_005679141.1	chr4:46558765-46560614	chi-miR-34c-5p	m8	-0.19	70	163	-21.42
ciRNA1003	XM_005679141.1	chr4:46558765-46560614	chi-miR-378-5p	8mer	-0.382	97	140	-11.27
ciRNA1003	XM_005679141.1	chr4:46558765-46560614	chi-miR-449a-5p	m8	-0.1745	66	154	-19.25
ciRNA1003	XM_005679141.1	chr4:46558765-46560614	chi-miR-449b-5p	m8	-0.1745	65	154	-19.82
ciRNA1003	XM_005679141.1	chr4:46558765-46560614	chi-miR-449c	m8	-0.159	60	146	-15.4
ciRNA1003	XM_005679141.1	chr4:46558765-46560614	chi-miR-491-3p	8mer	-0.3153	86	158	-12.41
ciRNA1003	XM_005679141.1	chr4:46558765-46560614	chi-miR-505-3p	8mer	-0.2662	83	146	-15.66
ciRNA1003	XM_005679141.1	chr4:46558765-46560614	chi-miR-532-3p	m8	-0.2285	79	142	-14.74
ciRNA1003	XM_005679141.1	chr4:46558765-46560614	chi-miR-873-5p	8mer	-0.26515	84	144	-16.84
ciRNA1003	XM_005679141.1	chr4:46558765-46560614	chi-miR-876-3p	m8	-0.2395	84	149	-13.29
ciRNA1003	XM_005679141.1	chr4:46558765-46560614	chi-miR-876-5p	8mer	-0.42515	96	159	-15.18
ciRNA1003	XM_005679141.1	chr4:46558765-46560614	chi-miR-9-5p	m8	-0.183	66	155	-18.3
ciRNA1004	XM_005679576.1	chr4:109109924-109110817	chi-miR-17-3p	m8	-0.2645	87	151	-20.91
ciRNA1004	XM_005679576.1	chr4:109109924-109110817	chi-miR-18b-3p	m8	-0.171	66	146	-23
ciRNA1004	XM_005679576.1	chr4:109109924-109110817	chi-miR-204-3p	m8	-0.208	78	140	-14.79
ciRNA1004	XM_005679576.1	chr4:109109924-109110817	chi-miR-2318	8mer	-0.3572	90	148	-12.82
ciRNA1004	XM_005679576.1	chr4:109109924-109110817	chi-miR-2432	m8	-0.1565	50	145	-17.66
ciRNA1004	XM_005679576.1	chr4:109109924-109110817	chi-miR-330-3p	m8	-0.197	70	142	-12.51
ciRNA1004	XM_005679576.1	chr4:109109924-109110817	chi-miR-34a	8mer	-0.2642	85	160	-20.86
ciRNA1004	XM_005679576.1	chr4:109109924-109110817	chi-miR-34b-5p	8mer	-0.2642	85	151	-15.5
ciRNA1004	XM_005679576.1	chr4:109109924-109110817	chi-miR-34c-5p	8mer	-0.2642	85	151	-15.5
ciRNA1004	XM_005679576.1	chr4:109109924-109110817	chi-miR-3959-3p	8mer	-0.3492	92	140	-14.63
ciRNA1004	XM_005679576.1	chr4:109109924-109110817	chi-miR-449a-5p	8mer	-0.2642	84	149	-19.41
ciRNA1004	XM_005679576.1	chr4:109109924-109110817	chi-miR-449b-5p	8mer	-0.2642	84	149	-17.07
ciRNA1004	XM_005679576.1	chr4:109109924-109110817	chi-miR-449c	8mer	-0.26215	84	140	-13.82
ciRNA1005	XM_005679665.1	chr4:110128390-110129423	chi-miR-1343	8mer	-0.13415	52	154	-25.71
ciRNA1005	XM_005679665.1	chr4:110128390-110129423	chi-miR-18a-5p	m8	-0.218	75	144	-11.38
ciRNA1005	XM_005679665.1	chr4:110128390-110129423	chi-miR-18b-5p	m8	-0.218	75	140	-11.1
ciRNA1005	XM_005679665.1	chr4:110128390-110129423	chi-miR-19b-5p	1a	-0.21975	73	149	-18.59
ciRNA1005	XM_005679665.1	chr4:110128390-110129423	chi-miR-33a-3p	m8	-0.246	77	150	-20.16
ciRNA1005	XM_005679665.1	chr4:110128390-110129423	chi-miR-342-5p	m8	-0.1145	55	157	-26.02
ciRNA1005	XM_005679665.1	chr4:110128390-110129423	chi-miR-3431-3p	m8	-0.2525	81	155	-16.14
ciRNA1005	XM_005679665.1	chr4:110128390-110129423	chi-miR-425-5p	m8	-0.2175	77	140	-11.02
ciRNA1005	XM_005679665.1	chr4:110128390-110129423	chi-miR-432-3p	m8	-0.239	81	141	-15.28
ciRNA1006	XM_005679669.1	chr4:110672876-110673414	chi-miR-197-3p	m8	-0.282	86	146	-19.15
ciRNA1006	XM_005679669.1	chr4:110672876-110673414	chi-miR-320-3p	m8	-0.311	90	161	-19.23
ciRNA1006	XM_005679669.1	chr4:110672876-110673414	chi-miR-329a-3p	8mer	-0.4162	98	140	-10.78
ciRNA1006	XM_005679669.1	chr4:110672876-110673414	chi-miR-329b-3p	8mer	-0.4162	98	140	-10.78
ciRNA1006	XM_005679669.1	chr4:110672876-110673414	chi-miR-335-3p	8mer	-0.5193	99	146	-11.87
ciRNA1006	XM_005679669.1	chr4:110672876-110673414	chi-miR-362-3p	8mer	-0.4203	98	153	-15.07
ciRNA1006	XM_005679669.1	chr4:110672876-110673414	chi-miR-369-3p	m8	-0.308	87	157	-11.97
ciRNA1006	XM_005679669.1	chr4:110672876-110673414	chi-miR-491-3p	m8	-0.2435	74	150	-15.5
ciRNA1006	XM_005679669.1	chr4:110672876-110673414	chi-miR-660	m8	-0.2215	72	140	-12.83
ciRNA1007	XM_005677533.1	chr3:13587244-13587425	chi-miR-3958-5p	m8	-0.166	63	152	-19.77
ciRNA1007	XM_005677533.1	chr3:13587244-13587425	chi-miR-423-5p	8mer	-0.3452	95	146	-18.77
ciRNA1008	XM_005677533.1	chr3:13587244-13587425	chi-miR-3958-5p	m8	-0.166	63	152	-19.77
ciRNA1008	XM_005677533.1	chr3:13587244-13587425	chi-miR-423-5p	8mer	-0.3452	95	146	-18.77
ciRNA1009	XM_005677461.1	chr3:15383339-15384018	chi-miR-1291	m8	-0.146	54	151	-26.14
ciRNA1009	XM_005677461.1	chr3:15383339-15384018	chi-miR-190a-5p	8mer	-0.3612	91	152	-15.68
ciRNA1009	XM_005677461.1	chr3:15383339-15384018	chi-miR-190b	8mer	-0.3612	91	148	-16.24
ciRNA1009	XM_005677461.1	chr3:15383339-15384018	chi-miR-23a	8mer	-0.4071	94	142	-14.77
ciRNA1009	XM_005677461.1	chr3:15383339-15384018	chi-miR-23b-3p	8mer	-0.4071	94	142	-14.77
ciRNA1009	XM_005677461.1	chr3:15383339-15384018	chi-miR-330-3p	m8	-0.2665	88	145	-12.13
ciRNA1009	XM_005677461.1	chr3:15383339-15384018	chi-miR-33b-3p	1a	-0.15165	57	141	-25.24
ciRNA1009	XM_005677461.1	chr3:15383339-15384018	chi-miR-346-5p	8mer	-0.3764	93	147	-24.37
ciRNA1009	XM_005677461.1	chr3:15383339-15384018	chi-miR-410-5p	m8	-0.1695	62	161	-23.26
ciRNA1009	XM_005677461.1	chr3:15383339-15384018	chi-miR-433	m8	-0.217	74	146	-11.36
ciRNA1009	XM_005677461.1	chr3:15383339-15384018	chi-miR-487a-5p	8mer	-0.2342	79	145	-14.92
ciRNA1009	XM_005677461.1	chr3:15383339-15384018	chi-miR-499-3p	m8	-0.2205	71	146	-16.75
ciRNA1009	XM_005677461.1	chr3:15383339-15384018	chi-miR-532-3p	m8	-0.264	84	158	-22.29
ciRNA1009	XM_005677461.1	chr3:15383339-15384018	chi-miR-542-5p	1a	-0.13905	63	140	-26.35
ciRNA1009	XM_005677461.1	chr3:15383339-15384018	chi-miR-873-3p	m8	-0.22	80	155	-16.22
ciRNA101	XM_005694261.1	chr19:35335270-35336232	chi-miR-128-5p	8mer	-0.2922	95	160	-28.34
ciRNA101	XM_005694261.1	chr19:35335270-35336232	chi-miR-141	8mer	-0.4632	99	148	-13.64
ciRNA101	XM_005694261.1	chr19:35335270-35336232	chi-miR-145-3p	m8	-0.178	64	146	-16.09
ciRNA101	XM_005694261.1	chr19:35335270-35336232	chi-miR-200a	8mer	-0.4632	99	148	-16.51
ciRNA101	XM_005694261.1	chr19:35335270-35336232	chi-miR-214-5p	8mer	-0.2592	88	148	-20.74
ciRNA101	XM_005694261.1	chr19:35335270-35336232	chi-miR-2432	m8	-0.168	54	148	-13.15
ciRNA101	XM_005694261.1	chr19:35335270-35336232	chi-miR-324-3p	m8	-0.159	65	153	-23.89
ciRNA101	XM_005694261.1	chr19:35335270-35336232	chi-miR-335-5p	8mer	-0.25315	83	145	-15.5
ciRNA101	XM_005694261.1	chr19:35335270-35336232	chi-miR-3431-5p	m8	-0.1485	58	156	-17.18
ciRNA101	XM_005694261.1	chr19:35335270-35336232	chi-miR-378-3p	m8	-0.1505	53	142	-21.52
ciRNA101	XM_005694261.1	chr19:35335270-35336232	chi-miR-3958-5p	8mer	-0.18915	70	140	-14.39
ciRNA101	XM_005694261.1	chr19:35335270-35336232	chi-miR-497-5p	8mer	-0.19825	78	155	-20.98
ciRNA1010	XM_005677726.1	chr3:18804377-18805642	chi-miR-103-5p	8mer	-0.37515	92	160	-21.35
ciRNA1010	XM_005677726.1	chr3:18804377-18805642	chi-miR-1291	m8	-0.2305	84	140	-19.08
ciRNA1010	XM_005677726.1	chr3:18804377-18805642	chi-miR-135a	m8	-0.164	52	146	-12.88
ciRNA1010	XM_005677726.1	chr3:18804377-18805642	chi-miR-135b-5p	m8	-0.164	52	146	-12.88
ciRNA1010	XM_005677726.1	chr3:18804377-18805642	chi-miR-196a	m8	-0.351	95	169	-17.5
ciRNA1010	XM_005677726.1	chr3:18804377-18805642	chi-miR-196b	m8	-0.351	95	161	-14.99
ciRNA1010	XM_005677726.1	chr3:18804377-18805642	chi-miR-214-3p	m8	-0.1555	53	145	-18.18
ciRNA1010	XM_005677726.1	chr3:18804377-18805642	chi-miR-22-3p	m8	-0.198	74	140	-13.32
ciRNA1010	XM_005677726.1	chr3:18804377-18805642	chi-miR-224-5p	8mer	-0.3082	93	157	-17.42
ciRNA1010	XM_005677726.1	chr3:18804377-18805642	chi-miR-2290	m8	-0.204	72	143	-21.34
ciRNA1010	XM_005677726.1	chr3:18804377-18805642	chi-miR-30a-5p	m8	-0.186	63	157	-10.41
ciRNA1010	XM_005677726.1	chr3:18804377-18805642	chi-miR-30b-5p	m8	-0.248	76	168	-15.1
ciRNA1010	XM_005677726.1	chr3:18804377-18805642	chi-miR-30c-5p	m8	-0.248	77	158	-13.81
ciRNA1010	XM_005677726.1	chr3:18804377-18805642	chi-miR-30e-5p	m8	-0.186	60	157	-11.11
ciRNA1010	XM_005677726.1	chr3:18804377-18805642	chi-miR-30f-5p	m8	-0.248	77	150	-12.26
ciRNA1010	XM_005677726.1	chr3:18804377-18805642	chi-miR-331-3p	m8	-0.2765	88	163	-24.66
ciRNA1010	XM_005677726.1	chr3:18804377-18805642	chi-miR-379-5p	1a	-0.11565	50	140	-19.6
ciRNA1010	XM_005677726.1	chr3:18804377-18805642	chi-miR-532-3p	m8	-0.2165	77	157	-18.23
ciRNA1010	XM_005677726.1	chr3:18804377-18805642	chi-miR-876-5p	m8	-0.2035	64	145	-14.86
ciRNA1010	XM_005677726.1	chr3:18804377-18805642	chi-miR-877-3p	8mer	-0.33925	81	140	-16.78
ciRNA1011	XM_005677980.1	chr3:21337447-21337875	chi-miR-1185-3p	m8	-0.278	84	154	-16.35
ciRNA1011	XM_005677980.1	chr3:21337447-21337875	chi-miR-195-3p	m8	-0.181	62	144	-11.08
ciRNA1011	XM_005677980.1	chr3:21337447-21337875	chi-miR-27b-5p	m8	-0.1485	67	141	-15.65
ciRNA1011	XM_005677980.1	chr3:21337447-21337875	chi-miR-29a-5p	8mer	-0.44015	97	143	-12.97
ciRNA1011	XM_005677980.1	chr3:21337447-21337875	chi-miR-320-3p	m8	-0.173	56	147	-14.45
ciRNA1011	XM_005677980.1	chr3:21337447-21337875	chi-miR-335-3p	m8	-0.324	88	157	-11.14
ciRNA1011	XM_005677980.1	chr3:21337447-21337875	chi-miR-335-5p	m8	-0.305	88	156	-14.2
ciRNA1011	XM_005677980.1	chr3:21337447-21337875	chi-miR-362-5p	m8	-0.208	72	148	-12.3
ciRNA1011	XM_005677980.1	chr3:21337447-21337875	chi-miR-376c-3p	m8	-0.36	95	151	-11.1
ciRNA1011	XM_005677980.1	chr3:21337447-21337875	chi-miR-376e-3p	m8	-0.329	93	145	-10.86
ciRNA1011	XM_005677980.1	chr3:21337447-21337875	chi-miR-377	m8	-0.23	81	145	-12.5
ciRNA1011	XM_005677980.1	chr3:21337447-21337875	chi-miR-433	m8	-0.2765	82	140	-11.51
ciRNA1011	XM_005677980.1	chr3:21337447-21337875	chi-miR-449b-3p	m8	-0.153	59	144	-12.88
ciRNA1011	XM_005677980.1	chr3:21337447-21337875	chi-miR-487a-3p	1a	-0.2484	83	140	-13.84
ciRNA1012	XM_005677980.1	chr3:21341274-21341936	chi-let-7c-3p	8mer	-0.3182	89	145	-13.77
ciRNA1012	XM_005677980.1	chr3:21341274-21341936	chi-miR-10a-5p	8mer	-0.31225	94	151	-14.72
ciRNA1012	XM_005677980.1	chr3:21341274-21341936	chi-miR-10b-5p	8mer	-0.31225	94	144	-15.28
ciRNA1012	XM_005677980.1	chr3:21341274-21341936	chi-miR-140-3p	m8	-0.206	78	158	-18.73
ciRNA1012	XM_005677980.1	chr3:21341274-21341936	chi-miR-188-5p	8mer	-0.26725	84	160	-20.32
ciRNA1012	XM_005677980.1	chr3:21341274-21341936	chi-miR-197-3p	m8	-0.205	75	163	-28.02
ciRNA1012	XM_005677980.1	chr3:21341274-21341936	chi-miR-204-3p	m8	-0.212	79	140	-15.55
ciRNA1012	XM_005677980.1	chr3:21341274-21341936	chi-miR-26a-3p	m8	-0.2965	79	156	-17.33
ciRNA1012	XM_005677980.1	chr3:21341274-21341936	chi-miR-425-3p	m8	-0.1725	62	159	-21.75
ciRNA1012	XM_005677980.1	chr3:21341274-21341936	chi-miR-490	1a	-0.18365	67	140	-21
ciRNA1012	XM_005677980.1	chr3:21341274-21341936	chi-miR-502b-5p	8mer	-0.3892	95	149	-13.15
ciRNA1012	XM_005677980.1	chr3:21341274-21341936	chi-miR-7-5p	m8	-0.2295	79	151	-16.17
ciRNA1012	XM_005677980.1	chr3:21341274-21341936	chi-miR-873-5p	8mer	-0.41515	97	140	-13.71
ciRNA1012	XM_005677980.1	chr3:21341274-21341936	chi-miR-9-5p	m8	-0.275	83	149	-17.03
ciRNA1013	XM_005677820.1	chr3:24870815-24871164	chi-miR-136-5p	8mer	-0.3163	86	148	-19.89
ciRNA1013	XM_005677820.1	chr3:24870815-24871164	chi-miR-324-5p	m8	-0.173	70	157	-20.56
ciRNA1013	XM_005677820.1	chr3:24870815-24871164	chi-miR-873-3p	m8	-0.1895	69	146	-24.85
ciRNA1014	XM_005677850.1	chr3:27304445-27304753	chi-miR-2290	m8	-0.1625	58	146	-18.58
ciRNA1014	XM_005677850.1	chr3:27304445-27304753	chi-miR-30c-3p	8mer	-0.35315	92	147	-16.66
ciRNA1014	XM_005677850.1	chr3:27304445-27304753	chi-miR-331-3p	8mer	-0.3121	92	140	-16.07
ciRNA1014	XM_005677850.1	chr3:27304445-27304753	chi-miR-873-5p	8mer	-0.2502	82	152	-18.41
ciRNA1015	XM_005677915.1	chr3:30179431-30180494	chi-miR-2432	m8	-0.24	73	140	-11.33
ciRNA1015	XM_005677915.1	chr3:30179431-30180494	chi-miR-27a-3p	m8	-0.1705	64	144	-12.57
ciRNA1015	XM_005677915.1	chr3:30179431-30180494	chi-miR-27b-3p	m8	-0.1705	64	144	-12.57
ciRNA1015	XM_005677915.1	chr3:30179431-30180494	chi-miR-33a-3p	m8	-0.295	86	151	-10.11
ciRNA1015	XM_005677915.1	chr3:30179431-30180494	chi-miR-374a-3p	m8	-0.215	74	157	-10.33
ciRNA1015	XM_005677915.1	chr3:30179431-30180494	chi-miR-374b-3p	m8	-0.215	74	161	-11.72
ciRNA1015	XM_005677915.1	chr3:30179431-30180494	chi-miR-380-5p	m8	-0.336	91	149	-14.89
ciRNA1015	XM_005677915.1	chr3:30179431-30180494	chi-miR-411b-3p	m8	-0.2535	88	147	-15.6
ciRNA1015	XM_005677915.1	chr3:30179431-30180494	chi-miR-499-3p	8mer	-0.52225	99	145	-10.36
ciRNA1016	XM_005678120.1	chr3:50786339-50788703	chi-miR-137	1a	-0.2144	87	145	-16.17
ciRNA1016	XM_005678120.1	chr3:50786339-50788703	chi-miR-154a-3p	8mer	-0.45135	99	156	-16.64
ciRNA1016	XM_005678120.1	chr3:50786339-50788703	chi-miR-154b-3p	m8	-0.325	85	165	-17.21
ciRNA1016	XM_005678120.1	chr3:50786339-50788703	chi-miR-15a-5p	8mer	-0.4732	99	153	-18.94
ciRNA1016	XM_005678120.1	chr3:50786339-50788703	chi-miR-15b-5p	8mer	-0.4732	99	147	-12.43
ciRNA1016	XM_005678120.1	chr3:50786339-50788703	chi-miR-16a-5p	8mer	-0.47935	99	157	-16.74
ciRNA1016	XM_005678120.1	chr3:50786339-50788703	chi-miR-16b-5p	8mer	-0.47935	99	157	-16.74
ciRNA1016	XM_005678120.1	chr3:50786339-50788703	chi-miR-195-5p	8mer	-0.4732	99	152	-15.52
ciRNA1016	XM_005678120.1	chr3:50786339-50788703	chi-miR-204-3p	m8	-0.278	89	147	-17.15
ciRNA1016	XM_005678120.1	chr3:50786339-50788703	chi-miR-2332	m8	-0.26	81	148	-11.7
ciRNA1016	XM_005678120.1	chr3:50786339-50788703	chi-miR-25-3p	m8	-0.2025	72	148	-18.54
ciRNA1016	XM_005678120.1	chr3:50786339-50788703	chi-miR-342-3p	8mer	-0.4002	96	146	-14.65
ciRNA1016	XM_005678120.1	chr3:50786339-50788703	chi-miR-363-3p	m8	-0.218	73	146	-12.74
ciRNA1016	XM_005678120.1	chr3:50786339-50788703	chi-miR-424-5p	8mer	-0.4732	99	152	-14.05
ciRNA1016	XM_005678120.1	chr3:50786339-50788703	chi-miR-487a-3p	8mer	-0.4452	98	151	-15.07
ciRNA1016	XM_005678120.1	chr3:50786339-50788703	chi-miR-497-3p	m8	-0.247	83	141	-12.26
ciRNA1016	XM_005678120.1	chr3:50786339-50788703	chi-miR-500-3p	8mer	-0.4742	99	140	-14.01
ciRNA1016	XM_005678120.1	chr3:50786339-50788703	chi-miR-502a	8mer	-0.4742	99	140	-14.57
ciRNA1016	XM_005678120.1	chr3:50786339-50788703	chi-miR-92a-3p	m8	-0.218	77	149	-18.38
ciRNA1016	XM_005678120.1	chr3:50786339-50788703	chi-miR-92b	m8	-0.218	77	149	-18.38
ciRNA1017	XM_005678236.1	chr3:65720774-65721369	chi-let-7b-3p	m8	-0.179	58	154	-10.19
ciRNA1017	XM_005678236.1	chr3:65720774-65721369	chi-miR-141	8mer	-0.58435	99	164	-16.34
ciRNA1017	XM_005678236.1	chr3:65720774-65721369	chi-miR-200a	8mer	-0.5823	99	151	-12.1
ciRNA1017	XM_005678236.1	chr3:65720774-65721369	chi-miR-2318	1a	-0.2192	77	146	-12.29
ciRNA1017	XM_005678236.1	chr3:65720774-65721369	chi-miR-320-3p	1a	-0.2021	67	146	-15.91
ciRNA1017	XM_005678236.1	chr3:65720774-65721369	chi-miR-3432-3p	m8	-0.223	78	165	-19.11
ciRNA1017	XM_005678236.1	chr3:65720774-65721369	chi-miR-421-3p	1a	-0.24275	80	144	-11.29
ciRNA1017	XM_005678236.1	chr3:65720774-65721369	chi-miR-493-5p	m8	-0.1975	71	148	-12.18
ciRNA1017	XM_005678236.1	chr3:65720774-65721369	chi-miR-499-3p	m8	-0.296	88	151	-14.73
ciRNA1017	XM_005678236.1	chr3:65720774-65721369	chi-miR-628-5p	8mer	-0.52515	99	148	-13.22
ciRNA1017	XM_005678236.1	chr3:65720774-65721369	chi-miR-98-3p	m8	-0.21	73	155	-10.79
ciRNA1018	XM_005678437.1	chr3:91398573-91398966	chi-miR-28-3p	m8	-0.208	73	156	-19.96
ciRNA1018	XM_005678437.1	chr3:91398573-91398966	chi-miR-494	8mer	-0.2911	87	145	-12.74
ciRNA1018	XM_005678437.1	chr3:91398573-91398966	chi-miR-543-3p	m8	-0.357	94	153	-13.32
ciRNA1018	XM_005678437.1	chr3:91398573-91398966	chi-miR-7-5p	8mer	-0.40815	96	156	-16.69
ciRNA1019	XM_005678437.1	chr3:91441060-91443600	chi-miR-101-3p	1a	-0.17475	64	145	-12.65
ciRNA1019	XM_005678437.1	chr3:91441060-91443600	chi-miR-10b-3p	m8	-0.221	68	148	-17.3
ciRNA1019	XM_005678437.1	chr3:91441060-91443600	chi-miR-1185-3p	m8	-0.2005	67	151	-16.05
ciRNA1019	XM_005678437.1	chr3:91441060-91443600	chi-miR-129-3p	8mer	-0.3052	93	140	-10.87
ciRNA1019	XM_005678437.1	chr3:91441060-91443600	chi-miR-133a-5p	8mer	-0.4462	98	153	-12.34
ciRNA1019	XM_005678437.1	chr3:91441060-91443600	chi-miR-1343	m8	-0.249	86	140	-15.35
ciRNA1019	XM_005678437.1	chr3:91441060-91443600	chi-miR-137	m8	-0.136	60	145	-14.65
ciRNA1019	XM_005678437.1	chr3:91441060-91443600	chi-miR-140-5p	m8	-0.314	90	154	-12
ciRNA1019	XM_005678437.1	chr3:91441060-91443600	chi-miR-145-5p	8mer	-0.1742	56	144	-16.83
ciRNA1019	XM_005678437.1	chr3:91441060-91443600	chi-miR-146a	m8	-0.216	72	146	-19.11
ciRNA1019	XM_005678437.1	chr3:91441060-91443600	chi-miR-146b-5p	m8	-0.216	72	147	-22.37
ciRNA1019	XM_005678437.1	chr3:91441060-91443600	chi-miR-154a-5p	m8	-0.2175	71	145	-11.4
ciRNA1019	XM_005678437.1	chr3:91441060-91443600	chi-miR-155-5p	1a	-0.23585	77	155	-14.42
ciRNA1019	XM_005678437.1	chr3:91441060-91443600	chi-miR-181b-5p	8mer	-0.4932	99	146	-11.03
ciRNA1019	XM_005678437.1	chr3:91441060-91443600	chi-miR-181c-5p	8mer	-0.4932	99	140	-10.12
ciRNA1019	XM_005678437.1	chr3:91441060-91443600	chi-miR-181d	8mer	-0.4932	99	146	-11.84
ciRNA1019	XM_005678437.1	chr3:91441060-91443600	chi-miR-186-5p	m8	-0.247	80	153	-14.61
ciRNA1019	XM_005678437.1	chr3:91441060-91443600	chi-miR-195-3p	m8	-0.1835	63	146	-16.98
ciRNA1019	XM_005678437.1	chr3:91441060-91443600	chi-miR-19b-5p	m8	-0.241	77	151	-16.96
ciRNA1019	XM_005678437.1	chr3:91441060-91443600	chi-miR-204-3p	m8	-0.2045	77	153	-16.56
ciRNA1019	XM_005678437.1	chr3:91441060-91443600	chi-miR-208b	8mer	-0.146	52	143	-13.15
ciRNA1019	XM_005678437.1	chr3:91441060-91443600	chi-miR-2290	m8	-0.1885	68	148	-23.41
ciRNA1019	XM_005678437.1	chr3:91441060-91443600	chi-miR-29b-5p	8mer	-0.3512	89	157	-10.01
ciRNA1019	XM_005678437.1	chr3:91441060-91443600	chi-miR-30c-3p	m8	-0.144	53	154	-18.71
ciRNA1019	XM_005678437.1	chr3:91441060-91443600	chi-miR-330-5p	m8	-0.156	61	143	-16.83
ciRNA1019	XM_005678437.1	chr3:91441060-91443600	chi-miR-340-5p	8mer	-0.21825	74	161	-14.04
ciRNA1019	XM_005678437.1	chr3:91441060-91443600	chi-miR-3431-5p	m8	-0.138	52	145	-15.16
ciRNA1019	XM_005678437.1	chr3:91441060-91443600	chi-miR-365-3p	8mer	-0.17115	63	145	-15.27
ciRNA1019	XM_005678437.1	chr3:91441060-91443600	chi-miR-369-3p	8mer	-0.4093	96	160	-12.01
ciRNA1019	XM_005678437.1	chr3:91441060-91443600	chi-miR-374b-5p	m8	-0.2415	80	158	-12.83
ciRNA1019	XM_005678437.1	chr3:91441060-91443600	chi-miR-376b-5p	m8	-0.1585	64	155	-20.71
ciRNA1019	XM_005678437.1	chr3:91441060-91443600	chi-miR-376c-5p	m8	-0.1585	64	155	-20.71
ciRNA1019	XM_005678437.1	chr3:91441060-91443600	chi-miR-376e-5p	m8	-0.1585	64	155	-20.71
ciRNA1019	XM_005678437.1	chr3:91441060-91443600	chi-miR-449b-3p	8mer	-0.29135	87	156	-19.71
ciRNA1019	XM_005678437.1	chr3:91441060-91443600	chi-miR-455-3p	m8	-0.172	58	161	-21.91
ciRNA1019	XM_005678437.1	chr3:91441060-91443600	chi-miR-487b-5p	8mer	-0.50015	99	140	-11.18
ciRNA1019	XM_005678437.1	chr3:91441060-91443600	chi-miR-493-3p	8mer	-0.358	92	144	-14.75
ciRNA1019	XM_005678437.1	chr3:91441060-91443600	chi-miR-495-3p	8mer	-0.3142	91	160	-12.98
ciRNA1019	XM_005678437.1	chr3:91441060-91443600	chi-miR-499-3p	m8	-0.347	92	142	-18.15
ciRNA1019	XM_005678437.1	chr3:91441060-91443600	chi-miR-543-3p	m8	-0.248	84	140	-10.24
ciRNA1019	XM_005678437.1	chr3:91441060-91443600	chi-miR-628-5p	8mer	-0.38615	95	155	-18.44
ciRNA1019	XM_005678437.1	chr3:91441060-91443600	chi-miR-660	m8	-0.17	52	169	-18.25
ciRNA1019	XM_005678437.1	chr3:91441060-91443600	chi-miR-873-5p	8mer	-0.23435	79	142	-17.23
ciRNA1019	XM_005678437.1	chr3:91441060-91443600	chi-miR-92a-5p	8mer	-0.36815	96	141	-12.7
ciRNA102	XM_005693688.1	chr19:36153304-36153936	chi-miR-106b-3p	m8	-0.142	64	145	-23.19
ciRNA102	XM_005693688.1	chr19:36153304-36153936	chi-miR-10b-3p	8mer	-0.3113	83	154	-16.01
ciRNA102	XM_005693688.1	chr19:36153304-36153936	chi-miR-128-3p	8mer	-0.43815	98	150	-18.62
ciRNA102	XM_005693688.1	chr19:36153304-36153936	chi-miR-15a-3p	8mer	-0.3462	95	148	-16.62
ciRNA102	XM_005693688.1	chr19:36153304-36153936	chi-miR-200b	m8	-0.179	56	162	-13.36
ciRNA102	XM_005693688.1	chr19:36153304-36153936	chi-miR-200c	m8	-0.179	56	154	-13.6
ciRNA102	XM_005693688.1	chr19:36153304-36153936	chi-miR-224-5p	m8	-0.1845	64	153	-15.8
ciRNA102	XM_005693688.1	chr19:36153304-36153936	chi-miR-2284d	m8	-0.285	88	145	-17.24
ciRNA102	XM_005693688.1	chr19:36153304-36153936	chi-miR-27a-3p	m8	-0.204	73	158	-17.67
ciRNA102	XM_005693688.1	chr19:36153304-36153936	chi-miR-27b-3p	m8	-0.204	72	163	-22.12
ciRNA102	XM_005693688.1	chr19:36153304-36153936	chi-miR-320-3p	m8	-0.1805	59	145	-11.46
ciRNA102	XM_005693688.1	chr19:36153304-36153936	chi-miR-330-3p	m8	-0.217	78	147	-12.81
ciRNA102	XM_005693688.1	chr19:36153304-36153936	chi-miR-376c-3p	1a	-0.16565	53	153	-15.31
ciRNA102	XM_005693688.1	chr19:36153304-36153936	chi-miR-376e-3p	1a	-0.16565	53	161	-15.31
ciRNA102	XM_005693688.1	chr19:36153304-36153936	chi-miR-383	m8	-0.2365	81	144	-13.16
ciRNA102	XM_005693688.1	chr19:36153304-36153936	chi-miR-3958-3p	m8	-0.26	85	149	-14.21
ciRNA102	XM_005693688.1	chr19:36153304-36153936	chi-miR-429	m8	-0.179	56	157	-12.01
ciRNA102	XM_005693688.1	chr19:36153304-36153936	chi-miR-432-3p	m8	-0.17	63	145	-16.66
ciRNA102	XM_005693688.1	chr19:36153304-36153936	chi-miR-495-3p	m8	-0.1805	59	164	-14.08
ciRNA102	XM_005693688.1	chr19:36153304-36153936	chi-miR-545-3p	m8	-0.1565	51	165	-18.24
ciRNA102	XM_005693688.1	chr19:36153304-36153936	chi-miR-873-5p	m8	-0.2295	78	140	-11.68
ciRNA1020	XM_005678509.1	chr3:96227284-96233219	chi-miR-1185-3p	m8	-0.243	78	167	-20.8
ciRNA1020	XM_005678509.1	chr3:96227284-96233219	chi-miR-126-5p	m8	-0.2855	84	144	-12.48
ciRNA1020	XM_005678509.1	chr3:96227284-96233219	chi-miR-136-5p	m8	-0.171	57	158	-14.8
ciRNA1020	XM_005678509.1	chr3:96227284-96233219	chi-miR-141	8mer	-0.2543	84	155	-18.88
ciRNA1020	XM_005678509.1	chr3:96227284-96233219	chi-miR-145-5p	8mer	-0.24215	75	141	-13.83
ciRNA1020	XM_005678509.1	chr3:96227284-96233219	chi-miR-147-5p	m8	-0.194	66	142	-11.32
ciRNA1020	XM_005678509.1	chr3:96227284-96233219	chi-miR-200a	8mer	-0.2543	84	150	-14.3
ciRNA1020	XM_005678509.1	chr3:96227284-96233219	chi-miR-204-3p	8mer	-0.31415	91	146	-16.29
ciRNA1020	XM_005678509.1	chr3:96227284-96233219	chi-miR-208b	m8	-0.2905	89	166	-15.69
ciRNA1020	XM_005678509.1	chr3:96227284-96233219	chi-miR-21-5p	m8	-0.2025	59	158	-16
ciRNA1020	XM_005678509.1	chr3:96227284-96233219	chi-miR-216b	m8	-0.232	77	151	-17.33
ciRNA1020	XM_005678509.1	chr3:96227284-96233219	chi-miR-2331	m8	-0.172	72	145	-17
ciRNA1020	XM_005678509.1	chr3:96227284-96233219	chi-miR-23a	m8	-0.203	67	155	-17.32
ciRNA1020	XM_005678509.1	chr3:96227284-96233219	chi-miR-23b-3p	m8	-0.203	66	155	-17.32
ciRNA1020	XM_005678509.1	chr3:96227284-96233219	chi-miR-2411-5p	m8	-0.2	76	164	-22.92
ciRNA1020	XM_005678509.1	chr3:96227284-96233219	chi-miR-30b-3p	8mer	-0.3981	97	143	-15.86
ciRNA1020	XM_005678509.1	chr3:96227284-96233219	chi-miR-30f-3p	8mer	-0.40015	97	151	-18.66
ciRNA1020	XM_005678509.1	chr3:96227284-96233219	chi-miR-324-3p	8mer	-0.4512	99	147	-19.82
ciRNA1020	XM_005678509.1	chr3:96227284-96233219	chi-miR-326-3p	m8	-0.253	86	144	-23.34
ciRNA1020	XM_005678509.1	chr3:96227284-96233219	chi-miR-330-3p	8mer	-0.3911	96	148	-14.02
ciRNA1020	XM_005678509.1	chr3:96227284-96233219	chi-miR-330-5p	m8	-0.222	81	141	-16.67
ciRNA1020	XM_005678509.1	chr3:96227284-96233219	chi-miR-340-5p	m8	-0.158	51	159	-11.44
ciRNA1020	XM_005678509.1	chr3:96227284-96233219	chi-miR-346-5p	8mer	-0.30815	88	156	-21.78
ciRNA1020	XM_005678509.1	chr3:96227284-96233219	chi-miR-454-5p	1a	-0.1533	52	140	-14.46
ciRNA1020	XM_005678509.1	chr3:96227284-96233219	chi-miR-487b-5p	1a	-0.18385	58	152	-15.12
ciRNA1020	XM_005678509.1	chr3:96227284-96233219	chi-miR-495-3p	1a	-0.16275	51	155	-13.51
ciRNA1020	XM_005678509.1	chr3:96227284-96233219	chi-miR-592	8mer	-0.4532	98	153	-15.3
ciRNA1020	XM_005678509.1	chr3:96227284-96233219	chi-miR-7-3p	m8	-0.232	80	146	-16.46
ciRNA1020	XM_005678509.1	chr3:96227284-96233219	chi-miR-873-5p	8mer	-0.3062	90	140	-13.25
ciRNA1020	XM_005678509.1	chr3:96227284-96233219	chi-miR-93-3p	m8	-0.2225	80	149	-18.17
ciRNA1021	XM_005678551.1	chr3:97616084-97616835	chi-miR-133a-5p	m8	-0.1425	60	147	-14.39
ciRNA1021	XM_005678551.1	chr3:97616084-97616835	chi-miR-1343	m8	-0.198	78	145	-25.69
ciRNA1021	XM_005678551.1	chr3:97616084-97616835	chi-miR-154b-3p	m8	-0.219	70	151	-13.01
ciRNA1021	XM_005678551.1	chr3:97616084-97616835	chi-miR-194	8mer	-0.2832	85	140	-16.21
ciRNA1021	XM_005678551.1	chr3:97616084-97616835	chi-miR-221-5p	8mer	-0.2293	80	150	-16.53
ciRNA1021	XM_005678551.1	chr3:97616084-97616835	chi-miR-28-5p	m8	-0.1695	68	144	-13.58
ciRNA1021	XM_005678551.1	chr3:97616084-97616835	chi-miR-323a-3p	8mer	-0.3872	95	151	-14.95
ciRNA1021	XM_005678551.1	chr3:97616084-97616835	chi-miR-362-5p	8mer	-0.3362	93	158	-13.88
ciRNA1021	XM_005678551.1	chr3:97616084-97616835	chi-miR-485-5p	8mer	-0.20425	74	156	-22.46
ciRNA1021	XM_005678551.1	chr3:97616084-97616835	chi-miR-504	8mer	-0.2042	72	161	-26.87
ciRNA1021	XM_005678551.1	chr3:97616084-97616835	chi-miR-708-5p	m8	-0.185	72	150	-13.33
ciRNA1022	XM_005678666.1	chr3:102817884-102822007	chi-miR-130b-5p	m8	-0.171	53	156	-20.99
ciRNA1022	XM_005678666.1	chr3:102817884-102822007	chi-miR-135a	8mer	-0.31015	91	156	-16.65
ciRNA1022	XM_005678666.1	chr3:102817884-102822007	chi-miR-135b-5p	8mer	-0.31015	91	148	-16.4
ciRNA1022	XM_005678666.1	chr3:102817884-102822007	chi-miR-140-3p	m8	-0.1715	69	147	-20.98
ciRNA1022	XM_005678666.1	chr3:102817884-102822007	chi-miR-141	1a	-0.21375	71	140	-13.05
ciRNA1022	XM_005678666.1	chr3:102817884-102822007	chi-miR-154b-3p	m8	-0.183	58	148	-16.91
ciRNA1022	XM_005678666.1	chr3:102817884-102822007	chi-miR-186-5p	8mer	-0.2462	80	151	-11.28
ciRNA1022	XM_005678666.1	chr3:102817884-102822007	chi-miR-18a-5p	m8	-0.18	61	159	-18.96
ciRNA1022	XM_005678666.1	chr3:102817884-102822007	chi-miR-18b-5p	m8	-0.18	62	152	-18.09
ciRNA1022	XM_005678666.1	chr3:102817884-102822007	chi-miR-192-3p	8mer	-0.3763	95	156	-17.54
ciRNA1022	XM_005678666.1	chr3:102817884-102822007	chi-miR-199a-3p	8mer	-0.2851	88	140	-11.88
ciRNA1022	XM_005678666.1	chr3:102817884-102822007	chi-miR-199b-3p	8mer	-0.2851	88	140	-11.88
ciRNA1022	XM_005678666.1	chr3:102817884-102822007	chi-miR-199c-3p	8mer	-0.2851	88	140	-11.88
ciRNA1022	XM_005678666.1	chr3:102817884-102822007	chi-miR-24-3p	m8	-0.145	54	163	-26.12
ciRNA1022	XM_005678666.1	chr3:102817884-102822007	chi-miR-25-5p	1a	-0.19095	83	143	-24.6
ciRNA1022	XM_005678666.1	chr3:102817884-102822007	chi-miR-27a-5p	8mer	-0.3242	95	144	-15.02
ciRNA1022	XM_005678666.1	chr3:102817884-102822007	chi-miR-28-3p	8mer	-0.31415	89	143	-12.36
ciRNA1022	XM_005678666.1	chr3:102817884-102822007	chi-miR-330-3p	m8	-0.21	75	140	-14.23
ciRNA1022	XM_005678666.1	chr3:102817884-102822007	chi-miR-378-5p	m8	-0.1965	82	144	-14.84
ciRNA1022	XM_005678666.1	chr3:102817884-102822007	chi-miR-380-3p	m8	-0.235	76	146	-10.48
ciRNA1022	XM_005678666.1	chr3:102817884-102822007	chi-miR-421-3p	m8	-0.2275	77	150	-18.57
ciRNA1022	XM_005678666.1	chr3:102817884-102822007	chi-miR-432-5p	m8	-0.1635	56	143	-12.63
ciRNA1022	XM_005678666.1	chr3:102817884-102822007	chi-miR-543-5p	8mer	-0.1732	68	153	-21.69
ciRNA1022	XM_005678666.1	chr3:102817884-102822007	chi-miR-7-5p	m8	-0.2185	77	166	-18.91
ciRNA1022	XM_005678666.1	chr3:102817884-102822007	chi-miR-874-5p	8mer	-0.3382	93	146	-17.54
ciRNA1022	XM_005678666.1	chr3:102817884-102822007	chi-miR-93-3p	m8	-0.166	64	151	-17.62
ciRNA1023	XM_005678665.1	chr3:102820883-102822007	chi-miR-130b-5p	m8	-0.171	53	156	-20.99
ciRNA1023	XM_005678665.1	chr3:102820883-102822007	chi-miR-135a	8mer	-0.31015	91	156	-16.65
ciRNA1023	XM_005678665.1	chr3:102820883-102822007	chi-miR-135b-5p	8mer	-0.31015	91	148	-16.4
ciRNA1023	XM_005678665.1	chr3:102820883-102822007	chi-miR-140-3p	m8	-0.1715	69	147	-20.98
ciRNA1023	XM_005678665.1	chr3:102820883-102822007	chi-miR-141	1a	-0.21675	72	140	-13.05
ciRNA1023	XM_005678665.1	chr3:102820883-102822007	chi-miR-154b-3p	m8	-0.183	58	148	-16.91
ciRNA1023	XM_005678665.1	chr3:102820883-102822007	chi-miR-186-5p	8mer	-0.2532	81	151	-11.28
ciRNA1023	XM_005678665.1	chr3:102820883-102822007	chi-miR-18a-5p	m8	-0.18	61	159	-18.96
ciRNA1023	XM_005678665.1	chr3:102820883-102822007	chi-miR-18b-5p	m8	-0.18	62	152	-18.09
ciRNA1023	XM_005678665.1	chr3:102820883-102822007	chi-miR-192-3p	8mer	-0.3833	96	156	-17.54
ciRNA1023	XM_005678665.1	chr3:102820883-102822007	chi-miR-199a-3p	8mer	-0.2851	88	140	-11.88
ciRNA1023	XM_005678665.1	chr3:102820883-102822007	chi-miR-199b-3p	8mer	-0.2851	88	140	-11.88
ciRNA1023	XM_005678665.1	chr3:102820883-102822007	chi-miR-199c-3p	8mer	-0.2851	88	140	-11.88
ciRNA1023	XM_005678665.1	chr3:102820883-102822007	chi-miR-24-3p	m8	-0.148	56	163	-26.12
ciRNA1023	XM_005678665.1	chr3:102820883-102822007	chi-miR-25-5p	1a	-0.19095	83	143	-24.6
ciRNA1023	XM_005678665.1	chr3:102820883-102822007	chi-miR-27a-5p	8mer	-0.3242	95	144	-15.02
ciRNA1023	XM_005678665.1	chr3:102820883-102822007	chi-miR-28-3p	8mer	-0.32115	89	143	-12.36
ciRNA1023	XM_005678665.1	chr3:102820883-102822007	chi-miR-330-3p	m8	-0.256	87	140	-14.23
ciRNA1023	XM_005678665.1	chr3:102820883-102822007	chi-miR-378-5p	m8	-0.2005	83	144	-14.84
ciRNA1023	XM_005678665.1	chr3:102820883-102822007	chi-miR-380-3p	m8	-0.238	77	146	-10.48
ciRNA1023	XM_005678665.1	chr3:102820883-102822007	chi-miR-421-3p	m8	-0.2315	78	150	-18.57
ciRNA1023	XM_005678665.1	chr3:102820883-102822007	chi-miR-432-5p	m8	-0.1675	58	143	-12.63
ciRNA1023	XM_005678665.1	chr3:102820883-102822007	chi-miR-543-5p	8mer	-0.1732	68	153	-21.69
ciRNA1023	XM_005678665.1	chr3:102820883-102822007	chi-miR-7-5p	m8	-0.2185	77	166	-18.91
ciRNA1023	XM_005678665.1	chr3:102820883-102822007	chi-miR-874-5p	8mer	-0.3392	94	146	-17.54
ciRNA1023	XM_005678665.1	chr3:102820883-102822007	chi-miR-93-3p	m8	-0.169	65	151	-17.62
ciRNA1024	XM_005678665.1	chr3:102845665-102846379	chi-miR-1343	8mer	-0.3402	93	140	-14.9
ciRNA1024	XM_005678665.1	chr3:102845665-102846379	chi-miR-145-3p	m8	-0.2515	83	152	-14.38
ciRNA1024	XM_005678665.1	chr3:102845665-102846379	chi-miR-184	m8	-0.178	72	141	-18.05
ciRNA1024	XM_005678665.1	chr3:102845665-102846379	chi-miR-197-3p	m8	-0.202	74	148	-10.38
ciRNA1024	XM_005678665.1	chr3:102845665-102846379	chi-miR-200b	m8	-0.2515	78	151	-12.18
ciRNA1024	XM_005678665.1	chr3:102845665-102846379	chi-miR-200c	m8	-0.2515	79	143	-12.78
ciRNA1024	XM_005678665.1	chr3:102845665-102846379	chi-miR-2284b	8mer	-0.49015	99	152	-13.44
ciRNA1024	XM_005678665.1	chr3:102845665-102846379	chi-miR-26a-5p	m8	-0.1795	70	145	-12.43
ciRNA1024	XM_005678665.1	chr3:102845665-102846379	chi-miR-26b-5p	m8	-0.1795	68	146	-13.29
ciRNA1024	XM_005678665.1	chr3:102845665-102846379	chi-miR-301a-5p	1a	-0.13275	51	142	-14.7
ciRNA1024	XM_005678665.1	chr3:102845665-102846379	chi-miR-338-3p	m8	-0.2095	77	155	-14.84
ciRNA1024	XM_005678665.1	chr3:102845665-102846379	chi-miR-429	m8	-0.2515	78	156	-13.55
ciRNA1024	XM_005678665.1	chr3:102845665-102846379	chi-miR-499-5p	8mer	-0.4042	94	142	-13.06
ciRNA1024	XM_005678665.1	chr3:102845665-102846379	chi-miR-873-5p	m8	-0.236	79	143	-12.67
ciRNA1024	XM_005678665.1	chr3:102845665-102846379	chi-miR-876-3p	8mer	-0.3661	94	145	-14.23
ciRNA1025	XM_005678665.1	chr3:102845665-102846379	chi-miR-1343	8mer	-0.3402	93	140	-14.9
ciRNA1025	XM_005678665.1	chr3:102845665-102846379	chi-miR-145-3p	m8	-0.2515	83	152	-14.38
ciRNA1025	XM_005678665.1	chr3:102845665-102846379	chi-miR-197-3p	m8	-0.202	74	148	-10.38
ciRNA1025	XM_005678665.1	chr3:102845665-102846379	chi-miR-200b	m8	-0.2515	78	151	-12.18
ciRNA1025	XM_005678665.1	chr3:102845665-102846379	chi-miR-200c	m8	-0.2515	79	143	-12.78
ciRNA1025	XM_005678665.1	chr3:102845665-102846379	chi-miR-2284b	8mer	-0.49015	99	152	-13.44
ciRNA1025	XM_005678665.1	chr3:102845665-102846379	chi-miR-26a-5p	m8	-0.1795	70	145	-12.43
ciRNA1025	XM_005678665.1	chr3:102845665-102846379	chi-miR-26b-5p	m8	-0.1795	68	146	-13.29
ciRNA1025	XM_005678665.1	chr3:102845665-102846379	chi-miR-301a-5p	1a	-0.13275	51	142	-14.7
ciRNA1025	XM_005678665.1	chr3:102845665-102846379	chi-miR-338-3p	m8	-0.2095	77	155	-14.84
ciRNA1025	XM_005678665.1	chr3:102845665-102846379	chi-miR-429	m8	-0.2515	78	156	-13.55
ciRNA1025	XM_005678665.1	chr3:102845665-102846379	chi-miR-499-5p	8mer	-0.4042	94	142	-13.06
ciRNA1025	XM_005678665.1	chr3:102845665-102846379	chi-miR-873-5p	m8	-0.236	79	143	-12.67
ciRNA1025	XM_005678665.1	chr3:102845665-102846379	chi-miR-876-3p	8mer	-0.3671	94	145	-14.23
ciRNA1026	XM_005678665.1	chr3:102846583-102847551	chi-miR-140-5p	m8	-0.194	69	147	-16.68
ciRNA1026	XM_005678665.1	chr3:102846583-102847551	chi-miR-145-5p	8mer	-0.25715	78	143	-21.78
ciRNA1026	XM_005678665.1	chr3:102846583-102847551	chi-miR-17-3p	1a	-0.1402	55	140	-15.27
ciRNA1026	XM_005678665.1	chr3:102846583-102847551	chi-miR-19a	8mer	-0.41315	94	150	-11.79
ciRNA1026	XM_005678665.1	chr3:102846583-102847551	chi-miR-200c	m8	-0.313	88	140	-10.81
ciRNA1026	XM_005678665.1	chr3:102846583-102847551	chi-miR-204-3p	8mer	-0.3692	95	149	-17.71
ciRNA1026	XM_005678665.1	chr3:102846583-102847551	chi-miR-216b	1a	-0.1662	52	145	-20.33
ciRNA1026	XM_005678665.1	chr3:102846583-102847551	chi-miR-2284c	m8	-0.158	59	155	-15.05
ciRNA1026	XM_005678665.1	chr3:102846583-102847551	chi-miR-2332	8mer	-0.30925	87	157	-15.52
ciRNA1026	XM_005678665.1	chr3:102846583-102847551	chi-miR-338-5p	m8	-0.2325	77	148	-13.11
ciRNA1026	XM_005678665.1	chr3:102846583-102847551	chi-miR-345-5p	m8	-0.264	83	155	-20.74
ciRNA1026	XM_005678665.1	chr3:102846583-102847551	chi-miR-378-5p	8mer	-0.4402	99	150	-18.95
ciRNA1026	XM_005678665.1	chr3:102846583-102847551	chi-miR-3955-5p	8mer	-0.4182	97	162	-16.18
ciRNA1026	XM_005678665.1	chr3:102846583-102847551	chi-miR-429	m8	-0.313	88	145	-11.24
ciRNA1027	XM_005678665.1	chr3:102849472-102849912	chi-miR-1248-5p	m8	-0.229	74	147	-12.8
ciRNA1027	XM_005678665.1	chr3:102849472-102849912	chi-miR-134	m8	-0.277	86	151	-19.08
ciRNA1027	XM_005678665.1	chr3:102849472-102849912	chi-miR-145-3p	8mer	-0.4722	99	152	-16.66
ciRNA1027	XM_005678665.1	chr3:102849472-102849912	chi-miR-197-5p	8mer	-0.41015	96	140	-16.31
ciRNA1027	XM_005678665.1	chr3:102849472-102849912	chi-miR-204-5p	m8	-0.2215	68	162	-27.44
ciRNA1027	XM_005678665.1	chr3:102849472-102849912	chi-miR-211	m8	-0.2215	67	156	-25.59
ciRNA1027	XM_005678665.1	chr3:102849472-102849912	chi-miR-224-5p	m8	-0.349	95	143	-11.76
ciRNA1027	XM_005678665.1	chr3:102849472-102849912	chi-miR-2284b	8mer	-0.5122	99	143	-11.6
ciRNA1027	XM_005678665.1	chr3:102849472-102849912	chi-miR-26b-3p	m8	-0.327	86	147	-11.46
ciRNA1027	XM_005678665.1	chr3:102849472-102849912	chi-miR-30a-3p	m8	-0.2145	69	143	-17.38
ciRNA1027	XM_005678665.1	chr3:102849472-102849912	chi-miR-30e-3p	m8	-0.23	73	145	-17.69
ciRNA1027	XM_005678665.1	chr3:102849472-102849912	chi-miR-376c-3p	m8	-0.285	88	154	-10.02
ciRNA1027	XM_005678665.1	chr3:102849472-102849912	chi-miR-376e-3p	m8	-0.254	82	147	-10.02
ciRNA1027	XM_005678665.1	chr3:102849472-102849912	chi-miR-382-3p	m8	-0.2875	87	144	-12.43
ciRNA1027	XM_005678665.1	chr3:102849472-102849912	chi-miR-500-5p	m8	-0.2745	86	146	-12.58
ciRNA1027	XM_005678665.1	chr3:102849472-102849912	chi-miR-502b-3p	m8	-0.2805	86	148	-18.36
ciRNA1028	XM_005678682.1	chr3:104528008-104529565	chi-miR-103-5p	m8	-0.167	53	156	-17.02
ciRNA1028	XM_005678682.1	chr3:104528008-104529565	chi-miR-1224	m8	-0.167	69	154	-32.1
ciRNA1028	XM_005678682.1	chr3:104528008-104529565	chi-miR-128-3p	m8	-0.153	57	157	-21.17
ciRNA1028	XM_005678682.1	chr3:104528008-104529565	chi-miR-1306-5p	m8	-0.1745	63	140	-16.41
ciRNA1028	XM_005678682.1	chr3:104528008-104529565	chi-miR-147-5p	8mer	-0.1812	62	153	-15.85
ciRNA1028	XM_005678682.1	chr3:104528008-104529565	chi-miR-148a-5p	m8	-0.196	64	151	-16.55
ciRNA1028	XM_005678682.1	chr3:104528008-104529565	chi-miR-148b-5p	m8	-0.165	50	166	-19.26
ciRNA1028	XM_005678682.1	chr3:104528008-104529565	chi-miR-155-5p	8mer	-0.2532	81	143	-13.01
ciRNA1028	XM_005678682.1	chr3:104528008-104529565	chi-miR-17-3p	m8	-0.168	67	143	-21.57
ciRNA1028	XM_005678682.1	chr3:104528008-104529565	chi-miR-186-3p	8mer	-0.3212	90	152	-16.19
ciRNA1028	XM_005678682.1	chr3:104528008-104529565	chi-miR-188-3p	8mer	-0.3192	88	149	-19.74
ciRNA1028	XM_005678682.1	chr3:104528008-104529565	chi-miR-18a-3p	8mer	-0.4141	98	141	-18.72
ciRNA1028	XM_005678682.1	chr3:104528008-104529565	chi-miR-193b-5p	8mer	-0.2022	73	163	-20.47
ciRNA1028	XM_005678682.1	chr3:104528008-104529565	chi-miR-199a-3p	8mer	-0.4032	96	145	-18.32
ciRNA1028	XM_005678682.1	chr3:104528008-104529565	chi-miR-199b-3p	8mer	-0.4032	96	145	-18.32
ciRNA1028	XM_005678682.1	chr3:104528008-104529565	chi-miR-199c-3p	8mer	-0.4032	96	145	-18.32
ciRNA1028	XM_005678682.1	chr3:104528008-104529565	chi-miR-20a-3p	8mer	-0.3073	85	148	-11.63
ciRNA1028	XM_005678682.1	chr3:104528008-104529565	chi-miR-214-3p	m8	-0.2905	91	173	-34.31
ciRNA1028	XM_005678682.1	chr3:104528008-104529565	chi-miR-2290	m8	-0.165	59	157	-27.42
ciRNA1028	XM_005678682.1	chr3:104528008-104529565	chi-miR-2331	m8	-0.2045	78	158	-16.9
ciRNA1028	XM_005678682.1	chr3:104528008-104529565	chi-miR-23a	m8	-0.161	52	149	-14.82
ciRNA1028	XM_005678682.1	chr3:104528008-104529565	chi-miR-23b-3p	m8	-0.161	53	149	-14.82
ciRNA1028	XM_005678682.1	chr3:104528008-104529565	chi-miR-2404	m8	-0.192	63	144	-15.31
ciRNA1028	XM_005678682.1	chr3:104528008-104529565	chi-miR-26a-3p	m8	-0.199	61	166	-20.84
ciRNA1028	XM_005678682.1	chr3:104528008-104529565	chi-miR-326-5p	8mer	-0.4023	97	141	-15.03
ciRNA1028	XM_005678682.1	chr3:104528008-104529565	chi-miR-329a-3p	m8	-0.1695	63	145	-18.13
ciRNA1028	XM_005678682.1	chr3:104528008-104529565	chi-miR-329b-3p	m8	-0.1695	64	145	-18.13
ciRNA1028	XM_005678682.1	chr3:104528008-104529565	chi-miR-3431-3p	8mer	-0.2312	77	155	-18.5
ciRNA1028	XM_005678682.1	chr3:104528008-104529565	chi-miR-345-3p	m8	-0.264	87	140	-15.18
ciRNA1028	XM_005678682.1	chr3:104528008-104529565	chi-miR-34b-3p	m8	-0.3025	91	148	-13.56
ciRNA1028	XM_005678682.1	chr3:104528008-104529565	chi-miR-34c-3p	m8	-0.256	87	147	-23.73
ciRNA1028	XM_005678682.1	chr3:104528008-104529565	chi-miR-362-3p	m8	-0.2315	83	153	-21.43
ciRNA1028	XM_005678682.1	chr3:104528008-104529565	chi-miR-378-5p	8mer	-0.40415	98	146	-18.22
ciRNA1028	XM_005678682.1	chr3:104528008-104529565	chi-miR-379-3p	m8	-0.164	54	149	-14.86
ciRNA1028	XM_005678682.1	chr3:104528008-104529565	chi-miR-383	m8	-0.167	62	152	-16.11
ciRNA1028	XM_005678682.1	chr3:104528008-104529565	chi-miR-409-3p	m8	-0.2095	72	151	-14.43
ciRNA1028	XM_005678682.1	chr3:104528008-104529565	chi-miR-411a-3p	m8	-0.164	54	153	-16.68
ciRNA1028	XM_005678682.1	chr3:104528008-104529565	chi-miR-455-3p	8mer	-0.3652	93	152	-18.84
ciRNA1028	XM_005678682.1	chr3:104528008-104529565	chi-miR-499-3p	m8	-0.24	79	147	-13.31
ciRNA1028	XM_005678682.1	chr3:104528008-104529565	chi-miR-502b-3p	8mer	-0.3432	92	150	-16.79
ciRNA1028	XM_005678682.1	chr3:104528008-104529565	chi-miR-877-5p	m8	-0.151	53	149	-27.4
ciRNA1029	XM_005678738.1	chr3:108737352-108738405	chi-let-7a-3p	m8	-0.239	78	151	-13.06
ciRNA1029	XM_005678738.1	chr3:108737352-108738405	chi-let-7b-3p	m8	-0.2235	75	143	-11.46
ciRNA1029	XM_005678738.1	chr3:108737352-108738405	chi-let-7g-3p	m8	-0.215	73	143	-19.95
ciRNA1029	XM_005678738.1	chr3:108737352-108738405	chi-let-7i-3p	m8	-0.2525	89	154	-26.17
ciRNA1029	XM_005678738.1	chr3:108737352-108738405	chi-miR-103-5p	8mer	-0.413	96	142	-20.18
ciRNA1029	XM_005678738.1	chr3:108737352-108738405	chi-miR-106a-5p	m8	-0.293	86	152	-13.43
ciRNA1029	XM_005678738.1	chr3:108737352-108738405	chi-miR-106b-5p	m8	-0.293	86	149	-12.16
ciRNA1029	XM_005678738.1	chr3:108737352-108738405	chi-miR-1185-3p	1a	-0.16075	51	146	-16.2
ciRNA1029	XM_005678738.1	chr3:108737352-108738405	chi-miR-129-5p	m8	-0.17	58	148	-14.16
ciRNA1029	XM_005678738.1	chr3:108737352-108738405	chi-miR-130b-3p	m8	-0.25	78	152	-12.77
ciRNA1029	XM_005678738.1	chr3:108737352-108738405	chi-miR-140-5p	m8	-0.2685	85	147	-13.79
ciRNA1029	XM_005678738.1	chr3:108737352-108738405	chi-miR-15a-5p	m8	-0.2915	89	164	-20.43
ciRNA1029	XM_005678738.1	chr3:108737352-108738405	chi-miR-15b-5p	m8	-0.276	87	152	-12.92
ciRNA1029	XM_005678738.1	chr3:108737352-108738405	chi-miR-16a-5p	m8	-0.338	93	155	-16.35
ciRNA1029	XM_005678738.1	chr3:108737352-108738405	chi-miR-16b-5p	m8	-0.338	93	155	-15.73
ciRNA1029	XM_005678738.1	chr3:108737352-108738405	chi-miR-17-5p	m8	-0.293	86	152	-10.55
ciRNA1029	XM_005678738.1	chr3:108737352-108738405	chi-miR-181b-3p	m8	-0.2035	74	147	-13.95
ciRNA1029	XM_005678738.1	chr3:108737352-108738405	chi-miR-195-5p	m8	-0.3225	91	150	-15.73
ciRNA1029	XM_005678738.1	chr3:108737352-108738405	chi-miR-20b	m8	-0.293	86	147	-14.09
ciRNA1029	XM_005678738.1	chr3:108737352-108738405	chi-miR-21-3p	8mer	-0.4981	99	152	-15.61
ciRNA1029	XM_005678738.1	chr3:108737352-108738405	chi-miR-214-3p	m8	-0.246	85	150	-18.22
ciRNA1029	XM_005678738.1	chr3:108737352-108738405	chi-miR-224-5p	m8	-0.249	87	155	-11.75
ciRNA1029	XM_005678738.1	chr3:108737352-108738405	chi-miR-2284b	8mer	-0.4002	96	143	-11.26
ciRNA1029	XM_005678738.1	chr3:108737352-108738405	chi-miR-2290	m8	-0.232	80	141	-12.67
ciRNA1029	XM_005678738.1	chr3:108737352-108738405	chi-miR-296-3p	8mer	-0.2312	82	159	-24.41
ciRNA1029	XM_005678738.1	chr3:108737352-108738405	chi-miR-301a-3p	m8	-0.25	79	154	-17.82
ciRNA1029	XM_005678738.1	chr3:108737352-108738405	chi-miR-301b	m8	-0.25	78	155	-17.87
ciRNA1029	XM_005678738.1	chr3:108737352-108738405	chi-miR-330-3p	m8	-0.287	90	150	-10.05
ciRNA1029	XM_005678738.1	chr3:108737352-108738405	chi-miR-331-3p	8mer	-0.3262	93	140	-20.02
ciRNA1029	XM_005678738.1	chr3:108737352-108738405	chi-miR-424-5p	m8	-0.276	86	151	-17.43
ciRNA1029	XM_005678738.1	chr3:108737352-108738405	chi-miR-425-5p	m8	-0.1935	70	149	-15.8
ciRNA1029	XM_005678738.1	chr3:108737352-108738405	chi-miR-454-3p	m8	-0.2655	83	154	-15.19
ciRNA1029	XM_005678738.1	chr3:108737352-108738405	chi-miR-485-5p	m8	-0.154	56	151	-18.88
ciRNA1029	XM_005678738.1	chr3:108737352-108738405	chi-miR-487a-5p	8mer	-0.3225	90	159	-17.97
ciRNA1029	XM_005678738.1	chr3:108737352-108738405	chi-miR-502b-3p	m8	-0.146	52	150	-22.04
ciRNA1029	XM_005678738.1	chr3:108737352-108738405	chi-miR-543-3p	m8	-0.295	91	147	-11.84
ciRNA1029	XM_005678738.1	chr3:108737352-108738405	chi-miR-655	m8	-0.2365	72	152	-12.18
ciRNA1029	XM_005678738.1	chr3:108737352-108738405	chi-miR-708-3p	8mer	-0.4913	99	154	-16.51
ciRNA1029	XM_005678738.1	chr3:108737352-108738405	chi-miR-92a-5p	m8	-0.1355	54	159	-20.99
ciRNA1029	XM_005678738.1	chr3:108737352-108738405	chi-miR-93-5p	m8	-0.293	86	155	-12.85
ciRNA1029	XM_005678738.1	chr3:108737352-108738405	chi-miR-98-3p	m8	-0.2235	77	150	-11.44
ciRNA103	XM_005693732.1	chr19:38619561-38619850	chi-miR-1291	m8	-0.183	71	146	-17.29
ciRNA103	XM_005693732.1	chr19:38619561-38619850	chi-miR-1306-5p	m8	-0.178	64	152	-28.09
ciRNA103	XM_005693732.1	chr19:38619561-38619850	chi-miR-18a-3p	8mer	-0.38825	97	140	-16.21
ciRNA103	XM_005693732.1	chr19:38619561-38619850	chi-miR-377	m8	-0.156	52	143	-13.53
ciRNA1030	XM_005675840.1	chr2:4777220-4778916	chi-miR-130a-3p	m8	-0.2215	72	143	-16.69
ciRNA1030	XM_005675840.1	chr2:4777220-4778916	chi-miR-130b-3p	m8	-0.237	74	147	-20.7
ciRNA1030	XM_005675840.1	chr2:4777220-4778916	chi-miR-1468-3p	8mer	-0.2872	82	155	-12.29
ciRNA1030	XM_005675840.1	chr2:4777220-4778916	chi-miR-148a-3p	m8	-0.276	84	140	-14.22
ciRNA1030	XM_005675840.1	chr2:4777220-4778916	chi-miR-148b-3p	m8	-0.276	84	140	-14.9
ciRNA1030	XM_005675840.1	chr2:4777220-4778916	chi-miR-19a	m8	-0.266	73	145	-10.35
ciRNA1030	XM_005675840.1	chr2:4777220-4778916	chi-miR-19b-3p	m8	-0.266	74	149	-10.35
ciRNA1030	XM_005675840.1	chr2:4777220-4778916	chi-miR-200c	m8	-0.229	73	146	-10.23
ciRNA1030	XM_005675840.1	chr2:4777220-4778916	chi-miR-224-3p	m8	-0.335	94	146	-11.09
ciRNA1030	XM_005675840.1	chr2:4777220-4778916	chi-miR-301a-3p	m8	-0.2215	68	145	-13.68
ciRNA1030	XM_005675840.1	chr2:4777220-4778916	chi-miR-301b	m8	-0.2215	68	145	-13.68
ciRNA1030	XM_005675840.1	chr2:4777220-4778916	chi-miR-425-3p	8mer	-0.3481	94	143	-12.89
ciRNA1030	XM_005675840.1	chr2:4777220-4778916	chi-miR-429	m8	-0.229	73	158	-14.17
ciRNA1030	XM_005675840.1	chr2:4777220-4778916	chi-miR-454-3p	m8	-0.2525	80	148	-16.98
ciRNA1030	XM_005675840.1	chr2:4777220-4778916	chi-miR-505-3p	m8	-0.19	66	142	-12.88
ciRNA1031	XM_005675869.1	chr2:7391117-7392095	chi-let-7g-3p	m8	-0.154	53	143	-14.64
ciRNA1031	XM_005675869.1	chr2:7391117-7392095	chi-miR-140-5p	m8	-0.1985	70	146	-15.11
ciRNA1031	XM_005675869.1	chr2:7391117-7392095	chi-miR-2404	m8	-0.1865	61	143	-14.22
ciRNA1031	XM_005675869.1	chr2:7391117-7392095	chi-miR-27a-5p	8mer	-0.4003	97	145	-15.79
ciRNA1031	XM_005675869.1	chr2:7391117-7392095	chi-miR-29a-3p	m8	-0.315	90	144	-13.78
ciRNA1031	XM_005675869.1	chr2:7391117-7392095	chi-miR-29b-3p	m8	-0.315	90	150	-13.42
ciRNA1031	XM_005675869.1	chr2:7391117-7392095	chi-miR-29c-3p	m8	-0.315	89	150	-13.82
ciRNA1031	XM_005675869.1	chr2:7391117-7392095	chi-miR-331-3p	1a	-0.1464	64	141	-21.8
ciRNA1031	XM_005675869.1	chr2:7391117-7392095	chi-miR-376a	m8	-0.305	84	145	-11.86
ciRNA1031	XM_005675869.1	chr2:7391117-7392095	chi-miR-376b-5p	m8	-0.2675	87	154	-17.54
ciRNA1031	XM_005675869.1	chr2:7391117-7392095	chi-miR-376c-5p	m8	-0.2675	87	154	-17.54
ciRNA1031	XM_005675869.1	chr2:7391117-7392095	chi-miR-376e-5p	m8	-0.2675	87	154	-17.54
ciRNA1031	XM_005675869.1	chr2:7391117-7392095	chi-miR-380-5p	m8	-0.218	77	145	-10.76
ciRNA1031	XM_005675869.1	chr2:7391117-7392095	chi-miR-3955-3p	8mer	-0.4074	96	158	-21.99
ciRNA1031	XM_005675869.1	chr2:7391117-7392095	chi-miR-411a-5p	m8	-0.298	88	147	-10.46
ciRNA1031	XM_005675869.1	chr2:7391117-7392095	chi-miR-499-5p	8mer	-0.1742	60	147	-14.43
ciRNA1031	XM_005675869.1	chr2:7391117-7392095	chi-miR-502b-5p	m8	-0.2415	78	146	-11.91
ciRNA1031	XM_005675869.1	chr2:7391117-7392095	chi-miR-543-5p	8mer	-0.3464	94	149	-18.18
ciRNA1031	XM_005675869.1	chr2:7391117-7392095	chi-miR-92a-5p	8mer	-0.26115	88	152	-14.73
ciRNA1032	XM_005675869.1	chr2:7405874-7406465	chi-miR-181b-3p	m8	-0.1645	60	166	-17.18
ciRNA1032	XM_005675869.1	chr2:7405874-7406465	chi-miR-197-3p	m8	-0.321	89	140	-10.38
ciRNA1032	XM_005675869.1	chr2:7405874-7406465	chi-miR-20a-3p	m8	-0.268	80	147	-13.32
ciRNA1032	XM_005675869.1	chr2:7405874-7406465	chi-miR-217-5p	m8	-0.2845	89	142	-13.96
ciRNA1032	XM_005675869.1	chr2:7405874-7406465	chi-miR-2411-3p	m8	-0.223	78	147	-15.85
ciRNA1032	XM_005675869.1	chr2:7405874-7406465	chi-miR-33a-5p	m8	-0.2525	86	148	-10.08
ciRNA1032	XM_005675869.1	chr2:7405874-7406465	chi-miR-345-5p	m8	-0.1495	54	140	-14.38
ciRNA1032	XM_005675869.1	chr2:7405874-7406465	chi-miR-3958-5p	m8	-0.159	60	142	-17.95
ciRNA1032	XM_005675869.1	chr2:7405874-7406465	chi-miR-582-5p	m8	-0.1765	62	147	-11.13
ciRNA1033	XM_005676232.1	chr2:26278030-26279070	chi-miR-10a-3p	1a	-0.2094	91	159	-16.66
ciRNA1033	XM_005676232.1	chr2:26278030-26279070	chi-miR-10a-5p	8mer	-0.3241	95	146	-15.06
ciRNA1033	XM_005676232.1	chr2:26278030-26279070	chi-miR-10b-5p	8mer	-0.3241	95	142	-15.06
ciRNA1033	XM_005676232.1	chr2:26278030-26279070	chi-miR-1248-5p	8mer	-0.35715	91	144	-12.78
ciRNA1033	XM_005676232.1	chr2:26278030-26279070	chi-miR-125a-5p	8mer	-0.42225	97	147	-24.44
ciRNA1033	XM_005676232.1	chr2:26278030-26279070	chi-miR-125b-5p	8mer	-0.42225	97	142	-22.43
ciRNA1033	XM_005676232.1	chr2:26278030-26279070	chi-miR-127-5p	8mer	-0.3862	96	146	-19.42
ciRNA1033	XM_005676232.1	chr2:26278030-26279070	chi-miR-15a-5p	8mer	-0.3753	95	148	-18.06
ciRNA1033	XM_005676232.1	chr2:26278030-26279070	chi-miR-15b-5p	8mer	-0.3753	95	146	-16.03
ciRNA1033	XM_005676232.1	chr2:26278030-26279070	chi-miR-16a-5p	1a	-0.14675	52	144	-14.2
ciRNA1033	XM_005676232.1	chr2:26278030-26279070	chi-miR-16b-5p	1a	-0.14675	52	144	-18.81
ciRNA1033	XM_005676232.1	chr2:26278030-26279070	chi-miR-186-5p	8mer	-0.21625	74	158	-14.61
ciRNA1033	XM_005676232.1	chr2:26278030-26279070	chi-miR-195-5p	8mer	-0.3753	95	140	-13.92
ciRNA1033	XM_005676232.1	chr2:26278030-26279070	chi-miR-200b	m8	-0.275	83	149	-12.25
ciRNA1033	XM_005676232.1	chr2:26278030-26279070	chi-miR-200c	m8	-0.275	84	153	-11.13
ciRNA1033	XM_005676232.1	chr2:26278030-26279070	chi-miR-202-5p	m8	-0.2045	73	153	-15.09
ciRNA1033	XM_005676232.1	chr2:26278030-26279070	chi-miR-204-3p	m8	-0.1735	69	149	-19.75
ciRNA1033	XM_005676232.1	chr2:26278030-26279070	chi-miR-21-3p	m8	-0.257	82	155	-17.21
ciRNA1033	XM_005676232.1	chr2:26278030-26279070	chi-miR-214-3p	m8	-0.241	84	145	-12.61
ciRNA1033	XM_005676232.1	chr2:26278030-26279070	chi-miR-2284d	m8	-0.281	87	150	-12.1
ciRNA1033	XM_005676232.1	chr2:26278030-26279070	chi-miR-23a	8mer	-0.45825	98	145	-12.3
ciRNA1033	XM_005676232.1	chr2:26278030-26279070	chi-miR-23b-3p	8mer	-0.45825	98	145	-12.42
ciRNA1033	XM_005676232.1	chr2:26278030-26279070	chi-miR-2411-3p	m8	-0.1755	64	148	-10.01
ciRNA1033	XM_005676232.1	chr2:26278030-26279070	chi-miR-30a-3p	1a	-0.22375	71	143	-19.36
ciRNA1033	XM_005676232.1	chr2:26278030-26279070	chi-miR-330-3p	m8	-0.2965	91	152	-14.21
ciRNA1033	XM_005676232.1	chr2:26278030-26279070	chi-miR-331-3p	8mer	-0.35115	94	152	-20.66
ciRNA1033	XM_005676232.1	chr2:26278030-26279070	chi-miR-33a-5p	m8	-0.1635	62	160	-16.05
ciRNA1033	XM_005676232.1	chr2:26278030-26279070	chi-miR-33b-5p	m8	-0.1635	62	144	-10.21
ciRNA1033	XM_005676232.1	chr2:26278030-26279070	chi-miR-363-5p	m8	-0.188	75	142	-14.53
ciRNA1033	XM_005676232.1	chr2:26278030-26279070	chi-miR-424-5p	8mer	-0.37325	95	159	-22.41
ciRNA1033	XM_005676232.1	chr2:26278030-26279070	chi-miR-429	m8	-0.275	83	155	-11.33
ciRNA1033	XM_005676232.1	chr2:26278030-26279070	chi-miR-449a-3p	m8	-0.2545	79	153	-15.01
ciRNA1033	XM_005676232.1	chr2:26278030-26279070	chi-miR-485-3p	m8	-0.164	65	166	-24.32
ciRNA1033	XM_005676232.1	chr2:26278030-26279070	chi-miR-500-5p	m8	-0.22	72	144	-12.36
ciRNA1033	XM_005676232.1	chr2:26278030-26279070	chi-miR-502b-3p	m8	-0.226	78	149	-17.43
ciRNA1033	XM_005676232.1	chr2:26278030-26279070	chi-miR-7-5p	m8	-0.1645	63	145	-14.92
ciRNA1034	XM_005676097.1	chr2:36615731-36617005	chi-let-7e-3p	m8	-0.272	86	163	-13.1
ciRNA1034	XM_005676097.1	chr2:36615731-36617005	chi-miR-124a	m8	-0.2795	90	152	-17.23
ciRNA1034	XM_005676097.1	chr2:36615731-36617005	chi-miR-204-3p	8mer	-0.2812	89	140	-15.26
ciRNA1034	XM_005676097.1	chr2:36615731-36617005	chi-miR-326-3p	8mer	-0.3582	94	140	-16.54
ciRNA1034	XM_005676097.1	chr2:36615731-36617005	chi-miR-330-5p	8mer	-0.36025	94	143	-18.98
ciRNA1034	XM_005676097.1	chr2:36615731-36617005	chi-miR-410-5p	m8	-0.1455	54	152	-13.11
ciRNA1034	XM_005676097.1	chr2:36615731-36617005	chi-miR-432-3p	m8	-0.2085	75	141	-12.35
ciRNA1034	XM_005676097.1	chr2:36615731-36617005	chi-miR-432-5p	1a	-0.1534	52	141	-23.55
ciRNA1034	XM_005676097.1	chr2:36615731-36617005	chi-miR-495-3p	m8	-0.237	81	148	-11.84
ciRNA1034	XM_005676097.1	chr2:36615731-36617005	chi-miR-877-3p	8mer	-0.34715	82	150	-20.52
ciRNA1035	XM_005676240.1	chr2:55782249-55782878	chi-miR-100-3p	m8	-0.2275	77	154	-15.55
ciRNA1035	XM_005676240.1	chr2:55782249-55782878	chi-miR-106a-3p	m8	-0.2195	76	144	-10.72
ciRNA1035	XM_005676240.1	chr2:55782249-55782878	chi-miR-141	m8	-0.2115	71	148	-12.95
ciRNA1035	XM_005676240.1	chr2:55782249-55782878	chi-miR-15b-3p	8mer	-0.396	95	158	-12.85
ciRNA1035	XM_005676240.1	chr2:55782249-55782878	chi-miR-181b-5p	m8	-0.287	88	151	-13.49
ciRNA1035	XM_005676240.1	chr2:55782249-55782878	chi-miR-181c-5p	m8	-0.287	89	141	-12.83
ciRNA1035	XM_005676240.1	chr2:55782249-55782878	chi-miR-181d	m8	-0.287	88	151	-14.15
ciRNA1035	XM_005676240.1	chr2:55782249-55782878	chi-miR-194	1a	-0.23575	79	141	-12.36
ciRNA1035	XM_005676240.1	chr2:55782249-55782878	chi-miR-200a	m8	-0.196	66	142	-13.86
ciRNA1035	XM_005676240.1	chr2:55782249-55782878	chi-miR-216b	m8	-0.2	67	152	-15.99
ciRNA1035	XM_005676240.1	chr2:55782249-55782878	chi-miR-2411-3p	m8	-0.276	87	157	-14.73
ciRNA1035	XM_005676240.1	chr2:55782249-55782878	chi-miR-33a-3p	m8	-0.291	85	149	-10.11
ciRNA1035	XM_005676240.1	chr2:55782249-55782878	chi-miR-379-3p	8mer	-0.5332	99	151	-14.3
ciRNA1035	XM_005676240.1	chr2:55782249-55782878	chi-miR-382-3p	m8	-0.174	57	140	-11.66
ciRNA1035	XM_005676240.1	chr2:55782249-55782878	chi-miR-411a-3p	8mer	-0.5332	99	151	-14.3
ciRNA1035	XM_005676240.1	chr2:55782249-55782878	chi-miR-495-3p	1a	-0.1632	51	142	-11.2
ciRNA1035	XM_005676240.1	chr2:55782249-55782878	chi-miR-543-3p	m8	-0.3015	92	147	-12.45
ciRNA1035	XM_005676240.1	chr2:55782249-55782878	chi-miR-7-3p	m8	-0.3	91	145	-15.69
ciRNA1035	XM_005676240.1	chr2:55782249-55782878	chi-miR-873-3p	m8	-0.2945	94	159	-27.42
ciRNA1036	XM_005676386.1	chr2:90509529-90510329	chi-miR-146b-3p	m8	-0.1945	76	158	-21.14
ciRNA1036	XM_005676386.1	chr2:90509529-90510329	chi-miR-15a-5p	m8	-0.262	84	168	-22.48
ciRNA1036	XM_005676386.1	chr2:90509529-90510329	chi-miR-15b-5p	m8	-0.262	84	159	-17.31
ciRNA1036	XM_005676386.1	chr2:90509529-90510329	chi-miR-16a-5p	m8	-0.262	85	147	-16.69
ciRNA1036	XM_005676386.1	chr2:90509529-90510329	chi-miR-16b-5p	m8	-0.262	85	147	-16.69
ciRNA1036	XM_005676386.1	chr2:90509529-90510329	chi-miR-195-5p	m8	-0.2775	87	149	-15.81
ciRNA1036	XM_005676386.1	chr2:90509529-90510329	chi-miR-21-3p	m8	-0.238	78	147	-10.27
ciRNA1036	XM_005676386.1	chr2:90509529-90510329	chi-miR-2284a	1a	-0.19465	67	151	-13.97
ciRNA1036	XM_005676386.1	chr2:90509529-90510329	chi-miR-2284d	1a	-0.24795	81	151	-13.96
ciRNA1036	XM_005676386.1	chr2:90509529-90510329	chi-miR-33a-5p	8mer	-0.44825	99	154	-15.4
ciRNA1036	XM_005676386.1	chr2:90509529-90510329	chi-miR-33b-5p	8mer	-0.4462	99	150	-11.81
ciRNA1036	XM_005676386.1	chr2:90509529-90510329	chi-miR-361-5p	m8	-0.336	88	144	-10.25
ciRNA1036	XM_005676386.1	chr2:90509529-90510329	chi-miR-424-5p	m8	-0.2775	87	154	-13.61
ciRNA1036	XM_005676386.1	chr2:90509529-90510329	chi-miR-495-3p	m8	-0.289	89	152	-11.88
ciRNA1036	XM_005676386.1	chr2:90509529-90510329	chi-miR-660	8mer	-0.49815	99	141	-13.65
ciRNA1037	XM_005676389.1	chr2:90708487-90708773	chi-let-7a-3p	m8	-0.296	86	170	-11.01
ciRNA1037	XM_005676389.1	chr2:90708487-90708773	chi-miR-133a-5p	m8	-0.3385	93	169	-21.6
ciRNA1037	XM_005676389.1	chr2:90708487-90708773	chi-miR-150	1a	-0.18765	75	142	-19.4
ciRNA1037	XM_005676389.1	chr2:90708487-90708773	chi-miR-154a-3p	m8	-0.33	93	160	-11.46
ciRNA1037	XM_005676389.1	chr2:90708487-90708773	chi-miR-154b-3p	m8	-0.2545	76	155	-16.36
ciRNA1037	XM_005676389.1	chr2:90708487-90708773	chi-miR-16a-3p	8mer	-0.42725	97	162	-15.5
ciRNA1037	XM_005676389.1	chr2:90708487-90708773	chi-miR-195-3p	8mer	-0.37725	92	152	-12.5
ciRNA1037	XM_005676389.1	chr2:90708487-90708773	chi-miR-2284c	8mer	-0.3862	96	146	-11.67
ciRNA1037	XM_005676389.1	chr2:90708487-90708773	chi-miR-361-3p	1a	-0.1422	55	148	-24.16
ciRNA1037	XM_005676389.1	chr2:90708487-90708773	chi-miR-487a-3p	m8	-0.268	87	145	-10.04
ciRNA1037	XM_005676389.1	chr2:90708487-90708773	chi-miR-532-3p	8mer	-0.5083	99	156	-19.01
ciRNA1037	XM_005676389.1	chr2:90708487-90708773	chi-miR-873-3p	m8	-0.3135	95	146	-18.07
ciRNA1038	XM_005676389.1	chr2:90708487-90708773	chi-let-7a-3p	m8	-0.296	86	170	-11.01
ciRNA1038	XM_005676389.1	chr2:90708487-90708773	chi-miR-133a-5p	m8	-0.3395	93	169	-21.6
ciRNA1038	XM_005676389.1	chr2:90708487-90708773	chi-miR-150	1a	-0.18765	75	142	-19.4
ciRNA1038	XM_005676389.1	chr2:90708487-90708773	chi-miR-154a-3p	m8	-0.331	93	160	-11.46
ciRNA1038	XM_005676389.1	chr2:90708487-90708773	chi-miR-154b-3p	m8	-0.2545	76	155	-16.36
ciRNA1038	XM_005676389.1	chr2:90708487-90708773	chi-miR-16a-3p	8mer	-0.42725	97	162	-15.5
ciRNA1038	XM_005676389.1	chr2:90708487-90708773	chi-miR-195-3p	8mer	-0.37725	92	152	-12.5
ciRNA1038	XM_005676389.1	chr2:90708487-90708773	chi-miR-2284c	8mer	-0.3872	96	146	-11.67
ciRNA1038	XM_005676389.1	chr2:90708487-90708773	chi-miR-361-3p	1a	-0.1422	55	148	-24.16
ciRNA1038	XM_005676389.1	chr2:90708487-90708773	chi-miR-487a-3p	m8	-0.269	87	145	-10.04
ciRNA1038	XM_005676389.1	chr2:90708487-90708773	chi-miR-532-3p	8mer	-0.5083	99	156	-19.01
ciRNA1038	XM_005676389.1	chr2:90708487-90708773	chi-miR-873-3p	m8	-0.3135	95	146	-18.07
ciRNA1039	XM_005676415.1	chr2:93760823-93761451	chi-miR-101-3p	8mer	-0.42225	98	156	-18.31
ciRNA1039	XM_005676415.1	chr2:93760823-93761451	chi-miR-106a-3p	m8	-0.247	83	148	-14.82
ciRNA1039	XM_005676415.1	chr2:93760823-93761451	chi-miR-1306-5p	8mer	-0.41915	98	148	-15.94
ciRNA1039	XM_005676415.1	chr2:93760823-93761451	chi-miR-148a-3p	1a	-0.18885	66	144	-17.57
ciRNA1039	XM_005676415.1	chr2:93760823-93761451	chi-miR-148a-5p	m8	-0.2315	77	152	-11.83
ciRNA1039	XM_005676415.1	chr2:93760823-93761451	chi-miR-148b-5p	m8	-0.2315	76	141	-13.55
ciRNA1039	XM_005676415.1	chr2:93760823-93761451	chi-miR-155-5p	8mer	-0.3581	91	151	-14.75
ciRNA1039	XM_005676415.1	chr2:93760823-93761451	chi-miR-16a-3p	m8	-0.2635	79	153	-23.46
ciRNA1039	XM_005676415.1	chr2:93760823-93761451	chi-miR-2284a	1a	-0.2081	71	149	-13.73
ciRNA1039	XM_005676415.1	chr2:93760823-93761451	chi-miR-2284b	m8	-0.1635	62	148	-14.03
ciRNA1039	XM_005676415.1	chr2:93760823-93761451	chi-miR-2284e	1a	-0.2182	72	147	-11.49
ciRNA1039	XM_005676415.1	chr2:93760823-93761451	chi-miR-338-5p	8mer	-0.3003	89	155	-13.07
ciRNA1039	XM_005676415.1	chr2:93760823-93761451	chi-miR-361-5p	m8	-0.318	86	160	-17.56
ciRNA1039	XM_005676415.1	chr2:93760823-93761451	chi-miR-412-3p	m8	-0.206	76	151	-18.07
ciRNA1039	XM_005676415.1	chr2:93760823-93761451	chi-miR-493-3p	m8	-0.283	86	161	-18.53
ciRNA1039	XM_005676415.1	chr2:93760823-93761451	chi-miR-495-3p	m8	-0.2675	87	166	-17.61
ciRNA104	XM_005694013.1	chr19:47873310-47874087	chi-miR-103-5p	8mer	-0.35525	90	170	-24.86
ciRNA104	XM_005694013.1	chr19:47873310-47874087	chi-miR-129-3p	m8	-0.251	85	145	-13.16
ciRNA104	XM_005694013.1	chr19:47873310-47874087	chi-miR-130b-5p	m8	-0.2985	83	144	-10.02
ciRNA104	XM_005694013.1	chr19:47873310-47874087	chi-miR-148a-5p	m8	-0.275	86	156	-14.28
ciRNA104	XM_005694013.1	chr19:47873310-47874087	chi-miR-148b-5p	m8	-0.275	86	141	-11.75
ciRNA104	XM_005694013.1	chr19:47873310-47874087	chi-miR-2284a	m8	-0.2	68	150	-11.23
ciRNA104	XM_005694013.1	chr19:47873310-47874087	chi-miR-330-3p	m8	-0.26	87	143	-11.36
ciRNA104	XM_005694013.1	chr19:47873310-47874087	chi-miR-33a-3p	m8	-0.229	73	140	-11.15
ciRNA104	XM_005694013.1	chr19:47873310-47874087	chi-miR-3955-3p	8mer	-0.3622	93	150	-16.98
ciRNA104	XM_005694013.1	chr19:47873310-47874087	chi-miR-409-5p	8mer	-0.3762	96	151	-15.42
ciRNA1040	XM_005676524.1	chr2:105366110-105366331	chi-miR-145-3p	m8	-0.156	55	140	-18.21
ciRNA1040	XM_005676524.1	chr2:105366110-105366331	chi-miR-324-3p	m8	-0.1265	52	140	-23.24
ciRNA1041	XM_005676931.1	chr2:105938616-105939046	chi-let-7a-3p	8mer	-0.3192	88	146	-20.28
ciRNA1041	XM_005676931.1	chr2:105938616-105939046	chi-let-7b-3p	8mer	-0.3192	88	147	-21.69
ciRNA1041	XM_005676931.1	chr2:105938616-105939046	chi-let-7f-3p	8mer	-0.3192	88	143	-19.47
ciRNA1041	XM_005676931.1	chr2:105938616-105939046	chi-miR-106a-3p	m8	-0.2035	71	149	-10.77
ciRNA1041	XM_005676931.1	chr2:105938616-105939046	chi-miR-1343	m8	-0.166	67	150	-20.18
ciRNA1041	XM_005676931.1	chr2:105938616-105939046	chi-miR-140-5p	m8	-0.195	69	140	-17.06
ciRNA1041	XM_005676931.1	chr2:105938616-105939046	chi-miR-146a	m8	-0.2065	70	154	-19.64
ciRNA1041	XM_005676931.1	chr2:105938616-105939046	chi-miR-146b-5p	m8	-0.191	66	156	-18.9
ciRNA1041	XM_005676931.1	chr2:105938616-105939046	chi-miR-188-3p	m8	-0.247	79	150	-19.61
ciRNA1041	XM_005676931.1	chr2:105938616-105939046	chi-miR-29b-5p	8mer	-0.4051	94	151	-14.14
ciRNA1041	XM_005676931.1	chr2:105938616-105939046	chi-miR-30c-3p	8mer	-0.3352	91	149	-18.32
ciRNA1041	XM_005676931.1	chr2:105938616-105939046	chi-miR-381	8mer	-0.37315	92	145	-13.89
ciRNA1041	XM_005676931.1	chr2:105938616-105939046	chi-miR-382-5p	8mer	-0.3192	88	150	-13.83
ciRNA1041	XM_005676931.1	chr2:105938616-105939046	chi-miR-383	8mer	-0.3342	91	158	-20.36
ciRNA1041	XM_005676931.1	chr2:105938616-105939046	chi-miR-3958-3p	m8	-0.15	53	155	-14.47
ciRNA1041	XM_005676931.1	chr2:105938616-105939046	chi-miR-449a-3p	m8	-0.203	64	164	-18.59
ciRNA1041	XM_005676931.1	chr2:105938616-105939046	chi-miR-92a-5p	8mer	-0.2831	90	143	-14.54
ciRNA1041	XM_005676931.1	chr2:105938616-105939046	chi-miR-98-3p	8mer	-0.3151	88	140	-16.99
ciRNA1042	XM_005676932.1	chr2:105986404-105987352	chi-miR-125a-5p	8mer	-0.18915	68	147	-22.32
ciRNA1042	XM_005676932.1	chr2:105986404-105987352	chi-miR-125b-5p	8mer	-0.18915	70	147	-21.24
ciRNA1042	XM_005676932.1	chr2:105986404-105987352	chi-miR-128-5p	m8	-0.1005	56	145	-23.89
ciRNA1042	XM_005676932.1	chr2:105986404-105987352	chi-miR-135b-3p	8mer	-0.3193	93	145	-17.62
ciRNA1042	XM_005676932.1	chr2:105986404-105987352	chi-miR-136-5p	8mer	-0.4243	96	157	-17.11
ciRNA1042	XM_005676932.1	chr2:105986404-105987352	chi-miR-154b-5p	m8	-0.1335	53	160	-22.36
ciRNA1042	XM_005676932.1	chr2:105986404-105987352	chi-miR-1814	m8	-0.298	83	167	-15.23
ciRNA1042	XM_005676932.1	chr2:105986404-105987352	chi-miR-181b-5p	m8	-0.188	63	156	-15.5
ciRNA1042	XM_005676932.1	chr2:105986404-105987352	chi-miR-181c-5p	m8	-0.1725	57	153	-12.48
ciRNA1042	XM_005676932.1	chr2:105986404-105987352	chi-miR-181d	m8	-0.2035	69	156	-15.5
ciRNA1042	XM_005676932.1	chr2:105986404-105987352	chi-miR-195-3p	m8	-0.266	81	153	-15.56
ciRNA1042	XM_005676932.1	chr2:105986404-105987352	chi-miR-24-3p	m8	-0.156	61	147	-16.67
ciRNA1042	XM_005676932.1	chr2:105986404-105987352	chi-miR-27a-3p	m8	-0.2855	86	165	-15.88
ciRNA1042	XM_005676932.1	chr2:105986404-105987352	chi-miR-27b-3p	m8	-0.2855	86	166	-17.33
ciRNA1042	XM_005676932.1	chr2:105986404-105987352	chi-miR-29a-5p	8mer	-0.5182	99	147	-11.67
ciRNA1042	XM_005676932.1	chr2:105986404-105987352	chi-miR-326-3p	m8	-0.153	60	154	-27.44
ciRNA1042	XM_005676932.1	chr2:105986404-105987352	chi-miR-331-5p	m8	-0.258	86	148	-14.34
ciRNA1042	XM_005676932.1	chr2:105986404-105987352	chi-miR-34a	m8	-0.194	71	150	-18.14
ciRNA1042	XM_005676932.1	chr2:105986404-105987352	chi-miR-34b-5p	m8	-0.194	71	155	-19.75
ciRNA1042	XM_005676932.1	chr2:105986404-105987352	chi-miR-34c-5p	m8	-0.194	71	151	-19.75
ciRNA1042	XM_005676932.1	chr2:105986404-105987352	chi-miR-411b-3p	8mer	-0.23115	83	146	-14.58
ciRNA1042	XM_005676932.1	chr2:105986404-105987352	chi-miR-425-5p	m8	-0.1725	59	152	-18.6
ciRNA1042	XM_005676932.1	chr2:105986404-105987352	chi-miR-449a-5p	m8	-0.1785	67	145	-15.47
ciRNA1042	XM_005676932.1	chr2:105986404-105987352	chi-miR-449b-5p	m8	-0.1785	67	145	-19.15
ciRNA1042	XM_005676932.1	chr2:105986404-105987352	chi-miR-449c	m8	-0.163	62	140	-15.14
ciRNA1042	XM_005676932.1	chr2:105986404-105987352	chi-miR-493-5p	8mer	-0.3492	93	151	-15.33
ciRNA1042	XM_005676932.1	chr2:105986404-105987352	chi-miR-592	m8	-0.259	85	144	-10.38
ciRNA1042	XM_005676932.1	chr2:105986404-105987352	chi-miR-628-5p	m8	-0.145	61	161	-18.8
ciRNA1042	XM_005676932.1	chr2:105986404-105987352	chi-miR-99a-5p	m8	-0.128	52	140	-13.65
ciRNA1043	XM_005676547.1	chr2:106004743-106004947	chi-miR-214-3p	8mer	-0.29925	92	151	-22.65
ciRNA1043	XM_005676547.1	chr2:106004743-106004947	chi-miR-342-5p	m8	-0.1165	56	145	-23.32
ciRNA1044	XM_005676547.1	chr2:106004743-106004947	chi-miR-214-3p	8mer	-0.30325	92	151	-22.65
ciRNA1044	XM_005676547.1	chr2:106004743-106004947	chi-miR-342-5p	m8	-0.1165	56	145	-23.32
ciRNA1045	XM_005676679.1	chr2:119782619-119783460	chi-miR-1291	m8	-0.2025	77	147	-23.54
ciRNA1045	XM_005676679.1	chr2:119782619-119783460	chi-miR-1343	8mer	-0.1642	66	145	-31.92
ciRNA1045	XM_005676679.1	chr2:119782619-119783460	chi-miR-1388-5p	m8	-0.178	70	162	-29.47
ciRNA1045	XM_005676679.1	chr2:119782619-119783460	chi-miR-18a-3p	8mer	-0.21215	82	157	-21.11
ciRNA1045	XM_005676679.1	chr2:119782619-119783460	chi-miR-197-3p	m8	-0.1525	58	155	-16.62
ciRNA1045	XM_005676679.1	chr2:119782619-119783460	chi-miR-342-3p	8mer	-0.28015	87	140	-17.92
ciRNA1045	XM_005676679.1	chr2:119782619-119783460	chi-miR-449b-3p	m8	-0.142	54	164	-24.94
ciRNA1045	XM_005676679.1	chr2:119782619-119783460	chi-miR-543-5p	8mer	-0.1402	56	142	-17
ciRNA1045	XM_005676679.1	chr2:119782619-119783460	chi-miR-7-5p	m8	-0.1425	54	152	-16.65
ciRNA1046	XM_005676980.1	chr2:121237428-121237744	chi-miR-128-3p	8mer	-0.25915	87	144	-16.11
ciRNA1046	XM_005676980.1	chr2:121237428-121237744	chi-miR-27a-3p	8mer	-0.2092	74	153	-19.09
ciRNA1046	XM_005676980.1	chr2:121237428-121237744	chi-miR-27b-3p	8mer	-0.2092	74	153	-20.05
ciRNA1046	XM_005676980.1	chr2:121237428-121237744	chi-miR-324-3p	8mer	-0.2694	87	155	-27.12
ciRNA1046	XM_005676980.1	chr2:121237428-121237744	chi-miR-485-5p	8mer	-0.2862	88	145	-22.7
ciRNA1047	XM_005676770.1	chr2:124069918-124071803	chi-miR-1343	8mer	-0.25015	86	146	-21.78
ciRNA1047	XM_005676770.1	chr2:124069918-124071803	chi-miR-1388-3p	m8	-0.183	69	140	-17.69
ciRNA1047	XM_005676770.1	chr2:124069918-124071803	chi-miR-145-5p	m8	-0.179	58	159	-19.91
ciRNA1047	XM_005676770.1	chr2:124069918-124071803	chi-miR-15a-3p	m8	-0.2105	75	155	-18.51
ciRNA1047	XM_005676770.1	chr2:124069918-124071803	chi-miR-324-3p	8mer	-0.421	98	140	-15.38
ciRNA1047	XM_005676770.1	chr2:124069918-124071803	chi-miR-363-5p	8mer	-0.2492	85	140	-14.58
ciRNA1047	XM_005676770.1	chr2:124069918-124071803	chi-miR-382-3p	8mer	-0.25115	82	153	-11.12
ciRNA1047	XM_005676770.1	chr2:124069918-124071803	chi-miR-3958-5p	8mer	-0.3392	91	146	-16.04
ciRNA1048	XM_005677012.1	chr2:128024694-128025738	chi-miR-1388-3p	m8	-0.15	55	150	-19.39
ciRNA1048	XM_005677012.1	chr2:128024694-128025738	chi-miR-1468-5p	m8	-0.2115	70	164	-18.99
ciRNA1048	XM_005677012.1	chr2:128024694-128025738	chi-miR-192-5p	8mer	-0.3352	96	143	-13.31
ciRNA1048	XM_005677012.1	chr2:128024694-128025738	chi-miR-193a	8mer	-0.2192	82	140	-14.83
ciRNA1048	XM_005677012.1	chr2:128024694-128025738	chi-miR-193b-3p	8mer	-0.2192	82	140	-16.05
ciRNA1048	XM_005677012.1	chr2:128024694-128025738	chi-miR-193b-5p	8mer	-0.2803	84	147	-18.93
ciRNA1048	XM_005677012.1	chr2:128024694-128025738	chi-miR-204-3p	8mer	-0.3601	95	141	-15.04
ciRNA1048	XM_005677012.1	chr2:128024694-128025738	chi-miR-215-5p	8mer	-0.3352	96	143	-14.03
ciRNA1048	XM_005677012.1	chr2:128024694-128025738	chi-miR-30a-3p	m8	-0.2145	69	142	-10.77
ciRNA1048	XM_005677012.1	chr2:128024694-128025738	chi-miR-30b-3p	m8	-0.1525	62	172	-26.03
ciRNA1048	XM_005677012.1	chr2:128024694-128025738	chi-miR-30e-3p	m8	-0.2145	70	142	-10.4
ciRNA1048	XM_005677012.1	chr2:128024694-128025738	chi-miR-30f-3p	m8	-0.1525	61	156	-21.97
ciRNA1048	XM_005677012.1	chr2:128024694-128025738	chi-miR-326-3p	m8	-0.254	86	154	-34.12
ciRNA1048	XM_005677012.1	chr2:128024694-128025738	chi-miR-330-5p	m8	-0.223	81	158	-21.55
ciRNA1048	XM_005677012.1	chr2:128024694-128025738	chi-miR-342-5p	m8	-0.144	68	143	-19.67
ciRNA1048	XM_005677012.1	chr2:128024694-128025738	chi-miR-346-5p	m8	-0.145	56	146	-15.12
ciRNA1048	XM_005677012.1	chr2:128024694-128025738	chi-miR-376b-5p	8mer	-0.3722	93	140	-10.91
ciRNA1048	XM_005677012.1	chr2:128024694-128025738	chi-miR-376c-5p	8mer	-0.3722	93	140	-10.91
ciRNA1048	XM_005677012.1	chr2:128024694-128025738	chi-miR-376e-5p	8mer	-0.3722	93	140	-10.91
ciRNA1048	XM_005677012.1	chr2:128024694-128025738	chi-miR-409-3p	m8	-0.1565	51	152	-14.96
ciRNA1048	XM_005677012.1	chr2:128024694-128025738	chi-miR-412-3p	m8	-0.2025	75	150	-17.23
ciRNA1048	XM_005677012.1	chr2:128024694-128025738	chi-miR-455-5p	m8	-0.18	64	165	-22.62
ciRNA1048	XM_005677012.1	chr2:128024694-128025738	chi-miR-487a-5p	8mer	-0.2424	80	156	-16.76
ciRNA1048	XM_005677012.1	chr2:128024694-128025738	chi-miR-665	1a	-0.1463	57	140	-15.77
ciRNA1048	XM_005677012.1	chr2:128024694-128025738	chi-miR-877-3p	m8	-0.2	56	168	-36.23
ciRNA1049	XM_005676870.1	chr2:128668317-128670475	chi-miR-1388-3p	m8	-0.2195	78	158	-23.94
ciRNA1049	XM_005676870.1	chr2:128668317-128670475	chi-miR-671-5p	m8	-0.1575	67	150	-24.04
ciRNA105	XM_005694434.1	chr19:54564061-54564964	chi-miR-1388-3p	m8	-0.231	80	140	-12.51
ciRNA105	XM_005694434.1	chr19:54564061-54564964	chi-miR-150	8mer	-0.39815	95	150	-20.34
ciRNA105	XM_005694434.1	chr19:54564061-54564964	chi-miR-1814	8mer	-0.3372	87	155	-12.91
ciRNA105	XM_005694434.1	chr19:54564061-54564964	chi-miR-188-3p	8mer	-0.3873	95	153	-19.88
ciRNA105	XM_005694434.1	chr19:54564061-54564964	chi-miR-197-3p	8mer	-0.4161	97	143	-12.76
ciRNA105	XM_005694434.1	chr19:54564061-54564964	chi-miR-214-5p	8mer	-0.31135	92	154	-27.32
ciRNA105	XM_005694434.1	chr19:54564061-54564964	chi-miR-224-5p	m8	-0.153	50	154	-21.1
ciRNA105	XM_005694434.1	chr19:54564061-54564964	chi-miR-2331	8mer	-0.3343	93	147	-18.37
ciRNA105	XM_005694434.1	chr19:54564061-54564964	chi-miR-2404	8mer	-0.3052	85	151	-19.42
ciRNA105	XM_005694434.1	chr19:54564061-54564964	chi-miR-330-3p	8mer	-0.4455	98	173	-23.71
ciRNA105	XM_005694434.1	chr19:54564061-54564964	chi-miR-3431-5p	m8	-0.156	62	154	-19.61
ciRNA105	XM_005694434.1	chr19:54564061-54564964	chi-miR-449b-3p	8mer	-0.3473	92	158	-22.04
ciRNA105	XM_005694434.1	chr19:54564061-54564964	chi-miR-93-3p	m8	-0.265	86	159	-19.95
ciRNA1050	XM_005677025.1	chr2:130341266-130341862	chi-miR-1	m8	-0.2005	69	171	-19.99
ciRNA1050	XM_005677025.1	chr2:130341266-130341862	chi-miR-150	m8	-0.2395	84	168	-18.97
ciRNA1050	XM_005677025.1	chr2:130341266-130341862	chi-miR-206	m8	-0.2005	69	169	-22.55
ciRNA1050	XM_005677025.1	chr2:130341266-130341862	chi-miR-214-3p	8mer	-0.3822	96	141	-15.72
ciRNA1050	XM_005677025.1	chr2:130341266-130341862	chi-miR-214-5p	8mer	-0.18715	75	141	-20.79
ciRNA1050	XM_005677025.1	chr2:130341266-130341862	chi-miR-221-5p	8mer	-0.1651	66	144	-15.36
ciRNA1050	XM_005677025.1	chr2:130341266-130341862	chi-miR-27a-3p	m8	-0.2255	77	141	-10.87
ciRNA1050	XM_005677025.1	chr2:130341266-130341862	chi-miR-27b-3p	m8	-0.2255	77	141	-10.87
ciRNA1050	XM_005677025.1	chr2:130341266-130341862	chi-miR-30c-3p	8mer	-0.21415	76	142	-14.71
ciRNA1050	XM_005677025.1	chr2:130341266-130341862	chi-miR-331-3p	8mer	-0.2082	79	153	-27.48
ciRNA1050	XM_005677025.1	chr2:130341266-130341862	chi-miR-532-3p	8mer	-0.2182	78	151	-20.91
ciRNA1051	XM_005677044.1	chr2:132670613-132671362	chi-let-7g-3p	m8	-0.2035	70	159	-25.17
ciRNA1051	XM_005677044.1	chr2:132670613-132671362	chi-miR-106a-3p	8mer	-0.35535	94	155	-17.31
ciRNA1051	XM_005677044.1	chr2:132670613-132671362	chi-miR-1343	8mer	-0.4241	98	146	-17.42
ciRNA1051	XM_005677044.1	chr2:132670613-132671362	chi-miR-145-3p	8mer	-0.3583	92	150	-12.69
ciRNA1051	XM_005677044.1	chr2:132670613-132671362	chi-miR-146b-3p	8mer	-0.2482	85	146	-28.24
ciRNA1051	XM_005677044.1	chr2:132670613-132671362	chi-miR-18a-3p	m8	-0.122	50	159	-28.42
ciRNA1051	XM_005677044.1	chr2:132670613-132671362	chi-miR-192-5p	m8	-0.15	71	159	-18.5
ciRNA1051	XM_005677044.1	chr2:132670613-132671362	chi-miR-215-5p	m8	-0.15	72	159	-17.62
ciRNA1051	XM_005677044.1	chr2:132670613-132671362	chi-miR-342-3p	m8	-0.208	80	149	-16.75
ciRNA1051	XM_005677044.1	chr2:132670613-132671362	chi-miR-411a-3p	m8	-0.219	79	142	-10.25
ciRNA1051	XM_005677044.1	chr2:132670613-132671362	chi-miR-490	m8	-0.1935	70	160	-26.76
ciRNA1051	XM_005677044.1	chr2:132670613-132671362	chi-miR-582-5p	m8	-0.205	72	155	-18.16
ciRNA1051	XM_005677044.1	chr2:132670613-132671362	chi-miR-671-5p	m8	-0.155	66	141	-18.25
ciRNA1051	XM_005677044.1	chr2:132670613-132671362	chi-miR-873-5p	m8	-0.186	68	149	-14.75
ciRNA1052	XM_005677044.1	chr2:132677254-132677800	chi-miR-181b-3p	m8	-0.1895	69	145	-17.16
ciRNA1052	XM_005677044.1	chr2:132677254-132677800	chi-miR-204-3p	m8	-0.135	53	146	-17.52
ciRNA1052	XM_005677044.1	chr2:132677254-132677800	chi-miR-208b	m8	-0.223	77	144	-12.78
ciRNA1052	XM_005677044.1	chr2:132677254-132677800	chi-miR-221-5p	m8	-0.27	86	145	-15.83
ciRNA1052	XM_005677044.1	chr2:132677254-132677800	chi-miR-329a-3p	m8	-0.229	82	144	-14.83
ciRNA1052	XM_005677044.1	chr2:132677254-132677800	chi-miR-329b-3p	m8	-0.229	83	144	-14.83
ciRNA1052	XM_005677044.1	chr2:132677254-132677800	chi-miR-342-3p	m8	-0.1425	59	140	-20.26
ciRNA1052	XM_005677044.1	chr2:132677254-132677800	chi-miR-362-3p	m8	-0.229	81	152	-14.34
ciRNA1052	XM_005677044.1	chr2:132677254-132677800	chi-miR-411a-5p	m8	-0.2455	82	145	-13.95
ciRNA1053	XM_005677052.1	chr2:134456041-134456730	chi-miR-125a-3p	m8	-0.145	52	158	-25.57
ciRNA1053	XM_005677052.1	chr2:134456041-134456730	chi-miR-1291	m8	-0.148	55	165	-26.27
ciRNA1053	XM_005677052.1	chr2:134456041-134456730	chi-miR-145-3p	8mer	-0.2343	80	141	-15.24
ciRNA1053	XM_005677052.1	chr2:134456041-134456730	chi-miR-194	8mer	-0.14925	50	140	-15.02
ciRNA1053	XM_005677052.1	chr2:134456041-134456730	chi-miR-3431-3p	8mer	-0.1973	71	160	-19
ciRNA1053	XM_005677052.1	chr2:134456041-134456730	chi-miR-34a	8mer	-0.1984	72	159	-26.13
ciRNA1053	XM_005677052.1	chr2:134456041-134456730	chi-miR-34b-5p	8mer	-0.1943	71	154	-19.07
ciRNA1053	XM_005677052.1	chr2:134456041-134456730	chi-miR-34c-5p	8mer	-0.1943	71	154	-21.9
ciRNA1053	XM_005677052.1	chr2:134456041-134456730	chi-miR-449a-5p	8mer	-0.19225	72	146	-26.37
ciRNA1053	XM_005677052.1	chr2:134456041-134456730	chi-miR-449b-5p	8mer	-0.19225	71	149	-24.06
ciRNA1053	XM_005677052.1	chr2:134456041-134456730	chi-miR-449c	8mer	-0.1902	72	158	-20.97
ciRNA1053	XM_005677052.1	chr2:134456041-134456730	chi-miR-671-5p	m8	-0.196	78	149	-32.45
ciRNA1054	XM_005677052.1	chr2:134456041-134456730	chi-miR-125a-3p	m8	-0.148	53	158	-25.57
ciRNA1054	XM_005677052.1	chr2:134456041-134456730	chi-miR-1291	m8	-0.15	56	165	-26.27
ciRNA1054	XM_005677052.1	chr2:134456041-134456730	chi-miR-24-3p	m8	-0.14	51	140	-15.81
ciRNA1055	XM_005674690.1	chr1:2221849-2222432	chi-miR-101-5p	8mer	-0.5113	99	152	-11.42
ciRNA1055	XM_005674690.1	chr1:2221849-2222432	chi-miR-145-5p	8mer	-0.45505	98	146	-16.22
ciRNA1055	XM_005674690.1	chr1:2221849-2222432	chi-miR-151-3p	m8	-0.337	89	151	-13.83
ciRNA1055	XM_005674690.1	chr1:2221849-2222432	chi-miR-181b-3p	8mer	-0.49925	99	145	-10.15
ciRNA1055	XM_005674690.1	chr1:2221849-2222432	chi-miR-33a-3p	m8	-0.2755	83	149	-10.84
ciRNA1055	XM_005674690.1	chr1:2221849-2222432	chi-miR-33b-5p	8mer	-0.40315	96	143	-11
ciRNA1055	XM_005674690.1	chr1:2221849-2222432	chi-miR-383	8mer	-0.3792	95	144	-13.52
ciRNA1055	XM_005674690.1	chr1:2221849-2222432	chi-miR-3958-5p	m8	-0.2995	88	149	-16.41
ciRNA1055	XM_005674690.1	chr1:2221849-2222432	chi-miR-425-5p	8mer	-0.5184	99	154	-14.5
ciRNA1055	XM_005674690.1	chr1:2221849-2222432	chi-miR-433	8mer	-0.3332	89	145	-13.85
ciRNA1055	XM_005674690.1	chr1:2221849-2222432	chi-miR-485-5p	8mer	-0.26015	85	145	-18.88
ciRNA1055	XM_005674690.1	chr1:2221849-2222432	chi-miR-873-3p	8mer	-0.4161	98	144	-14.3
ciRNA1055	XM_005674690.1	chr1:2221849-2222432	chi-miR-877-3p	m8	-0.19	54	141	-15.43
ciRNA1056	XM_005675005.1	chr1:64717957-64719009	chi-miR-10b-3p	1a	-0.1982	60	147	-18.85
ciRNA1056	XM_005675005.1	chr1:64717957-64719009	chi-miR-1248-5p	1a	-0.18065	64	143	-13.2
ciRNA1056	XM_005675005.1	chr1:64717957-64719009	chi-miR-1388-3p	m8	-0.21	76	141	-16.02
ciRNA1056	XM_005675005.1	chr1:64717957-64719009	chi-miR-145-5p	8mer	-0.4281	97	144	-18.2
ciRNA1056	XM_005675005.1	chr1:64717957-64719009	chi-miR-1468-3p	m8	-0.2565	77	152	-11.41
ciRNA1056	XM_005675005.1	chr1:64717957-64719009	chi-miR-151-3p	m8	-0.3205	87	161	-16.21
ciRNA1056	XM_005675005.1	chr1:64717957-64719009	chi-miR-155-5p	8mer	-0.43115	97	141	-10.45
ciRNA1056	XM_005675005.1	chr1:64717957-64719009	chi-miR-16a-3p	m8	-0.333	88	159	-20.19
ciRNA1056	XM_005675005.1	chr1:64717957-64719009	chi-miR-192-3p	m8	-0.256	87	148	-10.77
ciRNA1056	XM_005675005.1	chr1:64717957-64719009	chi-miR-202-3p	1a	-0.1733	71	141	-21.13
ciRNA1056	XM_005675005.1	chr1:64717957-64719009	chi-miR-21-3p	m8	-0.174	54	140	-12.04
ciRNA1056	XM_005675005.1	chr1:64717957-64719009	chi-miR-2332	8mer	-0.35715	92	143	-14.3
ciRNA1056	XM_005675005.1	chr1:64717957-64719009	chi-miR-28-3p	m8	-0.247	81	145	-11.43
ciRNA1056	XM_005675005.1	chr1:64717957-64719009	chi-miR-28-5p	m8	-0.225	85	143	-12.24
ciRNA1056	XM_005675005.1	chr1:64717957-64719009	chi-miR-30c-3p	m8	-0.259	85	142	-13.48
ciRNA1056	XM_005675005.1	chr1:64717957-64719009	chi-miR-30d-3p	m8	-0.144	50	141	-12.54
ciRNA1056	XM_005675005.1	chr1:64717957-64719009	chi-miR-331-5p	m8	-0.1965	72	148	-14.87
ciRNA1056	XM_005675005.1	chr1:64717957-64719009	chi-miR-335-3p	8mer	-0.43725	96	159	-15.62
ciRNA1056	XM_005675005.1	chr1:64717957-64719009	chi-miR-338-3p	m8	-0.3525	93	145	-13.4
ciRNA1056	XM_005675005.1	chr1:64717957-64719009	chi-miR-345-5p	m8	-0.2285	78	145	-17.46
ciRNA1056	XM_005675005.1	chr1:64717957-64719009	chi-miR-34b-3p	m8	-0.186	67	143	-10.73
ciRNA1056	XM_005675005.1	chr1:64717957-64719009	chi-miR-34c-3p	m8	-0.1705	66	150	-13.2
ciRNA1056	XM_005675005.1	chr1:64717957-64719009	chi-miR-365-3p	1a	-0.2082	77	140	-12.34
ciRNA1056	XM_005675005.1	chr1:64717957-64719009	chi-miR-500-5p	8mer	-0.39515	97	150	-14.31
ciRNA1056	XM_005675005.1	chr1:64717957-64719009	chi-miR-542-3p	1a	-0.22175	78	140	-16.88
ciRNA1056	XM_005675005.1	chr1:64717957-64719009	chi-miR-708-5p	m8	-0.225	85	141	-16.62
ciRNA1056	XM_005675005.1	chr1:64717957-64719009	chi-miR-873-3p	m8	-0.176	64	141	-14.21
ciRNA1056	XM_005675005.1	chr1:64717957-64719009	chi-miR-874-3p	m8	-0.1515	62	141	-18.19
ciRNA1056	XM_005675005.1	chr1:64717957-64719009	chi-miR-9-5p	1a	-0.18865	68	140	-12.25
ciRNA1057	XM_005675024.1	chr1:65343964-65356629	chi-miR-320-3p	m8	-0.328	91	142	-10.62
ciRNA1058	XM_005675030.1	chr1:65535082-65535412	chi-miR-106a-3p	m8	-0.207	72	156	-15.01
ciRNA1058	XM_005675030.1	chr1:65535082-65535412	chi-miR-30c-3p	m8	-0.3075	90	154	-18.64
ciRNA1058	XM_005675030.1	chr1:65535082-65535412	chi-miR-335-3p	m8	-0.26	81	153	-13.46
ciRNA1058	XM_005675030.1	chr1:65535082-65535412	chi-miR-485-5p	m8	-0.2735	86	144	-21.11
ciRNA1058	XM_005675030.1	chr1:65535082-65535412	chi-miR-873-3p	m8	-0.237	85	143	-20.86
ciRNA1059	XM_005675055.1	chr1:68937328-68937853	chi-miR-1388-5p	m8	-0.144	58	142	-13.22
ciRNA1059	XM_005675055.1	chr1:68937328-68937853	chi-miR-147-5p	m8	-0.184	63	154	-10.01
ciRNA1059	XM_005675055.1	chr1:68937328-68937853	chi-miR-181c-3p	m8	-0.1345	57	153	-17.1
ciRNA1059	XM_005675055.1	chr1:68937328-68937853	chi-miR-22-3p	m8	-0.165	62	140	-13.73
ciRNA1059	XM_005675055.1	chr1:68937328-68937853	chi-miR-2331	m8	-0.275	87	158	-23.5
ciRNA1059	XM_005675055.1	chr1:68937328-68937853	chi-miR-346-5p	m8	-0.1325	50	158	-20.12
ciRNA1059	XM_005675055.1	chr1:68937328-68937853	chi-miR-363-5p	8mer	-0.20015	77	140	-13.93
ciRNA1059	XM_005675055.1	chr1:68937328-68937853	chi-miR-450-3p	m8	-0.171	59	142	-12.42
ciRNA1059	XM_005675055.1	chr1:68937328-68937853	chi-miR-877-3p	m8	-0.191	54	153	-19.4
ciRNA106	XM_005709601.1	chr18:10374241-10374712	chi-miR-125a-5p	8mer	-0.49115	99	145	-20.14
ciRNA106	XM_005709601.1	chr18:10374241-10374712	chi-miR-125b-5p	8mer	-0.5014	99	153	-20.31
ciRNA106	XM_005709601.1	chr18:10374241-10374712	chi-miR-141	m8	-0.2985	90	148	-12.19
ciRNA106	XM_005709601.1	chr18:10374241-10374712	chi-miR-146a	m8	-0.2825	84	157	-15.54
ciRNA106	XM_005709601.1	chr18:10374241-10374712	chi-miR-146b-5p	m8	-0.2825	84	158	-16.3
ciRNA106	XM_005709601.1	chr18:10374241-10374712	chi-miR-199a-5p	8mer	-0.4302	97	146	-20.72
ciRNA106	XM_005709601.1	chr18:10374241-10374712	chi-miR-199b-5p	8mer	-0.4302	97	144	-17.37
ciRNA106	XM_005709601.1	chr18:10374241-10374712	chi-miR-199c-5p	8mer	-0.4302	97	144	-17.37
ciRNA106	XM_005709601.1	chr18:10374241-10374712	chi-miR-200a	m8	-0.283	88	142	-12.15
ciRNA106	XM_005709601.1	chr18:10374241-10374712	chi-miR-21-3p	8mer	-0.3942	95	154	-17.38
ciRNA106	XM_005709601.1	chr18:10374241-10374712	chi-miR-214-3p	m8	-0.313	92	140	-13.64
ciRNA106	XM_005709601.1	chr18:10374241-10374712	chi-miR-2284e	8mer	-0.3802	96	149	-11.3
ciRNA106	XM_005709601.1	chr18:10374241-10374712	chi-miR-30a-5p	8mer	-0.4152	95	144	-14.85
ciRNA106	XM_005709601.1	chr18:10374241-10374712	chi-miR-30b-5p	8mer	-0.4152	95	141	-10.64
ciRNA106	XM_005709601.1	chr18:10374241-10374712	chi-miR-30c-5p	8mer	-0.4152	95	141	-10.51
ciRNA106	XM_005709601.1	chr18:10374241-10374712	chi-miR-30e-5p	8mer	-0.4152	95	143	-18.43
ciRNA106	XM_005709601.1	chr18:10374241-10374712	chi-miR-30f-5p	8mer	-0.4152	95	145	-12.37
ciRNA106	XM_005709601.1	chr18:10374241-10374712	chi-miR-497-3p	m8	-0.2825	87	147	-14.65
ciRNA1060	XM_005675059.1	chr1:69170431-69170935	chi-miR-101-5p	8mer	-0.38125	94	153	-21.64
ciRNA1060	XM_005675059.1	chr1:69170431-69170935	chi-miR-186-5p	m8	-0.288	87	158	-12.65
ciRNA1060	XM_005675059.1	chr1:69170431-69170935	chi-miR-188-5p	8mer	-0.42625	97	156	-20.43
ciRNA1060	XM_005675059.1	chr1:69170431-69170935	chi-miR-19a	8mer	-0.4242	95	159	-13.95
ciRNA1060	XM_005675059.1	chr1:69170431-69170935	chi-miR-19b-3p	8mer	-0.42215	95	151	-11.07
ciRNA1060	XM_005675059.1	chr1:69170431-69170935	chi-miR-221-3p	1a	-0.15375	60	147	-22.47
ciRNA1060	XM_005675059.1	chr1:69170431-69170935	chi-miR-374b-5p	m8	-0.3135	89	140	-11.99
ciRNA1060	XM_005675059.1	chr1:69170431-69170935	chi-miR-432-3p	m8	-0.2505	82	141	-15.76
ciRNA1060	XM_005675059.1	chr1:69170431-69170935	chi-miR-532-3p	8mer	-0.3363	91	146	-18.98
ciRNA1061	XM_005675082.1	chr1:70251552-70252016	chi-miR-125b-3p	m8	-0.173	55	142	-13.45
ciRNA1061	XM_005675082.1	chr1:70251552-70252016	chi-miR-155-5p	8mer	-0.27635	84	159	-22.76
ciRNA1061	XM_005675082.1	chr1:70251552-70252016	chi-miR-186-3p	8mer	-0.2622	85	149	-16.4
ciRNA1061	XM_005675082.1	chr1:70251552-70252016	chi-miR-22-3p	m8	-0.162	61	146	-15.71
ciRNA1061	XM_005675082.1	chr1:70251552-70252016	chi-miR-221-5p	m8	-0.212	77	142	-14.92
ciRNA1061	XM_005675082.1	chr1:70251552-70252016	chi-miR-2284b	8mer	-0.3132	88	152	-16.27
ciRNA1061	XM_005675082.1	chr1:70251552-70252016	chi-miR-2331	m8	-0.296	89	152	-19.03
ciRNA1061	XM_005675082.1	chr1:70251552-70252016	chi-miR-23b-5p	8mer	-0.30525	87	150	-19.56
ciRNA1061	XM_005675082.1	chr1:70251552-70252016	chi-miR-27b-5p	m8	-0.1325	59	153	-16.38
ciRNA1061	XM_005675082.1	chr1:70251552-70252016	chi-miR-324-3p	m8	-0.1885	73	140	-22.36
ciRNA1061	XM_005675082.1	chr1:70251552-70252016	chi-miR-502b-3p	m8	-0.2175	76	169	-25.3
ciRNA1061	XM_005675082.1	chr1:70251552-70252016	chi-miR-92a-5p	m8	-0.2805	90	167	-25.26
ciRNA1062	XM_005675109.1	chr1:72533649-72534009	chi-miR-128-3p	m8	-0.1405	51	154	-23.49
ciRNA1062	XM_005675109.1	chr1:72533649-72534009	chi-miR-141	8mer	-0.44935	98	161	-17.64
ciRNA1062	XM_005675109.1	chr1:72533649-72534009	chi-miR-200a	8mer	-0.4473	98	155	-14.99
ciRNA1062	XM_005675109.1	chr1:72533649-72534009	chi-miR-2432	m8	-0.178	59	146	-18.14
ciRNA1062	XM_005675109.1	chr1:72533649-72534009	chi-miR-376c-3p	m8	-0.2195	73	157	-16.17
ciRNA1062	XM_005675109.1	chr1:72533649-72534009	chi-miR-376e-3p	m8	-0.204	68	152	-13.97
ciRNA1062	XM_005675109.1	chr1:72533649-72534009	chi-miR-758	8mer	-0.3183	90	160	-24.72
ciRNA1063	XM_005675189.1	chr1:81247891-81248173	chi-miR-125b-3p	8mer	-0.3413	91	150	-16.36
ciRNA1063	XM_005675189.1	chr1:81247891-81248173	chi-miR-18a-3p	8mer	-0.5022	99	165	-21.84
ciRNA1063	XM_005675189.1	chr1:81247891-81248173	chi-miR-224-5p	m8	-0.243	85	158	-22.14
ciRNA1063	XM_005675189.1	chr1:81247891-81248173	chi-miR-301a-5p	8mer	-0.3912	95	148	-12.64
ciRNA1063	XM_005675189.1	chr1:81247891-81248173	chi-miR-335-3p	8mer	-0.3393	90	160	-13.14
ciRNA1063	XM_005675189.1	chr1:81247891-81248173	chi-miR-505-3p	8mer	-0.3463	91	155	-21.17
ciRNA1063	XM_005675189.1	chr1:81247891-81248173	chi-miR-767	8mer	-0.3811	96	146	-19.98
ciRNA1065	XM_005675433.1	chr1:113257003-113257695	chi-let-7a-3p	m8	-0.394	95	169	-10.38
ciRNA1065	XM_005675433.1	chr1:113257003-113257695	chi-let-7f-3p	m8	-0.332	89	159	-11.5
ciRNA1065	XM_005675433.1	chr1:113257003-113257695	chi-miR-100-3p	m8	-0.311	88	158	-13.99
ciRNA1065	XM_005675433.1	chr1:113257003-113257695	chi-miR-16a-3p	m8	-0.2875	83	147	-11.3
ciRNA1065	XM_005675433.1	chr1:113257003-113257695	chi-miR-181b-5p	m8	-0.3175	90	141	-12.16
ciRNA1065	XM_005675433.1	chr1:113257003-113257695	chi-miR-181c-5p	m8	-0.302	90	154	-11.15
ciRNA1065	XM_005675433.1	chr1:113257003-113257695	chi-miR-181d	m8	-0.3175	90	145	-11.65
ciRNA1065	XM_005675433.1	chr1:113257003-113257695	chi-miR-186-3p	m8	-0.2155	77	157	-18.31
ciRNA1065	XM_005675433.1	chr1:113257003-113257695	chi-miR-2284c	m8	-0.273	90	162	-12.53
ciRNA1065	XM_005675433.1	chr1:113257003-113257695	chi-miR-2332	m8	-0.2465	78	169	-22.32
ciRNA1065	XM_005675433.1	chr1:113257003-113257695	chi-miR-329a-3p	m8	-0.3095	92	143	-13.71
ciRNA1065	XM_005675433.1	chr1:113257003-113257695	chi-miR-329b-3p	m8	-0.3095	92	143	-15.82
ciRNA1065	XM_005675433.1	chr1:113257003-113257695	chi-miR-362-3p	m8	-0.3095	92	148	-18.59
ciRNA1065	XM_005675433.1	chr1:113257003-113257695	chi-miR-423-5p	8mer	-0.43125	98	154	-22.14
ciRNA1065	XM_005675433.1	chr1:113257003-113257695	chi-miR-544-5p	m8	-0.207	83	149	-11.72
ciRNA1065	XM_005675433.1	chr1:113257003-113257695	chi-miR-767	8mer	-0.3862	96	156	-19.98
ciRNA1065	XM_005675433.1	chr1:113257003-113257695	chi-miR-98-3p	m8	-0.332	90	155	-10.04
ciRNA1066	XM_005675433.1	chr1:113257003-113257695	chi-let-7a-3p	m8	-0.394	95	169	-10.38
ciRNA1066	XM_005675433.1	chr1:113257003-113257695	chi-let-7f-3p	m8	-0.332	89	159	-11.5
ciRNA1066	XM_005675433.1	chr1:113257003-113257695	chi-miR-100-3p	m8	-0.313	89	158	-13.99
ciRNA1066	XM_005675433.1	chr1:113257003-113257695	chi-miR-16a-3p	m8	-0.2875	83	147	-11.3
ciRNA1066	XM_005675433.1	chr1:113257003-113257695	chi-miR-181b-5p	m8	-0.3175	90	141	-12.16
ciRNA1066	XM_005675433.1	chr1:113257003-113257695	chi-miR-181c-5p	m8	-0.302	90	154	-11.15
ciRNA1066	XM_005675433.1	chr1:113257003-113257695	chi-miR-181d	m8	-0.3175	90	145	-11.65
ciRNA1066	XM_005675433.1	chr1:113257003-113257695	chi-miR-186-3p	m8	-0.2155	77	157	-18.31
ciRNA1066	XM_005675433.1	chr1:113257003-113257695	chi-miR-2284c	m8	-0.273	90	162	-12.53
ciRNA1066	XM_005675433.1	chr1:113257003-113257695	chi-miR-2332	m8	-0.2465	78	169	-22.32
ciRNA1066	XM_005675433.1	chr1:113257003-113257695	chi-miR-329a-3p	m8	-0.3095	92	143	-13.71
ciRNA1066	XM_005675433.1	chr1:113257003-113257695	chi-miR-329b-3p	m8	-0.3095	92	143	-15.82
ciRNA1066	XM_005675433.1	chr1:113257003-113257695	chi-miR-362-3p	m8	-0.3095	92	148	-18.59
ciRNA1066	XM_005675433.1	chr1:113257003-113257695	chi-miR-423-5p	8mer	-0.43125	98	154	-22.14
ciRNA1066	XM_005675433.1	chr1:113257003-113257695	chi-miR-544-5p	m8	-0.208	83	149	-11.72
ciRNA1066	XM_005675433.1	chr1:113257003-113257695	chi-miR-767	8mer	-0.3862	96	156	-19.98
ciRNA1066	XM_005675433.1	chr1:113257003-113257695	chi-miR-98-3p	m8	-0.332	90	155	-10.04
ciRNA1067	XM_005675433.1	chr1:113257003-113257695	chi-let-7a-3p	m8	-0.394	95	169	-10.38
ciRNA1067	XM_005675433.1	chr1:113257003-113257695	chi-let-7f-3p	m8	-0.332	89	159	-11.5
ciRNA1067	XM_005675433.1	chr1:113257003-113257695	chi-miR-100-3p	m8	-0.312	88	158	-13.99
ciRNA1067	XM_005675433.1	chr1:113257003-113257695	chi-miR-16a-3p	m8	-0.2875	83	147	-11.3
ciRNA1067	XM_005675433.1	chr1:113257003-113257695	chi-miR-181b-5p	m8	-0.3175	90	141	-12.16
ciRNA1067	XM_005675433.1	chr1:113257003-113257695	chi-miR-181c-5p	m8	-0.302	90	154	-11.15
ciRNA1067	XM_005675433.1	chr1:113257003-113257695	chi-miR-181d	m8	-0.3175	90	145	-11.65
ciRNA1067	XM_005675433.1	chr1:113257003-113257695	chi-miR-186-3p	m8	-0.2155	77	157	-18.31
ciRNA1067	XM_005675433.1	chr1:113257003-113257695	chi-miR-2284c	m8	-0.274	90	162	-12.53
ciRNA1067	XM_005675433.1	chr1:113257003-113257695	chi-miR-329a-3p	m8	-0.3095	92	143	-13.71
ciRNA1067	XM_005675433.1	chr1:113257003-113257695	chi-miR-329b-3p	m8	-0.3095	92	143	-15.82
ciRNA1067	XM_005675433.1	chr1:113257003-113257695	chi-miR-362-3p	m8	-0.3095	92	148	-18.59
ciRNA1067	XM_005675433.1	chr1:113257003-113257695	chi-miR-423-5p	8mer	-0.43125	98	154	-22.14
ciRNA1067	XM_005675433.1	chr1:113257003-113257695	chi-miR-544-5p	m8	-0.206	83	149	-11.72
ciRNA1067	XM_005675433.1	chr1:113257003-113257695	chi-miR-767	8mer	-0.3862	96	156	-19.98
ciRNA1067	XM_005675433.1	chr1:113257003-113257695	chi-miR-98-3p	m8	-0.332	90	155	-10.04
ciRNA1068	XM_005675433.1	chr1:113257003-113257695	chi-let-7a-3p	m8	-0.396	95	169	-10.38
ciRNA1068	XM_005675433.1	chr1:113257003-113257695	chi-let-7f-3p	m8	-0.334	90	159	-11.5
ciRNA1068	XM_005675433.1	chr1:113257003-113257695	chi-miR-100-3p	m8	-0.349	92	158	-13.99
ciRNA1068	XM_005675433.1	chr1:113257003-113257695	chi-miR-16a-3p	m8	-0.2885	84	147	-11.3
ciRNA1068	XM_005675433.1	chr1:113257003-113257695	chi-miR-181b-5p	m8	-0.3185	90	141	-12.16
ciRNA1068	XM_005675433.1	chr1:113257003-113257695	chi-miR-181c-5p	m8	-0.303	90	154	-11.15
ciRNA1068	XM_005675433.1	chr1:113257003-113257695	chi-miR-181d	m8	-0.3185	90	145	-11.65
ciRNA1068	XM_005675433.1	chr1:113257003-113257695	chi-miR-186-3p	m8	-0.2155	77	157	-18.31
ciRNA1068	XM_005675433.1	chr1:113257003-113257695	chi-miR-2284c	m8	-0.275	90	162	-12.53
ciRNA1068	XM_005675433.1	chr1:113257003-113257695	chi-miR-2332	m8	-0.2465	78	169	-22.32
ciRNA1068	XM_005675433.1	chr1:113257003-113257695	chi-miR-329a-3p	m8	-0.3095	92	143	-13.71
ciRNA1068	XM_005675433.1	chr1:113257003-113257695	chi-miR-329b-3p	m8	-0.3095	92	143	-15.82
ciRNA1068	XM_005675433.1	chr1:113257003-113257695	chi-miR-362-3p	m8	-0.3095	92	148	-18.59
ciRNA1068	XM_005675433.1	chr1:113257003-113257695	chi-miR-423-5p	8mer	-0.43125	98	154	-22.14
ciRNA1068	XM_005675433.1	chr1:113257003-113257695	chi-miR-544-5p	m8	-0.211	84	149	-11.72
ciRNA1068	XM_005675433.1	chr1:113257003-113257695	chi-miR-767	8mer	-0.3862	96	156	-19.98
ciRNA1068	XM_005675433.1	chr1:113257003-113257695	chi-miR-98-3p	m8	-0.334	90	155	-10.04
ciRNA1069	XM_005684531.1	chr9:20956739-20959012	chi-miR-1185-5p	m8	-0.3045	94	140	-11.18
ciRNA1069	XM_005684531.1	chr9:20956739-20959012	chi-miR-125a-3p	m8	-0.247	84	142	-14.44
ciRNA1069	XM_005684531.1	chr9:20956739-20959012	chi-miR-126-5p	m8	-0.2495	78	154	-12.37
ciRNA1069	XM_005684531.1	chr9:20956739-20959012	chi-miR-25-3p	8mer	-0.4663	98	143	-13.02
ciRNA1069	XM_005684531.1	chr9:20956739-20959012	chi-miR-28-3p	m8	-0.302	88	154	-12.48
ciRNA1069	XM_005684531.1	chr9:20956739-20959012	chi-miR-30a-3p	8mer	-0.4491	97	149	-17.36
ciRNA1069	XM_005684531.1	chr9:20956739-20959012	chi-miR-30e-3p	8mer	-0.4491	97	144	-10.05
ciRNA1069	XM_005684531.1	chr9:20956739-20959012	chi-miR-363-3p	8mer	-0.4622	98	155	-17.18
ciRNA1069	XM_005684531.1	chr9:20956739-20959012	chi-miR-495-3p	8mer	-0.48015	99	152	-11.54
ciRNA1069	XM_005684531.1	chr9:20956739-20959012	chi-miR-500-5p	m8	-0.197	64	152	-18.13
ciRNA1069	XM_005684531.1	chr9:20956739-20959012	chi-miR-505-3p	m8	-0.224	76	150	-15.83
ciRNA1069	XM_005684531.1	chr9:20956739-20959012	chi-miR-545-5p	1a	-0.19985	61	143	-10.07
ciRNA1069	XM_005684531.1	chr9:20956739-20959012	chi-miR-877-5p	m8	-0.317	89	149	-14.37
ciRNA1069	XM_005684531.1	chr9:20956739-20959012	chi-miR-92a-3p	8mer	-0.46015	98	141	-15.34
ciRNA1069	XM_005684531.1	chr9:20956739-20959012	chi-miR-92b	8mer	-0.46015	98	141	-15.34
ciRNA107	XM_005691931.1	chr18:13978204-13978426	chi-miR-502b-3p	8mer	-0.33315	91	140	-15.48
ciRNA1070	XM_005684560.1	chr9:25862859-25865427	chi-let-7c-3p	m8	-0.167	57	154	-14.9
ciRNA1070	XM_005684560.1	chr9:25862859-25865427	chi-miR-125a-3p	8mer	-0.1863	69	159	-21.73
ciRNA1070	XM_005684560.1	chr9:25862859-25865427	chi-miR-128-3p	m8	-0.152	57	140	-14.67
ciRNA1070	XM_005684560.1	chr9:25862859-25865427	chi-miR-146a	m8	-0.2075	70	160	-14.43
ciRNA1070	XM_005684560.1	chr9:25862859-25865427	chi-miR-146b-5p	m8	-0.2075	70	160	-15.87
ciRNA1070	XM_005684560.1	chr9:25862859-25865427	chi-miR-151-3p	8mer	-0.2282	71	152	-15.74
ciRNA1070	XM_005684560.1	chr9:25862859-25865427	chi-miR-17-3p	1a	-0.14275	56	140	-16.26
ciRNA1070	XM_005684560.1	chr9:25862859-25865427	chi-miR-18a-5p	8mer	-0.1731	59	155	-22.39
ciRNA1070	XM_005684560.1	chr9:25862859-25865427	chi-miR-18b-5p	8mer	-0.1731	59	144	-21.29
ciRNA1070	XM_005684560.1	chr9:25862859-25865427	chi-miR-194	8mer	-0.28025	85	145	-20.75
ciRNA1070	XM_005684560.1	chr9:25862859-25865427	chi-miR-197-5p	8mer	-0.3791	95	141	-29.97
ciRNA1070	XM_005684560.1	chr9:25862859-25865427	chi-miR-202-5p	8mer	-0.38	92	145	-13.25
ciRNA1070	XM_005684560.1	chr9:25862859-25865427	chi-miR-204-5p	8mer	-0.3582	89	151	-20.66
ciRNA1070	XM_005684560.1	chr9:25862859-25865427	chi-miR-211	8mer	-0.3623	89	159	-21.25
ciRNA1070	XM_005684560.1	chr9:25862859-25865427	chi-miR-217-5p	m8	-0.173	59	142	-13.33
ciRNA1070	XM_005684560.1	chr9:25862859-25865427	chi-miR-218	m8	-0.215	71	146	-11.75
ciRNA1070	XM_005684560.1	chr9:25862859-25865427	chi-miR-2411-3p	8mer	-0.3543	94	157	-14.11
ciRNA1070	XM_005684560.1	chr9:25862859-25865427	chi-miR-26a-3p	8mer	-0.2062	64	158	-16.46
ciRNA1070	XM_005684560.1	chr9:25862859-25865427	chi-miR-28-5p	8mer	-0.2583	92	149	-14.22
ciRNA1070	XM_005684560.1	chr9:25862859-25865427	chi-miR-29a-5p	m8	-0.186	56	150	-17.27
ciRNA1070	XM_005684560.1	chr9:25862859-25865427	chi-miR-301a-5p	8mer	-0.4263	97	157	-15.74
ciRNA1070	XM_005684560.1	chr9:25862859-25865427	chi-miR-320-3p	8mer	-0.2943	88	150	-18.12
ciRNA1070	XM_005684560.1	chr9:25862859-25865427	chi-miR-329a-3p	1a	-0.20385	77	156	-21.42
ciRNA1070	XM_005684560.1	chr9:25862859-25865427	chi-miR-329b-3p	1a	-0.20385	77	156	-21.22
ciRNA1070	XM_005684560.1	chr9:25862859-25865427	chi-miR-335-3p	8mer	-0.2905	85	161	-13.99
ciRNA1070	XM_005684560.1	chr9:25862859-25865427	chi-miR-338-3p	8mer	-0.2902	88	155	-17.59
ciRNA1070	XM_005684560.1	chr9:25862859-25865427	chi-miR-33a-3p	m8	-0.2345	75	151	-14.4
ciRNA1070	XM_005684560.1	chr9:25862859-25865427	chi-miR-33b-3p	1a	-0.17795	68	140	-15.68
ciRNA1070	XM_005684560.1	chr9:25862859-25865427	chi-miR-345-5p	m8	-0.303	86	151	-19.42
ciRNA1070	XM_005684560.1	chr9:25862859-25865427	chi-miR-34a	m8	-0.1765	65	152	-21.43
ciRNA1070	XM_005684560.1	chr9:25862859-25865427	chi-miR-34b-5p	m8	-0.161	59	150	-23.81
ciRNA1070	XM_005684560.1	chr9:25862859-25865427	chi-miR-34c-5p	m8	-0.161	59	158	-24.44
ciRNA1070	XM_005684560.1	chr9:25862859-25865427	chi-miR-362-3p	1a	-0.1722	63	154	-16.69
ciRNA1070	XM_005684560.1	chr9:25862859-25865427	chi-miR-377	m8	-0.2435	83	153	-16.7
ciRNA1070	XM_005684560.1	chr9:25862859-25865427	chi-miR-491-5p	m8	-0.2065	81	154	-20.34
ciRNA1070	XM_005684560.1	chr9:25862859-25865427	chi-miR-493-3p	1a	-0.1823	68	145	-18.26
ciRNA1070	XM_005684560.1	chr9:25862859-25865427	chi-miR-493-5p	m8	-0.234	80	148	-12.9
ciRNA1070	XM_005684560.1	chr9:25862859-25865427	chi-miR-505-3p	m8	-0.228	76	158	-18.05
ciRNA1070	XM_005684560.1	chr9:25862859-25865427	chi-miR-592	m8	-0.248	84	161	-15.31
ciRNA1070	XM_005684560.1	chr9:25862859-25865427	chi-miR-655	8mer	-0.41335	95	157	-15.32
ciRNA1070	XM_005684560.1	chr9:25862859-25865427	chi-miR-7-3p	8mer	-0.3492	95	159	-24.35
ciRNA1070	XM_005684560.1	chr9:25862859-25865427	chi-miR-708-5p	8mer	-0.2542	91	140	-15.06
ciRNA1070	XM_005684560.1	chr9:25862859-25865427	chi-miR-873-5p	m8	-0.2015	72	153	-15.78
ciRNA1070	XM_005684560.1	chr9:25862859-25865427	chi-miR-874-5p	m8	-0.166	66	145	-29.64
ciRNA1070	XM_005684560.1	chr9:25862859-25865427	chi-miR-876-5p	8mer	-0.3273	86	145	-15.64
ciRNA1071	XM_005684567.1	chr9:26220844-26222472	chi-miR-1248-5p	8mer	-0.3383	89	142	-13.7
ciRNA1071	XM_005684567.1	chr9:26220844-26222472	chi-miR-130b-5p	m8	-0.319	85	147	-12.02
ciRNA1071	XM_005684567.1	chr9:26220844-26222472	chi-miR-1388-3p	m8	-0.196	73	153	-18.14
ciRNA1071	XM_005684567.1	chr9:26220844-26222472	chi-miR-145-3p	1a	-0.20895	74	140	-12.29
ciRNA1071	XM_005684567.1	chr9:26220844-26222472	chi-miR-1468-3p	8mer	-0.3335	87	179	-18.88
ciRNA1071	XM_005684567.1	chr9:26220844-26222472	chi-miR-154a-3p	8mer	-0.1782	58	143	-11.89
ciRNA1071	XM_005684567.1	chr9:26220844-26222472	chi-miR-1814	m8	-0.3105	84	147	-14.26
ciRNA1071	XM_005684567.1	chr9:26220844-26222472	chi-miR-18a-5p	8mer	-0.3992	97	149	-18.31
ciRNA1071	XM_005684567.1	chr9:26220844-26222472	chi-miR-18b-5p	8mer	-0.3992	97	145	-15.92
ciRNA1071	XM_005684567.1	chr9:26220844-26222472	chi-miR-19a	m8	-0.3005	80	166	-12.42
ciRNA1071	XM_005684567.1	chr9:26220844-26222472	chi-miR-19b-3p	m8	-0.3005	80	170	-13.72
ciRNA1071	XM_005684567.1	chr9:26220844-26222472	chi-miR-200b	m8	-0.269	82	156	-12.83
ciRNA1071	XM_005684567.1	chr9:26220844-26222472	chi-miR-200c	m8	-0.269	82	153	-11.65
ciRNA1071	XM_005684567.1	chr9:26220844-26222472	chi-miR-204-3p	m8	-0.139	55	150	-21.96
ciRNA1071	XM_005684567.1	chr9:26220844-26222472	chi-miR-224-3p	m8	-0.2665	87	150	-12.55
ciRNA1071	XM_005684567.1	chr9:26220844-26222472	chi-miR-23a	8mer	-0.33825	86	152	-13.3
ciRNA1071	XM_005684567.1	chr9:26220844-26222472	chi-miR-23b-3p	8mer	-0.3362	86	157	-13.15
ciRNA1071	XM_005684567.1	chr9:26220844-26222472	chi-miR-26b-3p	m8	-0.241	74	154	-15.35
ciRNA1071	XM_005684567.1	chr9:26220844-26222472	chi-miR-27a-3p	8mer	-0.2472	81	147	-13.43
ciRNA1071	XM_005684567.1	chr9:26220844-26222472	chi-miR-27b-3p	8mer	-0.2472	81	147	-16.72
ciRNA1071	XM_005684567.1	chr9:26220844-26222472	chi-miR-27b-5p	m8	-0.322	95	152	-13.06
ciRNA1071	XM_005684567.1	chr9:26220844-26222472	chi-miR-29b-5p	m8	-0.149	50	149	-11.88
ciRNA1071	XM_005684567.1	chr9:26220844-26222472	chi-miR-30a-5p	8mer	-0.3542	89	150	-20.33
ciRNA1071	XM_005684567.1	chr9:26220844-26222472	chi-miR-30b-5p	8mer	-0.35625	90	151	-16.42
ciRNA1071	XM_005684567.1	chr9:26220844-26222472	chi-miR-30c-5p	8mer	-0.35625	90	151	-15.06
ciRNA1071	XM_005684567.1	chr9:26220844-26222472	chi-miR-30e-5p	8mer	-0.3542	90	151	-19.63
ciRNA1071	XM_005684567.1	chr9:26220844-26222472	chi-miR-30f-5p	8mer	-0.35625	90	143	-10.97
ciRNA1071	XM_005684567.1	chr9:26220844-26222472	chi-miR-323a-3p	m8	-0.146	53	142	-12.3
ciRNA1071	XM_005684567.1	chr9:26220844-26222472	chi-miR-345-5p	m8	-0.185	67	145	-19.09
ciRNA1071	XM_005684567.1	chr9:26220844-26222472	chi-miR-34b-3p	m8	-0.194	70	144	-15.74
ciRNA1071	XM_005684567.1	chr9:26220844-26222472	chi-miR-34c-3p	m8	-0.194	74	145	-11.15
ciRNA1071	XM_005684567.1	chr9:26220844-26222472	chi-miR-361-5p	m8	-0.1685	55	140	-10.07
ciRNA1071	XM_005684567.1	chr9:26220844-26222472	chi-miR-363-3p	1a	-0.20965	69	140	-16.71
ciRNA1071	XM_005684567.1	chr9:26220844-26222472	chi-miR-376b-5p	m8	-0.142	56	150	-12.52
ciRNA1071	XM_005684567.1	chr9:26220844-26222472	chi-miR-376c-5p	m8	-0.142	56	150	-12.52
ciRNA1071	XM_005684567.1	chr9:26220844-26222472	chi-miR-376e-5p	m8	-0.142	56	150	-12.52
ciRNA1071	XM_005684567.1	chr9:26220844-26222472	chi-miR-3955-3p	8mer	-0.44425	98	148	-15.38
ciRNA1071	XM_005684567.1	chr9:26220844-26222472	chi-miR-3958-5p	m8	-0.156	59	143	-13.39
ciRNA1071	XM_005684567.1	chr9:26220844-26222472	chi-miR-3959-3p	m8	-0.266	82	164	-16.55
ciRNA1071	XM_005684567.1	chr9:26220844-26222472	chi-miR-411b-3p	m8	-0.1825	63	146	-14.83
ciRNA1071	XM_005684567.1	chr9:26220844-26222472	chi-miR-421-3p	1a	-0.1693	59	147	-11.27
ciRNA1071	XM_005684567.1	chr9:26220844-26222472	chi-miR-429	m8	-0.269	82	149	-11.19
ciRNA1071	XM_005684567.1	chr9:26220844-26222472	chi-miR-451-3p	8mer	-0.4852	98	148	-10.04
ciRNA1071	XM_005684567.1	chr9:26220844-26222472	chi-miR-487a-3p	8mer	-0.18025	59	140	-10.43
ciRNA1071	XM_005684567.1	chr9:26220844-26222472	chi-miR-490	m8	-0.193	70	161	-16.73
ciRNA1071	XM_005684567.1	chr9:26220844-26222472	chi-miR-499-3p	m8	-0.1995	62	149	-18.81
ciRNA1071	XM_005684567.1	chr9:26220844-26222472	chi-miR-499-5p	8mer	-0.2483	81	153	-13.81
ciRNA1071	XM_005684567.1	chr9:26220844-26222472	chi-miR-545-3p	8mer	-0.4442	97	153	-12.29
ciRNA1071	XM_005684567.1	chr9:26220844-26222472	chi-miR-660	8mer	-0.4792	99	140	-16.35
ciRNA1072	XM_005684586.1	chr9:27863219-27864365	chi-miR-136-5p	m8	-0.3065	85	153	-14.93
ciRNA1072	XM_005684586.1	chr9:27863219-27864365	chi-miR-145-3p	8mer	-0.3622	93	145	-12.53
ciRNA1072	XM_005684586.1	chr9:27863219-27864365	chi-miR-16a-3p	m8	-0.279	81	158	-11.66
ciRNA1072	XM_005684586.1	chr9:27863219-27864365	chi-miR-186-5p	m8	-0.279	85	141	-11.38
ciRNA1072	XM_005684586.1	chr9:27863219-27864365	chi-miR-192-5p	m8	-0.298	95	148	-15.44
ciRNA1072	XM_005684586.1	chr9:27863219-27864365	chi-miR-215-5p	m8	-0.298	95	148	-17.6
ciRNA1072	XM_005684586.1	chr9:27863219-27864365	chi-miR-2284b	m8	-0.165	62	146	-11.57
ciRNA1072	XM_005684586.1	chr9:27863219-27864365	chi-miR-2284d	m8	-0.2795	87	154	-11.67
ciRNA1072	XM_005684586.1	chr9:27863219-27864365	chi-miR-26a-5p	m8	-0.1705	65	140	-12.24
ciRNA1072	XM_005684586.1	chr9:27863219-27864365	chi-miR-26b-5p	m8	-0.1705	63	140	-12.19
ciRNA1072	XM_005684586.1	chr9:27863219-27864365	chi-miR-301a-5p	8mer	-0.50825	99	168	-19.47
ciRNA1072	XM_005684586.1	chr9:27863219-27864365	chi-miR-30a-5p	m8	-0.171	57	145	-13.11
ciRNA1072	XM_005684586.1	chr9:27863219-27864365	chi-miR-30b-3p	m8	-0.133	52	150	-18.28
ciRNA1072	XM_005684586.1	chr9:27863219-27864365	chi-miR-30c-3p	m8	-0.1665	62	144	-13.05
ciRNA1072	XM_005684586.1	chr9:27863219-27864365	chi-miR-30e-5p	m8	-0.171	54	145	-13.11
ciRNA1072	XM_005684586.1	chr9:27863219-27864365	chi-miR-30f-3p	m8	-0.133	52	145	-16.19
ciRNA1072	XM_005684586.1	chr9:27863219-27864365	chi-miR-3432-3p	m8	-0.267	88	142	-10.28
ciRNA1072	XM_005684586.1	chr9:27863219-27864365	chi-miR-493-5p	m8	-0.24	81	146	-13.78
ciRNA1072	XM_005684586.1	chr9:27863219-27864365	chi-miR-9-3p	8mer	-0.4422	98	148	-10.05
ciRNA1073	XM_005684643.1	chr9:30895915-30899418	chi-miR-1306-5p	m8	-0.2215	77	144	-22.08
ciRNA1073	XM_005684643.1	chr9:30895915-30899418	chi-miR-137	m8	-0.2035	86	156	-14.81
ciRNA1073	XM_005684643.1	chr9:30895915-30899418	chi-miR-15a-5p	m8	-0.232	78	151	-12.37
ciRNA1073	XM_005684643.1	chr9:30895915-30899418	chi-miR-15b-5p	m8	-0.232	78	148	-12.11
ciRNA1073	XM_005684643.1	chr9:30895915-30899418	chi-miR-16a-5p	m8	-0.201	71	142	-11.43
ciRNA1073	XM_005684643.1	chr9:30895915-30899418	chi-miR-16b-5p	m8	-0.201	71	142	-11.43
ciRNA1073	XM_005684643.1	chr9:30895915-30899418	chi-miR-195-5p	m8	-0.2475	81	150	-13.76
ciRNA1073	XM_005684643.1	chr9:30895915-30899418	chi-miR-2284c	m8	-0.2	77	165	-14.43
ciRNA1073	XM_005684643.1	chr9:30895915-30899418	chi-miR-424-5p	m8	-0.294	89	156	-15.91
ciRNA1073	XM_005684643.1	chr9:30895915-30899418	chi-miR-491-5p	8mer	-0.3073	92	152	-19.76
ciRNA1073	XM_005684643.1	chr9:30895915-30899418	chi-miR-504	m8	-0.1835	64	141	-15.47
ciRNA1073	XM_005684643.1	chr9:30895915-30899418	chi-miR-873-3p	m8	-0.214	78	140	-18.07
ciRNA1074	XM_005684612.1	chr9:31692565-31696486	chi-miR-188-3p	m8	-0.2425	79	151	-17.85
ciRNA1074	XM_005684612.1	chr9:31692565-31696486	chi-miR-199a-5p	m8	-0.2005	74	151	-15.88
ciRNA1074	XM_005684612.1	chr9:31692565-31696486	chi-miR-199b-5p	m8	-0.2005	74	167	-19.54
ciRNA1074	XM_005684612.1	chr9:31692565-31696486	chi-miR-199c-5p	m8	-0.2005	74	167	-19.54
ciRNA1074	XM_005684612.1	chr9:31692565-31696486	chi-miR-330-3p	m8	-0.24	84	156	-16.39
ciRNA1074	XM_005684612.1	chr9:31692565-31696486	chi-miR-33a-3p	m8	-0.231	74	140	-11.96
ciRNA1074	XM_005684612.1	chr9:31692565-31696486	chi-miR-409-5p	m8	-0.189	71	152	-15.28
ciRNA1074	XM_005684612.1	chr9:31692565-31696486	chi-miR-487a-5p	m8	-0.226	78	143	-12.57
ciRNA1074	XM_005684612.1	chr9:31692565-31696486	chi-miR-493-3p	8mer	-0.4261	97	150	-19.78
ciRNA1074	XM_005684612.1	chr9:31692565-31696486	chi-miR-499-5p	8mer	-0.44925	98	154	-16.35
ciRNA1075	XM_005709359.1	chr9:37290768-37291849	chi-miR-125a-5p	m8	-0.271	83	156	-20.51
ciRNA1075	XM_005709359.1	chr9:37290768-37291849	chi-miR-125b-3p	8mer	-0.39725	95	144	-16.56
ciRNA1075	XM_005709359.1	chr9:37290768-37291849	chi-miR-125b-5p	m8	-0.2865	85	149	-19.09
ciRNA1075	XM_005709359.1	chr9:37290768-37291849	chi-miR-1388-5p	8mer	-0.3475	92	157	-20.52
ciRNA1075	XM_005709359.1	chr9:37290768-37291849	chi-miR-145-5p	m8	-0.2265	72	155	-19.13
ciRNA1075	XM_005709359.1	chr9:37290768-37291849	chi-miR-148a-5p	m8	-0.233	77	147	-12.58
ciRNA1075	XM_005709359.1	chr9:37290768-37291849	chi-miR-148b-5p	m8	-0.233	76	144	-13.2
ciRNA1075	XM_005709359.1	chr9:37290768-37291849	chi-miR-182	8mer	-0.47735	99	158	-15.57
ciRNA1075	XM_005709359.1	chr9:37290768-37291849	chi-miR-1839	m8	-0.2945	92	155	-15.1
ciRNA1075	XM_005709359.1	chr9:37290768-37291849	chi-miR-18a-5p	8mer	-0.3862	97	148	-19.49
ciRNA1075	XM_005709359.1	chr9:37290768-37291849	chi-miR-18b-5p	8mer	-0.3862	97	147	-14.38
ciRNA1075	XM_005709359.1	chr9:37290768-37291849	chi-miR-196a	1a	-0.16965	59	145	-15.89
ciRNA1075	XM_005709359.1	chr9:37290768-37291849	chi-miR-196b	1a	-0.16965	59	145	-15.89
ciRNA1075	XM_005709359.1	chr9:37290768-37291849	chi-miR-199a-3p	m8	-0.258	84	145	-11.84
ciRNA1075	XM_005709359.1	chr9:37290768-37291849	chi-miR-199b-3p	m8	-0.258	84	145	-11.84
ciRNA1075	XM_005709359.1	chr9:37290768-37291849	chi-miR-199c-3p	m8	-0.258	84	145	-11.84
ciRNA1075	XM_005709359.1	chr9:37290768-37291849	chi-miR-223-5p	m8	-0.1915	65	151	-15.03
ciRNA1075	XM_005709359.1	chr9:37290768-37291849	chi-miR-2284a	m8	-0.2295	77	153	-11.87
ciRNA1075	XM_005709359.1	chr9:37290768-37291849	chi-miR-2284b	1a	-0.1482	54	149	-15.32
ciRNA1075	XM_005709359.1	chr9:37290768-37291849	chi-miR-29b-5p	8mer	-0.3341	88	140	-10.75
ciRNA1075	XM_005709359.1	chr9:37290768-37291849	chi-miR-330-3p	m8	-0.253	86	147	-11.95
ciRNA1075	XM_005709359.1	chr9:37290768-37291849	chi-miR-331-5p	m8	-0.169	65	140	-11.11
ciRNA1075	XM_005709359.1	chr9:37290768-37291849	chi-miR-362-5p	1a	-0.1864	64	150	-18.31
ciRNA1075	XM_005709359.1	chr9:37290768-37291849	chi-miR-378-5p	8mer	-0.18835	80	156	-22.16
ciRNA1075	XM_005709359.1	chr9:37290768-37291849	chi-miR-410-3p	m8	-0.292	89	162	-16.37
ciRNA1075	XM_005709359.1	chr9:37290768-37291849	chi-miR-483	m8	-0.223	80	147	-20.78
ciRNA1075	XM_005709359.1	chr9:37290768-37291849	chi-miR-502b-5p	m8	-0.277	84	160	-20.41
ciRNA1075	XM_005709359.1	chr9:37290768-37291849	chi-miR-671-5p	m8	-0.1325	55	153	-25.87
ciRNA1075	XM_005709359.1	chr9:37290768-37291849	chi-miR-7-3p	8mer	-0.36525	95	145	-10.98
ciRNA1076	XM_005684973.1	chr9:75419738-75426817	chi-miR-1	m8	-0.2415	77	152	-14.62
ciRNA1076	XM_005684973.1	chr9:75419738-75426817	chi-miR-129-5p	8mer	-0.4092	96	150	-11.06
ciRNA1076	XM_005684973.1	chr9:75419738-75426817	chi-miR-136-5p	m8	-0.228	73	140	-11.83
ciRNA1076	XM_005684973.1	chr9:75419738-75426817	chi-miR-192-5p	m8	-0.284	94	142	-10.94
ciRNA1076	XM_005684973.1	chr9:75419738-75426817	chi-miR-206	m8	-0.257	80	149	-18.34
ciRNA1076	XM_005684973.1	chr9:75419738-75426817	chi-miR-215-5p	m8	-0.284	94	142	-11.16
ciRNA1076	XM_005684973.1	chr9:75419738-75426817	chi-miR-27a-3p	m8	-0.21	74	145	-10.57
ciRNA1076	XM_005684973.1	chr9:75419738-75426817	chi-miR-27b-3p	m8	-0.21	74	145	-13.52
ciRNA1076	XM_005684973.1	chr9:75419738-75426817	chi-miR-532-5p	m8	-0.2825	88	162	-20.58
ciRNA1077	XM_005684973.1	chr9:75505630-75507955	chi-miR-1	8mer	-0.2774	84	151	-15.83
ciRNA1077	XM_005684973.1	chr9:75505630-75507955	chi-miR-101-3p	m8	-0.3015	89	154	-14.65
ciRNA1077	XM_005684973.1	chr9:75505630-75507955	chi-miR-103-5p	m8	-0.176	56	147	-19.02
ciRNA1077	XM_005684973.1	chr9:75505630-75507955	chi-miR-105a	m8	-0.25	80	155	-16.81
ciRNA1077	XM_005684973.1	chr9:75505630-75507955	chi-miR-105b-5p	m8	-0.25	80	154	-18.09
ciRNA1077	XM_005684973.1	chr9:75505630-75507955	chi-miR-1197-3p	m8	-0.24	86	149	-16.1
ciRNA1077	XM_005684973.1	chr9:75505630-75507955	chi-miR-122	8mer	-0.3362	91	147	-18.25
ciRNA1077	XM_005684973.1	chr9:75505630-75507955	chi-miR-1224	m8	-0.185	75	146	-16.64
ciRNA1077	XM_005684973.1	chr9:75505630-75507955	chi-miR-125b-3p	8mer	-0.3543	92	154	-19.95
ciRNA1077	XM_005684973.1	chr9:75505630-75507955	chi-miR-127-5p	8mer	-0.4282	98	160	-17.35
ciRNA1077	XM_005684973.1	chr9:75505630-75507955	chi-miR-130a-5p	m8	-0.227	72	150	-18.59
ciRNA1077	XM_005684973.1	chr9:75505630-75507955	chi-miR-141	m8	-0.337	93	153	-19.83
ciRNA1077	XM_005684973.1	chr9:75505630-75507955	chi-miR-144-5p	m8	-0.203	71	145	-21.76
ciRNA1077	XM_005684973.1	chr9:75505630-75507955	chi-miR-150	8mer	-0.2572	85	153	-23.04
ciRNA1077	XM_005684973.1	chr9:75505630-75507955	chi-miR-16b-3p	m8	-0.152	50	143	-10.19
ciRNA1077	XM_005684973.1	chr9:75505630-75507955	chi-miR-17-3p	m8	-0.1355	53	159	-21.26
ciRNA1077	XM_005684973.1	chr9:75505630-75507955	chi-miR-181b-3p	m8	-0.146	52	141	-10.61
ciRNA1077	XM_005684973.1	chr9:75505630-75507955	chi-miR-192-5p	m8	-0.2165	89	150	-21.94
ciRNA1077	XM_005684973.1	chr9:75505630-75507955	chi-miR-19b-5p	8mer	-0.2602	81	149	-13.31
ciRNA1077	XM_005684973.1	chr9:75505630-75507955	chi-miR-200a	m8	-0.337	94	153	-26.49
ciRNA1077	XM_005684973.1	chr9:75505630-75507955	chi-miR-200b	8mer	-0.3172	89	164	-21.98
ciRNA1077	XM_005684973.1	chr9:75505630-75507955	chi-miR-200c	8mer	-0.3172	89	156	-10.59
ciRNA1077	XM_005684973.1	chr9:75505630-75507955	chi-miR-206	8mer	-0.2733	83	155	-17.12
ciRNA1077	XM_005684973.1	chr9:75505630-75507955	chi-miR-215-5p	m8	-0.201	87	150	-15.89
ciRNA1077	XM_005684973.1	chr9:75505630-75507955	chi-miR-224-3p	m8	-0.3045	91	152	-13.16
ciRNA1077	XM_005684973.1	chr9:75505630-75507955	chi-miR-224-5p	8mer	-0.3854	96	154	-15.13
ciRNA1077	XM_005684973.1	chr9:75505630-75507955	chi-miR-2284a	m8	-0.276	86	160	-12.7
ciRNA1077	XM_005684973.1	chr9:75505630-75507955	chi-miR-2332	1a	-0.1602	52	140	-18.99
ciRNA1077	XM_005684973.1	chr9:75505630-75507955	chi-miR-2411-5p	m8	-0.1905	74	142	-15.84
ciRNA1077	XM_005684973.1	chr9:75505630-75507955	chi-miR-26a-3p	m8	-0.2445	72	156	-10.85
ciRNA1077	XM_005684973.1	chr9:75505630-75507955	chi-miR-29a-3p	m8	-0.221	72	152	-11.9
ciRNA1077	XM_005684973.1	chr9:75505630-75507955	chi-miR-29a-5p	8mer	-0.35725	89	157	-11.01
ciRNA1077	XM_005684973.1	chr9:75505630-75507955	chi-miR-29b-3p	m8	-0.221	72	160	-13.08
ciRNA1077	XM_005684973.1	chr9:75505630-75507955	chi-miR-29b-5p	1a	-0.1501	50	140	-16
ciRNA1077	XM_005684973.1	chr9:75505630-75507955	chi-miR-29c-3p	m8	-0.2365	77	165	-13.08
ciRNA1077	XM_005684973.1	chr9:75505630-75507955	chi-miR-30c-3p	m8	-0.24	81	150	-15.8
ciRNA1077	XM_005684973.1	chr9:75505630-75507955	chi-miR-323a-3p	m8	-0.2945	93	159	-16.4
ciRNA1077	XM_005684973.1	chr9:75505630-75507955	chi-miR-33a-3p	8mer	-0.38735	95	146	-11.47
ciRNA1077	XM_005684973.1	chr9:75505630-75507955	chi-miR-345-5p	m8	-0.151	55	144	-16.63
ciRNA1077	XM_005684973.1	chr9:75505630-75507955	chi-miR-369-3p	8mer	-0.2953	85	158	-12.43
ciRNA1077	XM_005684973.1	chr9:75505630-75507955	chi-miR-374a-5p	m8	-0.181	59	158	-13.16
ciRNA1077	XM_005684973.1	chr9:75505630-75507955	chi-miR-379-3p	m8	-0.2335	83	153	-14.5
ciRNA1077	XM_005684973.1	chr9:75505630-75507955	chi-miR-382-5p	m8	-0.309	87	152	-22.87
ciRNA1077	XM_005684973.1	chr9:75505630-75507955	chi-miR-411a-3p	m8	-0.2335	83	157	-17.86
ciRNA1077	XM_005684973.1	chr9:75505630-75507955	chi-miR-421-3p	m8	-0.203	72	150	-10.25
ciRNA1077	XM_005684973.1	chr9:75505630-75507955	chi-miR-429	8mer	-0.3172	89	157	-15.06
ciRNA1077	XM_005684973.1	chr9:75505630-75507955	chi-miR-450-5p	8mer	-0.2943	91	164	-20.73
ciRNA1077	XM_005684973.1	chr9:75505630-75507955	chi-miR-455-3p	m8	-0.174	59	155	-17.55
ciRNA1077	XM_005684973.1	chr9:75505630-75507955	chi-miR-487b-5p	m8	-0.2365	74	158	-13.08
ciRNA1077	XM_005684973.1	chr9:75505630-75507955	chi-miR-500-3p	m8	-0.268	87	155	-17.24
ciRNA1077	XM_005684973.1	chr9:75505630-75507955	chi-miR-502a	m8	-0.268	87	147	-15.52
ciRNA1077	XM_005684973.1	chr9:75505630-75507955	chi-miR-532-5p	8mer	-0.34515	93	147	-15
ciRNA1077	XM_005684973.1	chr9:75505630-75507955	chi-miR-582-5p	1a	-0.2012	70	141	-10.86
ciRNA1077	XM_005684973.1	chr9:75505630-75507955	chi-miR-628-5p	8mer	-0.2703	89	148	-14.3
ciRNA1077	XM_005684973.1	chr9:75505630-75507955	chi-miR-877-5p	8mer	-0.3381	91	150	-14.56
ciRNA1078	XM_005683512.1	chr8:921076-922693	chi-miR-146a	8mer	-0.36615	94	152	-15.81
ciRNA1078	XM_005683512.1	chr8:921076-922693	chi-miR-146b-5p	8mer	-0.36615	94	153	-18.03
ciRNA1078	XM_005683512.1	chr8:921076-922693	chi-miR-148a-5p	m8	-0.231	76	144	-18.65
ciRNA1078	XM_005683512.1	chr8:921076-922693	chi-miR-148b-5p	m8	-0.262	83	152	-16.29
ciRNA1078	XM_005683512.1	chr8:921076-922693	chi-miR-150	1a	-0.20985	80	151	-18.8
ciRNA1078	XM_005683512.1	chr8:921076-922693	chi-miR-154b-5p	8mer	-0.2462	84	140	-12.55
ciRNA1078	XM_005683512.1	chr8:921076-922693	chi-miR-2404	m8	-0.1585	52	146	-13.13
ciRNA1078	XM_005683512.1	chr8:921076-922693	chi-miR-320-3p	8mer	-0.49045	99	159	-19.02
ciRNA1078	XM_005683512.1	chr8:921076-922693	chi-miR-335-3p	m8	-0.196	66	150	-10.14
ciRNA1078	XM_005683512.1	chr8:921076-922693	chi-miR-33a-3p	m8	-0.2715	82	147	-14.65
ciRNA1078	XM_005683512.1	chr8:921076-922693	chi-miR-3431-3p	8mer	-0.2682	83	151	-14.77
ciRNA1078	XM_005683512.1	chr8:921076-922693	chi-miR-363-5p	m8	-0.19	75	165	-24.92
ciRNA1078	XM_005683512.1	chr8:921076-922693	chi-miR-421-3p	8mer	-0.2722	84	159	-15.76
ciRNA1078	XM_005683512.1	chr8:921076-922693	chi-miR-423-5p	8mer	-0.15625	64	156	-23.61
ciRNA1079	XM_005683631.1	chr8:24049964-24054660	chi-miR-130a-5p	8mer	-0.3541	89	149	-11.54
ciRNA1079	XM_005683631.1	chr8:24049964-24054660	chi-miR-21-3p	m8	-0.208	68	151	-18.85
ciRNA1079	XM_005683631.1	chr8:24049964-24054660	chi-miR-216b	8mer	-0.36325	94	169	-17.69
ciRNA1079	XM_005683631.1	chr8:24049964-24054660	chi-miR-2284b	m8	-0.2115	75	149	-12.18
ciRNA1079	XM_005683631.1	chr8:24049964-24054660	chi-miR-2404	m8	-0.2315	73	147	-15.68
ciRNA1079	XM_005683631.1	chr8:24049964-24054660	chi-miR-27a-3p	m8	-0.316	88	144	-15.95
ciRNA1079	XM_005683631.1	chr8:24049964-24054660	chi-miR-27b-3p	m8	-0.316	88	144	-15.68
ciRNA1079	XM_005683631.1	chr8:24049964-24054660	chi-miR-545-5p	8mer	-0.35415	88	158	-15.29
ciRNA108	XM_005691995.1	chr18:23620165-23621633	chi-let-7g-3p	8mer	-0.34225	93	145	-14.12
ciRNA108	XM_005691995.1	chr18:23620165-23621633	chi-miR-103-5p	m8	-0.21	66	167	-21.27
ciRNA108	XM_005691995.1	chr18:23620165-23621633	chi-miR-105a	m8	-0.163	53	162	-22.21
ciRNA108	XM_005691995.1	chr18:23620165-23621633	chi-miR-105b-5p	m8	-0.163	53	160	-20.65
ciRNA108	XM_005691995.1	chr18:23620165-23621633	chi-miR-106a-5p	m8	-0.2735	81	163	-20.68
ciRNA108	XM_005691995.1	chr18:23620165-23621633	chi-miR-106b-5p	m8	-0.2735	82	157	-19.66
ciRNA108	XM_005691995.1	chr18:23620165-23621633	chi-miR-10a-3p	m8	-0.2685	96	145	-11.76
ciRNA108	XM_005691995.1	chr18:23620165-23621633	chi-miR-125b-3p	8mer	-0.5362	99	149	-16.56
ciRNA108	XM_005691995.1	chr18:23620165-23621633	chi-miR-127-5p	8mer	-0.4272	98	147	-20.68
ciRNA108	XM_005691995.1	chr18:23620165-23621633	chi-miR-1306-5p	m8	-0.154	54	149	-22.08
ciRNA108	XM_005691995.1	chr18:23620165-23621633	chi-miR-135a	m8	-0.215	72	171	-21.84
ciRNA108	XM_005691995.1	chr18:23620165-23621633	chi-miR-135b-5p	m8	-0.1995	67	166	-21.69
ciRNA108	XM_005691995.1	chr18:23620165-23621633	chi-miR-150	1a	-0.14265	57	155	-23.54
ciRNA108	XM_005691995.1	chr18:23620165-23621633	chi-miR-17-5p	m8	-0.2735	82	163	-19.05
ciRNA108	XM_005691995.1	chr18:23620165-23621633	chi-miR-181b-5p	8mer	-0.23605	80	144	-10.49
ciRNA108	XM_005691995.1	chr18:23620165-23621633	chi-miR-181c-5p	8mer	-0.234	81	140	-12.4
ciRNA108	XM_005691995.1	chr18:23620165-23621633	chi-miR-181d	8mer	-0.234	79	144	-10.32
ciRNA108	XM_005691995.1	chr18:23620165-23621633	chi-miR-186-5p	m8	-0.1805	63	155	-15.76
ciRNA108	XM_005691995.1	chr18:23620165-23621633	chi-miR-197-3p	m8	-0.1815	68	165	-26.19
ciRNA108	XM_005691995.1	chr18:23620165-23621633	chi-miR-204-5p	8mer	-0.38725	92	149	-16.4
ciRNA108	XM_005691995.1	chr18:23620165-23621633	chi-miR-20a-5p	m8	-0.258	78	158	-20.62
ciRNA108	XM_005691995.1	chr18:23620165-23621633	chi-miR-20b	m8	-0.2735	82	158	-18.38
ciRNA108	XM_005691995.1	chr18:23620165-23621633	chi-miR-211	8mer	-0.3852	92	147	-15.73
ciRNA108	XM_005691995.1	chr18:23620165-23621633	chi-miR-217-3p	m8	-0.2565	84	148	-11.17
ciRNA108	XM_005691995.1	chr18:23620165-23621633	chi-miR-26a-5p	1a	-0.2302	80	148	-15.7
ciRNA108	XM_005691995.1	chr18:23620165-23621633	chi-miR-26b-5p	1a	-0.24075	82	153	-17.35
ciRNA108	XM_005691995.1	chr18:23620165-23621633	chi-miR-324-5p	m8	-0.133	53	145	-15.8
ciRNA108	XM_005691995.1	chr18:23620165-23621633	chi-miR-342-3p	m8	-0.1455	60	150	-13.05
ciRNA108	XM_005691995.1	chr18:23620165-23621633	chi-miR-3955-3p	8mer	-0.3582	92	145	-12.24
ciRNA108	XM_005691995.1	chr18:23620165-23621633	chi-miR-421-3p	m8	-0.168	59	148	-11.02
ciRNA108	XM_005691995.1	chr18:23620165-23621633	chi-miR-485-5p	m8	-0.141	51	152	-18.64
ciRNA108	XM_005691995.1	chr18:23620165-23621633	chi-miR-493-5p	8mer	-0.51725	99	154	-19.74
ciRNA108	XM_005691995.1	chr18:23620165-23621633	chi-miR-500-5p	m8	-0.1985	64	152	-10.79
ciRNA108	XM_005691995.1	chr18:23620165-23621633	chi-miR-542-3p	m8	-0.149	55	148	-12.88
ciRNA108	XM_005691995.1	chr18:23620165-23621633	chi-miR-655	m8	-0.171	50	163	-15.86
ciRNA108	XM_005691995.1	chr18:23620165-23621633	chi-miR-873-5p	8mer	-0.21335	75	155	-22.04
ciRNA108	XM_005691995.1	chr18:23620165-23621633	chi-miR-93-5p	m8	-0.258	80	150	-20.82
ciRNA1080	XM_005683698.1	chr8:38209484-38210089	chi-miR-154b-3p	m8	-0.1765	55	160	-17.14
ciRNA1080	XM_005683698.1	chr8:38209484-38210089	chi-miR-215-5p	m8	-0.301	95	143	-11.73
ciRNA1080	XM_005683698.1	chr8:38209484-38210089	chi-miR-216b	1a	-0.2092	71	146	-13.57
ciRNA1080	XM_005683698.1	chr8:38209484-38210089	chi-miR-224-3p	m8	-0.203	72	147	-12.82
ciRNA1080	XM_005683698.1	chr8:38209484-38210089	chi-miR-2318	8mer	-0.5002	99	159	-15.01
ciRNA1080	XM_005683698.1	chr8:38209484-38210089	chi-miR-326-3p	8mer	-0.3621	94	152	-16.72
ciRNA1080	XM_005683698.1	chr8:38209484-38210089	chi-miR-330-5p	8mer	-0.3662	95	152	-22.92
ciRNA1080	XM_005683698.1	chr8:38209484-38210089	chi-miR-33a-3p	8mer	-0.4862	99	150	-10.78
ciRNA1080	XM_005683698.1	chr8:38209484-38210089	chi-miR-340-5p	1a	-0.1742	58	142	-11.5
ciRNA1080	XM_005683698.1	chr8:38209484-38210089	chi-miR-376b-3p	8mer	-0.5613	99	149	-10.17
ciRNA1080	XM_005683698.1	chr8:38209484-38210089	chi-miR-376d	8mer	-0.5613	99	153	-10.17
ciRNA1080	XM_005683698.1	chr8:38209484-38210089	chi-miR-485-3p	m8	-0.2265	80	155	-22.45
ciRNA1080	XM_005683698.1	chr8:38209484-38210089	chi-miR-876-5p	m8	-0.181	58	151	-12.52
ciRNA1081	XM_005683761.1	chr8:38594006-38594973	chi-miR-135a	8mer	-0.3603	95	171	-20.82
ciRNA1081	XM_005683761.1	chr8:38594006-38594973	chi-miR-135b-3p	8mer	-0.29225	92	146	-19.18
ciRNA1081	XM_005683761.1	chr8:38594006-38594973	chi-miR-135b-5p	8mer	-0.3603	95	163	-19.21
ciRNA1081	XM_005683761.1	chr8:38594006-38594973	chi-miR-144-5p	8mer	-0.21715	74	143	-14.42
ciRNA1081	XM_005683761.1	chr8:38594006-38594973	chi-miR-148a-3p	m8	-0.2125	73	154	-21.55
ciRNA1081	XM_005683761.1	chr8:38594006-38594973	chi-miR-148b-3p	m8	-0.2125	73	142	-17.37
ciRNA1081	XM_005683761.1	chr8:38594006-38594973	chi-miR-186-3p	m8	-0.2355	81	148	-15.1
ciRNA1081	XM_005683761.1	chr8:38594006-38594973	chi-miR-190a-5p	m8	-0.2155	75	147	-10.87
ciRNA1081	XM_005683761.1	chr8:38594006-38594973	chi-miR-190b	m8	-0.2155	73	153	-16.68
ciRNA1081	XM_005683761.1	chr8:38594006-38594973	chi-miR-193a	m8	-0.1665	64	155	-29.13
ciRNA1081	XM_005683761.1	chr8:38594006-38594973	chi-miR-193b-3p	m8	-0.1665	64	165	-30.71
ciRNA1081	XM_005683761.1	chr8:38594006-38594973	chi-miR-195-3p	m8	-0.265	81	152	-12.12
ciRNA1081	XM_005683761.1	chr8:38594006-38594973	chi-miR-2411-5p	8mer	-0.21305	79	140	-15.88
ciRNA1081	XM_005683761.1	chr8:38594006-38594973	chi-miR-27b-5p	m8	-0.192	84	153	-15.13
ciRNA1081	XM_005683761.1	chr8:38594006-38594973	chi-miR-338-5p	m8	-0.266	85	150	-12.27
ciRNA1081	XM_005683761.1	chr8:38594006-38594973	chi-miR-342-3p	m8	-0.184	74	149	-14.42
ciRNA1081	XM_005683761.1	chr8:38594006-38594973	chi-miR-3432-3p	m8	-0.2255	78	140	-11.81
ciRNA1081	XM_005683761.1	chr8:38594006-38594973	chi-miR-409-3p	8mer	-0.4284	98	153	-13.32
ciRNA1081	XM_005683761.1	chr8:38594006-38594973	chi-miR-487a-5p	8mer	-0.2942	87	163	-17.22
ciRNA1081	XM_005683761.1	chr8:38594006-38594973	chi-miR-491-5p	m8	-0.197	79	144	-20.96
ciRNA1081	XM_005683761.1	chr8:38594006-38594973	chi-miR-873-5p	m8	-0.211	74	146	-18.63
ciRNA1081	XM_005683761.1	chr8:38594006-38594973	chi-miR-874-5p	m8	-0.21	78	141	-23.19
ciRNA1082	XM_005683703.1	chr8:40038170-40038607	chi-miR-154a-5p	m8	-0.259	79	154	-13.76
ciRNA1082	XM_005683703.1	chr8:40038170-40038607	chi-miR-18a-3p	m8	-0.165	70	149	-23.99
ciRNA1082	XM_005683703.1	chr8:40038170-40038607	chi-miR-18b-3p	m8	-0.201	77	146	-19.21
ciRNA1082	XM_005683703.1	chr8:40038170-40038607	chi-miR-216b	m8	-0.27	85	152	-10.13
ciRNA1082	XM_005683703.1	chr8:40038170-40038607	chi-miR-22-3p	m8	-0.172	64	144	-13.34
ciRNA1082	XM_005683703.1	chr8:40038170-40038607	chi-miR-369-3p	8mer	-0.3523	92	159	-12.32
ciRNA1082	XM_005683703.1	chr8:40038170-40038607	chi-miR-374a-3p	m8	-0.194	68	155	-14.03
ciRNA1082	XM_005683703.1	chr8:40038170-40038607	chi-miR-374a-5p	m8	-0.179	57	164	-15.19
ciRNA1082	XM_005683703.1	chr8:40038170-40038607	chi-miR-374b-3p	m8	-0.194	69	156	-12.81
ciRNA1082	XM_005683703.1	chr8:40038170-40038607	chi-miR-499-5p	8mer	-0.3603	91	155	-15.82
ciRNA1082	XM_005683703.1	chr8:40038170-40038607	chi-miR-655	m8	-0.222	68	161	-15.71
ciRNA1082	XM_005683703.1	chr8:40038170-40038607	chi-miR-874-3p	m8	-0.1235	50	148	-27.91
ciRNA1083	XM_005683706.1	chr8:42536158-42537537	chi-miR-1197-3p	m8	-0.191	74	151	-13.85
ciRNA1083	XM_005683706.1	chr8:42536158-42537537	chi-miR-129-3p	8mer	-0.4511	99	140	-10.72
ciRNA1083	XM_005683706.1	chr8:42536158-42537537	chi-miR-217-5p	m8	-0.277	89	142	-13.04
ciRNA1084	XM_005683721.1	chr8:45163420-45165338	chi-let-7c-3p	m8	-0.197	66	154	-17.73
ciRNA1084	XM_005683721.1	chr8:45163420-45165338	chi-let-7f-3p	m8	-0.177	56	145	-10.02
ciRNA1084	XM_005683721.1	chr8:45163420-45165338	chi-miR-1306-5p	m8	-0.176	63	145	-18.03
ciRNA1084	XM_005683721.1	chr8:45163420-45165338	chi-miR-150	m8	-0.201	78	154	-21.92
ciRNA1084	XM_005683721.1	chr8:45163420-45165338	chi-miR-1814	m8	-0.1695	50	151	-12.08
ciRNA1084	XM_005683721.1	chr8:45163420-45165338	chi-miR-186-5p	8mer	-0.25625	82	152	-12.95
ciRNA1084	XM_005683721.1	chr8:45163420-45165338	chi-miR-18a-3p	8mer	-0.20715	81	141	-17.39
ciRNA1084	XM_005683721.1	chr8:45163420-45165338	chi-miR-18a-5p	m8	-0.255	85	152	-12.96
ciRNA1084	XM_005683721.1	chr8:45163420-45165338	chi-miR-18b-5p	m8	-0.255	85	146	-11.1
ciRNA1084	XM_005683721.1	chr8:45163420-45165338	chi-miR-190a-5p	8mer	-0.36945	92	167	-16.87
ciRNA1084	XM_005683721.1	chr8:45163420-45165338	chi-miR-190b	8mer	-0.36535	92	163	-15.14
ciRNA1084	XM_005683721.1	chr8:45163420-45165338	chi-miR-193a	m8	-0.139	51	140	-12.68
ciRNA1084	XM_005683721.1	chr8:45163420-45165338	chi-miR-193b-3p	m8	-0.139	51	140	-16.02
ciRNA1084	XM_005683721.1	chr8:45163420-45165338	chi-miR-19b-5p	1a	-0.1801	60	141	-15.35
ciRNA1084	XM_005683721.1	chr8:45163420-45165338	chi-miR-200b	m8	-0.353	92	153	-10.22
ciRNA1084	XM_005683721.1	chr8:45163420-45165338	chi-miR-208b	m8	-0.2795	87	147	-10.2
ciRNA1084	XM_005683721.1	chr8:45163420-45165338	chi-miR-218	8mer	-0.2394	77	157	-19.77
ciRNA1084	XM_005683721.1	chr8:45163420-45165338	chi-miR-221-3p	8mer	-0.4822	99	148	-15.82
ciRNA1084	XM_005683721.1	chr8:45163420-45165338	chi-miR-222-3p	8mer	-0.4822	99	146	-12.99
ciRNA1084	XM_005683721.1	chr8:45163420-45165338	chi-miR-223-3p	1a	-0.2223	74	140	-12.75
ciRNA1084	XM_005683721.1	chr8:45163420-45165338	chi-miR-2432	m8	-0.165	53	140	-12.07
ciRNA1084	XM_005683721.1	chr8:45163420-45165338	chi-miR-301a-5p	8mer	-0.2342	82	143	-15.91
ciRNA1084	XM_005683721.1	chr8:45163420-45165338	chi-miR-328-3p	m8	-0.252	90	145	-17.67
ciRNA1084	XM_005683721.1	chr8:45163420-45165338	chi-miR-335-3p	m8	-0.255	81	145	-12.7
ciRNA1084	XM_005683721.1	chr8:45163420-45165338	chi-miR-335-5p	8mer	-0.2772	85	147	-12.71
ciRNA1084	XM_005683721.1	chr8:45163420-45165338	chi-miR-33a-3p	m8	-0.229	73	150	-11.76
ciRNA1084	XM_005683721.1	chr8:45163420-45165338	chi-miR-340-5p	m8	-0.2935	86	144	-19.7
ciRNA1084	XM_005683721.1	chr8:45163420-45165338	chi-miR-361-5p	m8	-0.186	61	152	-16.62
ciRNA1084	XM_005683721.1	chr8:45163420-45165338	chi-miR-429	m8	-0.353	92	153	-10.43
ciRNA1084	XM_005683721.1	chr8:45163420-45165338	chi-miR-432-5p	m8	-0.2325	77	144	-12.58
ciRNA1084	XM_005683721.1	chr8:45163420-45165338	chi-miR-451-3p	1a	-0.1702	53	150	-12.85
ciRNA1084	XM_005683721.1	chr8:45163420-45165338	chi-miR-455-5p	m8	-0.24	83	142	-14.88
ciRNA1084	XM_005683721.1	chr8:45163420-45165338	chi-miR-497-3p	m8	-0.1765	67	147	-13.73
ciRNA1084	XM_005683721.1	chr8:45163420-45165338	chi-miR-499-5p	m8	-0.31	88	152	-13.4
ciRNA1084	XM_005683721.1	chr8:45163420-45165338	chi-miR-502b-5p	8mer	-0.4162	97	144	-10.21
ciRNA1084	XM_005683721.1	chr8:45163420-45165338	chi-miR-545-5p	m8	-0.2025	61	142	-12.15
ciRNA1084	XM_005683721.1	chr8:45163420-45165338	chi-miR-7-3p	m8	-0.202	70	153	-16.24
ciRNA1084	XM_005683721.1	chr8:45163420-45165338	chi-miR-873-5p	m8	-0.1575	61	143	-11.15
ciRNA1085	XM_005683752.1	chr8:47255988-47256617	chi-let-7c-3p	m8	-0.161	54	172	-26.11
ciRNA1085	XM_005683752.1	chr8:47255988-47256617	chi-miR-1197-3p	m8	-0.265	90	149	-19.11
ciRNA1085	XM_005683752.1	chr8:47255988-47256617	chi-miR-126-5p	m8	-0.282	84	156	-10.69
ciRNA1085	XM_005683752.1	chr8:47255988-47256617	chi-miR-1271-3p	8mer	-0.45015	99	147	-14.9
ciRNA1085	XM_005683752.1	chr8:47255988-47256617	chi-miR-1296	m8	-0.206	74	141	-13.99
ciRNA1085	XM_005683752.1	chr8:47255988-47256617	chi-miR-15a-5p	8mer	-0.33135	92	174	-29.93
ciRNA1085	XM_005683752.1	chr8:47255988-47256617	chi-miR-15b-5p	8mer	-0.3293	92	164	-22.34
ciRNA1085	XM_005683752.1	chr8:47255988-47256617	chi-miR-16a-5p	8mer	-0.32725	92	151	-19.51
ciRNA1085	XM_005683752.1	chr8:47255988-47256617	chi-miR-16b-5p	8mer	-0.32725	92	151	-23.46
ciRNA1085	XM_005683752.1	chr8:47255988-47256617	chi-miR-181b-5p	m8	-0.35	92	158	-19.09
ciRNA1085	XM_005683752.1	chr8:47255988-47256617	chi-miR-181c-5p	m8	-0.319	91	144	-16.37
ciRNA1085	XM_005683752.1	chr8:47255988-47256617	chi-miR-181d	m8	-0.35	92	162	-19.76
ciRNA1085	XM_005683752.1	chr8:47255988-47256617	chi-miR-195-5p	8mer	-0.33135	92	157	-20.93
ciRNA1085	XM_005683752.1	chr8:47255988-47256617	chi-miR-215-5p	m8	-0.2165	89	150	-12.09
ciRNA1085	XM_005683752.1	chr8:47255988-47256617	chi-miR-223-3p	8mer	-0.43325	97	161	-14.76
ciRNA1085	XM_005683752.1	chr8:47255988-47256617	chi-miR-329a-3p	m8	-0.3775	96	149	-13.82
ciRNA1085	XM_005683752.1	chr8:47255988-47256617	chi-miR-329b-3p	m8	-0.3775	96	149	-13.82
ciRNA1085	XM_005683752.1	chr8:47255988-47256617	chi-miR-330-3p	m8	-0.233	82	148	-14.81
ciRNA1085	XM_005683752.1	chr8:47255988-47256617	chi-miR-362-3p	m8	-0.362	95	147	-17.07
ciRNA1085	XM_005683752.1	chr8:47255988-47256617	chi-miR-3958-5p	8mer	-0.4602	99	145	-16.23
ciRNA1085	XM_005683752.1	chr8:47255988-47256617	chi-miR-424-5p	8mer	-0.3293	92	150	-18.28
ciRNA1085	XM_005683752.1	chr8:47255988-47256617	chi-miR-497-5p	m8	-0.251	87	165	-25.73
ciRNA1085	XM_005683752.1	chr8:47255988-47256617	chi-miR-532-5p	m8	-0.2775	87	162	-18.83
ciRNA1085	XM_005683752.1	chr8:47255988-47256617	chi-miR-543-3p	8mer	-0.55525	99	145	-11.75
ciRNA1086	XM_005683828.1	chr8:57835538-57836112	chi-miR-124a	8mer	-0.37515	95	156	-22.01
ciRNA1086	XM_005683828.1	chr8:57835538-57836112	chi-miR-130b-5p	8mer	-0.31025	84	163	-20.26
ciRNA1086	XM_005683828.1	chr8:57835538-57836112	chi-miR-1343	8mer	-0.37825	96	141	-19.29
ciRNA1086	XM_005683828.1	chr8:57835538-57836112	chi-miR-145-3p	8mer	-0.3082	88	141	-13.78
ciRNA1086	XM_005683828.1	chr8:57835538-57836112	chi-miR-186-3p	1a	-0.2014	74	143	-16.73
ciRNA1086	XM_005683828.1	chr8:57835538-57836112	chi-miR-214-3p	m8	-0.2235	80	142	-17.73
ciRNA1086	XM_005683828.1	chr8:57835538-57836112	chi-miR-22-3p	m8	-0.206	76	144	-15.47
ciRNA1086	XM_005683828.1	chr8:57835538-57836112	chi-miR-2331	8mer	-0.2862	88	148	-16.96
ciRNA1086	XM_005683828.1	chr8:57835538-57836112	chi-miR-2432	8mer	-0.2602	77	140	-11.21
ciRNA1086	XM_005683828.1	chr8:57835538-57836112	chi-miR-301a-5p	8mer	-0.4451	98	151	-15.61
ciRNA1086	XM_005683828.1	chr8:57835538-57836112	chi-miR-323b	m8	-0.197	74	146	-15.46
ciRNA1086	XM_005683828.1	chr8:57835538-57836112	chi-miR-331-3p	m8	-0.1995	78	165	-25.24
ciRNA1086	XM_005683828.1	chr8:57835538-57836112	chi-miR-335-5p	m8	-0.1745	63	148	-14.47
ciRNA1086	XM_005683828.1	chr8:57835538-57836112	chi-miR-361-5p	m8	-0.283	83	168	-21.48
ciRNA1087	XM_005683949.1	chr8:61204527-61205078	chi-miR-10a-5p	m8	-0.335	95	151	-16.95
ciRNA1087	XM_005683949.1	chr8:61204527-61205078	chi-miR-10b-5p	m8	-0.335	95	157	-17.01
ciRNA1087	XM_005683949.1	chr8:61204527-61205078	chi-miR-1185-5p	m8	-0.196	79	141	-15.43
ciRNA1087	XM_005683949.1	chr8:61204527-61205078	chi-miR-124a	8mer	-0.4583	99	145	-15.61
ciRNA1087	XM_005683949.1	chr8:61204527-61205078	chi-miR-125a-3p	m8	-0.256	85	144	-17.42
ciRNA1087	XM_005683949.1	chr8:61204527-61205078	chi-miR-2284a	m8	-0.27	85	147	-12.46
ciRNA1087	XM_005683949.1	chr8:61204527-61205078	chi-miR-24-5p	m8	-0.2065	76	157	-19.15
ciRNA1087	XM_005683949.1	chr8:61204527-61205078	chi-miR-26a-5p	m8	-0.1965	75	155	-19.07
ciRNA1087	XM_005683949.1	chr8:61204527-61205078	chi-miR-26b-5p	m8	-0.181	69	151	-17.43
ciRNA1087	XM_005683949.1	chr8:61204527-61205078	chi-miR-301a-5p	m8	-0.26	86	152	-11.77
ciRNA1087	XM_005683949.1	chr8:61204527-61205078	chi-miR-30b-3p	m8	-0.1925	75	140	-16.06
ciRNA1087	XM_005683949.1	chr8:61204527-61205078	chi-miR-30f-3p	m8	-0.208	79	146	-27.01
ciRNA1087	XM_005683949.1	chr8:61204527-61205078	chi-miR-329a-5p	m8	-0.208	70	145	-11.94
ciRNA1087	XM_005683949.1	chr8:61204527-61205078	chi-miR-499-5p	m8	-0.2475	81	153	-15.39
ciRNA1087	XM_005683949.1	chr8:61204527-61205078	chi-miR-500-3p	m8	-0.308	91	146	-18.11
ciRNA1087	XM_005683949.1	chr8:61204527-61205078	chi-miR-502a	m8	-0.308	91	146	-18.11
ciRNA1087	XM_005683949.1	chr8:61204527-61205078	chi-miR-877-5p	m8	-0.2655	86	152	-21.82
ciRNA1088	XM_005683996.1	chr8:68150363-68152805	chi-miR-1248-5p	m8	-0.191	67	148	-15.18
ciRNA1088	XM_005683996.1	chr8:68150363-68152805	chi-miR-125a-3p	m8	-0.1485	54	151	-20.13
ciRNA1088	XM_005683996.1	chr8:68150363-68152805	chi-miR-1271-3p	m8	-0.179	66	146	-16.56
ciRNA1088	XM_005683996.1	chr8:68150363-68152805	chi-miR-128-3p	m8	-0.1615	61	140	-19.74
ciRNA1088	XM_005683996.1	chr8:68150363-68152805	chi-miR-1343	8mer	-0.22015	83	161	-23.86
ciRNA1088	XM_005683996.1	chr8:68150363-68152805	chi-miR-1388-3p	8mer	-0.2592	83	152	-17.81
ciRNA1088	XM_005683996.1	chr8:68150363-68152805	chi-miR-140-3p	m8	-0.1385	56	170	-31.45
ciRNA1088	XM_005683996.1	chr8:68150363-68152805	chi-miR-143-3p	m8	-0.1965	67	149	-14.46
ciRNA1088	XM_005683996.1	chr8:68150363-68152805	chi-miR-15b-3p	m8	-0.234	74	146	-10.51
ciRNA1088	XM_005683996.1	chr8:68150363-68152805	chi-miR-18a-3p	8mer	-0.31725	93	142	-24.42
ciRNA1088	XM_005683996.1	chr8:68150363-68152805	chi-miR-192-5p	m8	-0.255	93	145	-11.89
ciRNA1088	XM_005683996.1	chr8:68150363-68152805	chi-miR-193a	m8	-0.139	51	144	-13.85
ciRNA1088	XM_005683996.1	chr8:68150363-68152805	chi-miR-193b-3p	m8	-0.139	51	144	-13.85
ciRNA1088	XM_005683996.1	chr8:68150363-68152805	chi-miR-197-5p	m8	-0.162	60	145	-16.4
ciRNA1088	XM_005683996.1	chr8:68150363-68152805	chi-miR-215-5p	m8	-0.255	93	145	-17.81
ciRNA1088	XM_005683996.1	chr8:68150363-68152805	chi-miR-2284c	m8	-0.2445	86	162	-11.47
ciRNA1088	XM_005683996.1	chr8:68150363-68152805	chi-miR-2284d	m8	-0.2205	72	165	-15.4
ciRNA1088	XM_005683996.1	chr8:68150363-68152805	chi-miR-23a	8mer	-0.2453	74	151	-11.41
ciRNA1088	XM_005683996.1	chr8:68150363-68152805	chi-miR-23b-3p	8mer	-0.2453	74	153	-11.41
ciRNA1088	XM_005683996.1	chr8:68150363-68152805	chi-miR-2411-3p	m8	-0.233	80	146	-14.72
ciRNA1088	XM_005683996.1	chr8:68150363-68152805	chi-miR-345-5p	8mer	-0.13915	50	140	-11.25
ciRNA1088	XM_005683996.1	chr8:68150363-68152805	chi-miR-34a	m8	-0.144	52	150	-21.16
ciRNA1088	XM_005683996.1	chr8:68150363-68152805	chi-miR-34b-5p	m8	-0.144	52	145	-14.75
ciRNA1088	XM_005683996.1	chr8:68150363-68152805	chi-miR-34c-5p	m8	-0.144	52	148	-18.29
ciRNA1088	XM_005683996.1	chr8:68150363-68152805	chi-miR-410-5p	8mer	-0.2562	82	152	-20.2
ciRNA1088	XM_005683996.1	chr8:68150363-68152805	chi-miR-432-3p	m8	-0.1845	69	162	-25.87
ciRNA1088	XM_005683996.1	chr8:68150363-68152805	chi-miR-449a-5p	m8	-0.175	66	153	-21.87
ciRNA1088	XM_005683996.1	chr8:68150363-68152805	chi-miR-449b-5p	m8	-0.175	66	153	-21.52
ciRNA1088	XM_005683996.1	chr8:68150363-68152805	chi-miR-449c	m8	-0.1595	60	140	-13.07
ciRNA1088	XM_005683996.1	chr8:68150363-68152805	chi-miR-490	m8	-0.234	82	157	-21.44
ciRNA1088	XM_005683996.1	chr8:68150363-68152805	chi-miR-500-3p	m8	-0.22	79	157	-22.59
ciRNA1088	XM_005683996.1	chr8:68150363-68152805	chi-miR-502a	m8	-0.22	79	160	-21.23
ciRNA1088	XM_005683996.1	chr8:68150363-68152805	chi-miR-502b-3p	m8	-0.159	58	157	-22.76
ciRNA1088	XM_005683996.1	chr8:68150363-68152805	chi-miR-543-5p	m8	-0.158	64	148	-19.67
ciRNA1088	XM_005683996.1	chr8:68150363-68152805	chi-miR-544-5p	m8	-0.2165	86	164	-15.23
ciRNA1088	XM_005683996.1	chr8:68150363-68152805	chi-miR-545-5p	8mer	-0.3142	83	159	-13.85
ciRNA1088	XM_005683996.1	chr8:68150363-68152805	chi-miR-7-3p	m8	-0.212	74	141	-20.05
ciRNA1088	XM_005683996.1	chr8:68150363-68152805	chi-miR-7-5p	m8	-0.1575	61	149	-13.9
ciRNA1088	XM_005683996.1	chr8:68150363-68152805	chi-miR-873-3p	m8	-0.156	56	144	-17.76
ciRNA1088	XM_005683996.1	chr8:68150363-68152805	chi-miR-874-3p	8mer	-0.23815	87	144	-21.81
ciRNA1089	XM_005684109.1	chr8:75393693-75395118	chi-miR-1185-3p	8mer	-0.44715	96	146	-11.53
ciRNA1089	XM_005684109.1	chr8:75393693-75395118	chi-miR-126-5p	m8	-0.1895	59	144	-10.76
ciRNA1089	XM_005684109.1	chr8:75393693-75395118	chi-miR-148a-5p	1a	-0.19775	65	144	-15.1
ciRNA1089	XM_005684109.1	chr8:75393693-75395118	chi-miR-148b-5p	1a	-0.2294	75	155	-15.22
ciRNA1089	XM_005684109.1	chr8:75393693-75395118	chi-miR-16a-3p	m8	-0.183	50	164	-11.9
ciRNA1089	XM_005684109.1	chr8:75393693-75395118	chi-miR-188-3p	8mer	-0.3681	93	142	-15.06
ciRNA1089	XM_005684109.1	chr8:75393693-75395118	chi-miR-22-3p	m8	-0.277	90	150	-15.77
ciRNA1089	XM_005684109.1	chr8:75393693-75395118	chi-miR-2284d	m8	-0.2465	80	146	-12.02
ciRNA1089	XM_005684109.1	chr8:75393693-75395118	chi-miR-2332	m8	-0.231	75	152	-18.91
ciRNA1089	XM_005684109.1	chr8:75393693-75395118	chi-miR-24-5p	m8	-0.244	84	145	-16.48
ciRNA1089	XM_005684109.1	chr8:75393693-75395118	chi-miR-2483-5p	m8	-0.1745	70	141	-13.32
ciRNA1089	XM_005684109.1	chr8:75393693-75395118	chi-miR-26a-3p	8mer	-0.3883	91	148	-10.44
ciRNA1089	XM_005684109.1	chr8:75393693-75395118	chi-miR-29b-5p	8mer	-0.4403	97	158	-16.15
ciRNA1089	XM_005684109.1	chr8:75393693-75395118	chi-miR-30a-3p	8mer	-0.3403	87	159	-10.76
ciRNA1089	XM_005684109.1	chr8:75393693-75395118	chi-miR-33b-3p	m8	-0.231	83	141	-12.61
ciRNA1089	XM_005684109.1	chr8:75393693-75395118	chi-miR-340-5p	1a	-0.15665	50	144	-11.16
ciRNA1089	XM_005684109.1	chr8:75393693-75395118	chi-miR-379-5p	m8	-0.228	85	156	-15.15
ciRNA1089	XM_005684109.1	chr8:75393693-75395118	chi-miR-382-5p	8mer	-0.43615	97	160	-17.3
ciRNA1089	XM_005684109.1	chr8:75393693-75395118	chi-miR-432-5p	8mer	-0.3902	95	142	-19.27
ciRNA1089	XM_005684109.1	chr8:75393693-75395118	chi-miR-494	m8	-0.1395	51	149	-11.26
ciRNA1089	XM_005684109.1	chr8:75393693-75395118	chi-miR-495-3p	m8	-0.234	81	157	-11.08
ciRNA1089	XM_005684109.1	chr8:75393693-75395118	chi-miR-499-3p	m8	-0.2005	63	155	-13.29
ciRNA1089	XM_005684109.1	chr8:75393693-75395118	chi-miR-655	8mer	-0.25725	78	154	-21.08
ciRNA1089	XM_005684109.1	chr8:75393693-75395118	chi-miR-98-3p	1a	-0.1782	61	141	-13.94
ciRNA109	XM_005692016.1	chr18:24654498-24656720	chi-let-7g-3p	m8	-0.2715	84	154	-24.37
ciRNA109	XM_005692016.1	chr18:24654498-24656720	chi-miR-1	1a	-0.2252	74	151	-15.89
ciRNA109	XM_005692016.1	chr18:24654498-24656720	chi-miR-103-5p	m8	-0.1795	58	156	-21
ciRNA109	XM_005692016.1	chr18:24654498-24656720	chi-miR-10a-5p	m8	-0.2685	89	140	-13.61
ciRNA109	XM_005692016.1	chr18:24654498-24656720	chi-miR-10b-5p	m8	-0.2685	90	140	-13.61
ciRNA109	XM_005692016.1	chr18:24654498-24656720	chi-miR-1185-3p	m8	-0.1595	51	148	-12.1
ciRNA109	XM_005692016.1	chr18:24654498-24656720	chi-miR-129-5p	m8	-0.169	58	144	-25.75
ciRNA109	XM_005692016.1	chr18:24654498-24656720	chi-miR-130a-5p	m8	-0.2465	77	161	-13.68
ciRNA109	XM_005692016.1	chr18:24654498-24656720	chi-miR-1388-5p	m8	-0.229	78	142	-14.93
ciRNA109	XM_005692016.1	chr18:24654498-24656720	chi-miR-140-5p	m8	-0.1575	55	152	-17.26
ciRNA109	XM_005692016.1	chr18:24654498-24656720	chi-miR-141	8mer	-0.4392	98	147	-15.22
ciRNA109	XM_005692016.1	chr18:24654498-24656720	chi-miR-153	m8	-0.2	73	140	-11.92
ciRNA109	XM_005692016.1	chr18:24654498-24656720	chi-miR-155-3p	8mer	-0.3203	87	144	-11.13
ciRNA109	XM_005692016.1	chr18:24654498-24656720	chi-miR-182	m8	-0.2405	77	154	-17.85
ciRNA109	XM_005692016.1	chr18:24654498-24656720	chi-miR-1839	m8	-0.2255	79	154	-16.2
ciRNA109	XM_005692016.1	chr18:24654498-24656720	chi-miR-18b-3p	m8	-0.186	71	160	-26.45
ciRNA109	XM_005692016.1	chr18:24654498-24656720	chi-miR-190a-5p	1a	-0.1402	51	151	-11.77
ciRNA109	XM_005692016.1	chr18:24654498-24656720	chi-miR-199a-5p	8mer	-0.2272	80	143	-15.04
ciRNA109	XM_005692016.1	chr18:24654498-24656720	chi-miR-199b-5p	8mer	-0.2272	80	142	-12.16
ciRNA109	XM_005692016.1	chr18:24654498-24656720	chi-miR-199c-5p	8mer	-0.2272	80	142	-12.16
ciRNA109	XM_005692016.1	chr18:24654498-24656720	chi-miR-200a	8mer	-0.4392	98	147	-15.21
ciRNA109	XM_005692016.1	chr18:24654498-24656720	chi-miR-202-5p	8mer	-0.2443	80	154	-17.33
ciRNA109	XM_005692016.1	chr18:24654498-24656720	chi-miR-206	1a	-0.2463	78	148	-18
ciRNA109	XM_005692016.1	chr18:24654498-24656720	chi-miR-22-5p	m8	-0.267	75	150	-15.98
ciRNA109	XM_005692016.1	chr18:24654498-24656720	chi-miR-223-3p	m8	-0.272	82	165	-14.08
ciRNA109	XM_005692016.1	chr18:24654498-24656720	chi-miR-2284a	8mer	-0.31015	90	163	-18.99
ciRNA109	XM_005692016.1	chr18:24654498-24656720	chi-miR-2318	1a	-0.1422	50	150	-10.4
ciRNA109	XM_005692016.1	chr18:24654498-24656720	chi-miR-26a-3p	8mer	-0.34915	86	142	-11.99
ciRNA109	XM_005692016.1	chr18:24654498-24656720	chi-miR-30a-3p	8mer	-0.22025	71	155	-15.91
ciRNA109	XM_005692016.1	chr18:24654498-24656720	chi-miR-30d-3p	8mer	-0.2962	89	150	-13.57
ciRNA109	XM_005692016.1	chr18:24654498-24656720	chi-miR-30e-3p	8mer	-0.22025	71	155	-13.82
ciRNA109	XM_005692016.1	chr18:24654498-24656720	chi-miR-324-3p	m8	-0.215	79	155	-25.39
ciRNA109	XM_005692016.1	chr18:24654498-24656720	chi-miR-335-3p	m8	-0.268	83	156	-11.23
ciRNA109	XM_005692016.1	chr18:24654498-24656720	chi-miR-345-5p	m8	-0.264	83	144	-14.68
ciRNA109	XM_005692016.1	chr18:24654498-24656720	chi-miR-34a	m8	-0.205	74	155	-20.58
ciRNA109	XM_005692016.1	chr18:24654498-24656720	chi-miR-34b-5p	m8	-0.2205	78	160	-22.91
ciRNA109	XM_005692016.1	chr18:24654498-24656720	chi-miR-34c-5p	m8	-0.2205	78	163	-23.73
ciRNA109	XM_005692016.1	chr18:24654498-24656720	chi-miR-361-3p	m8	-0.19	72	148	-25.85
ciRNA109	XM_005692016.1	chr18:24654498-24656720	chi-miR-376c-3p	m8	-0.24	78	140	-10.89
ciRNA109	XM_005692016.1	chr18:24654498-24656720	chi-miR-376e-3p	m8	-0.209	70	140	-10.02
ciRNA109	XM_005692016.1	chr18:24654498-24656720	chi-miR-377	m8	-0.3265	91	163	-18.92
ciRNA109	XM_005692016.1	chr18:24654498-24656720	chi-miR-378-3p	m8	-0.145	50	150	-18.75
ciRNA109	XM_005692016.1	chr18:24654498-24656720	chi-miR-3955-3p	m8	-0.175	63	141	-13.87
ciRNA109	XM_005692016.1	chr18:24654498-24656720	chi-miR-3958-5p	m8	-0.137	50	157	-18.65
ciRNA109	XM_005692016.1	chr18:24654498-24656720	chi-miR-449a-5p	m8	-0.2205	77	161	-22.81
ciRNA109	XM_005692016.1	chr18:24654498-24656720	chi-miR-449b-5p	m8	-0.2205	77	166	-25.12
ciRNA109	XM_005692016.1	chr18:24654498-24656720	chi-miR-449c	m8	-0.2205	78	147	-15.14
ciRNA109	XM_005692016.1	chr18:24654498-24656720	chi-miR-502b-5p	8mer	-0.3542	93	144	-17.22
ciRNA109	XM_005692016.1	chr18:24654498-24656720	chi-miR-592	m8	-0.1865	68	144	-12.29
ciRNA109	XM_005692016.1	chr18:24654498-24656720	chi-miR-628-5p	1a	-0.12485	51	145	-13.79
ciRNA109	XM_005692016.1	chr18:24654498-24656720	chi-miR-7-5p	8mer	-0.3902	95	147	-16.73
ciRNA109	XM_005692016.1	chr18:24654498-24656720	chi-miR-758	m8	-0.166	64	145	-10.49
ciRNA109	XM_005692016.1	chr18:24654498-24656720	chi-miR-873-3p	8mer	-0.32515	96	148	-16.68
ciRNA109	XM_005692016.1	chr18:24654498-24656720	chi-miR-876-5p	m8	-0.204	64	150	-13.76
ciRNA109	XM_005692016.1	chr18:24654498-24656720	chi-miR-877-3p	8mer	-0.29515	74	145	-16.35
ciRNA109	XM_005692016.1	chr18:24654498-24656720	chi-miR-877-5p	8mer	-0.2831	87	141	-20.75
ciRNA1090	XM_005684109.1	chr8:75393693-75395118	chi-miR-1185-3p	8mer	-0.44915	97	146	-11.53
ciRNA1090	XM_005684109.1	chr8:75393693-75395118	chi-miR-126-5p	m8	-0.1905	60	144	-10.76
ciRNA1090	XM_005684109.1	chr8:75393693-75395118	chi-miR-148a-5p	1a	-0.19875	66	144	-15.1
ciRNA1090	XM_005684109.1	chr8:75393693-75395118	chi-miR-148b-5p	1a	-0.2304	75	155	-15.22
ciRNA1090	XM_005684109.1	chr8:75393693-75395118	chi-miR-16a-3p	m8	-0.183	50	164	-11.9
ciRNA1090	XM_005684109.1	chr8:75393693-75395118	chi-miR-188-3p	8mer	-0.3711	93	142	-15.06
ciRNA1090	XM_005684109.1	chr8:75393693-75395118	chi-miR-214-5p	1a	-0.1762	71	140	-17.65
ciRNA1090	XM_005684109.1	chr8:75393693-75395118	chi-miR-22-3p	m8	-0.277	90	150	-15.77
ciRNA1090	XM_005684109.1	chr8:75393693-75395118	chi-miR-2284d	m8	-0.2475	81	146	-12.02
ciRNA1090	XM_005684109.1	chr8:75393693-75395118	chi-miR-2332	m8	-0.232	75	152	-18.91
ciRNA1090	XM_005684109.1	chr8:75393693-75395118	chi-miR-24-5p	m8	-0.244	84	145	-16.48
ciRNA1090	XM_005684109.1	chr8:75393693-75395118	chi-miR-2483-5p	m8	-0.1745	70	141	-13.32
ciRNA1090	XM_005684109.1	chr8:75393693-75395118	chi-miR-26a-3p	8mer	-0.3883	91	148	-10.44
ciRNA1090	XM_005684109.1	chr8:75393693-75395118	chi-miR-29b-5p	8mer	-0.4423	97	158	-16.15
ciRNA1090	XM_005684109.1	chr8:75393693-75395118	chi-miR-30a-3p	8mer	-0.3403	87	159	-10.76
ciRNA1090	XM_005684109.1	chr8:75393693-75395118	chi-miR-33b-3p	m8	-0.231	83	141	-12.61
ciRNA1090	XM_005684109.1	chr8:75393693-75395118	chi-miR-340-5p	1a	-0.15665	50	144	-11.16
ciRNA1090	XM_005684109.1	chr8:75393693-75395118	chi-miR-379-5p	m8	-0.229	86	156	-15.15
ciRNA1090	XM_005684109.1	chr8:75393693-75395118	chi-miR-382-5p	8mer	-0.43815	98	160	-17.3
ciRNA1090	XM_005684109.1	chr8:75393693-75395118	chi-miR-432-5p	8mer	-0.3922	95	142	-19.27
ciRNA1090	XM_005684109.1	chr8:75393693-75395118	chi-miR-494	m8	-0.1405	51	149	-11.26
ciRNA1090	XM_005684109.1	chr8:75393693-75395118	chi-miR-495-3p	m8	-0.235	81	157	-11.08
ciRNA1090	XM_005684109.1	chr8:75393693-75395118	chi-miR-499-3p	m8	-0.2015	63	155	-13.29
ciRNA1090	XM_005684109.1	chr8:75393693-75395118	chi-miR-655	8mer	-0.25725	78	154	-21.08
ciRNA1090	XM_005684109.1	chr8:75393693-75395118	chi-miR-98-3p	1a	-0.1792	61	141	-13.94
ciRNA1091	XM_005684109.1	chr8:75393693-75395118	chi-miR-1185-3p	8mer	-0.44915	97	146	-11.53
ciRNA1091	XM_005684109.1	chr8:75393693-75395118	chi-miR-126-5p	m8	-0.1905	60	144	-10.76
ciRNA1091	XM_005684109.1	chr8:75393693-75395118	chi-miR-148a-5p	1a	-0.19775	65	144	-15.1
ciRNA1091	XM_005684109.1	chr8:75393693-75395118	chi-miR-148b-5p	1a	-0.2294	75	155	-15.22
ciRNA1091	XM_005684109.1	chr8:75393693-75395118	chi-miR-16a-3p	m8	-0.183	50	164	-11.9
ciRNA1091	XM_005684109.1	chr8:75393693-75395118	chi-miR-188-3p	8mer	-0.3701	93	142	-15.06
ciRNA1091	XM_005684109.1	chr8:75393693-75395118	chi-miR-22-3p	m8	-0.277	90	150	-15.77
ciRNA1091	XM_005684109.1	chr8:75393693-75395118	chi-miR-2284d	m8	-0.2475	81	146	-12.02
ciRNA1091	XM_005684109.1	chr8:75393693-75395118	chi-miR-2332	m8	-0.232	75	152	-18.91
ciRNA1091	XM_005684109.1	chr8:75393693-75395118	chi-miR-24-5p	m8	-0.244	84	145	-16.48
ciRNA1091	XM_005684109.1	chr8:75393693-75395118	chi-miR-2483-5p	m8	-0.1745	70	141	-13.32
ciRNA1091	XM_005684109.1	chr8:75393693-75395118	chi-miR-26a-3p	8mer	-0.3883	91	148	-10.44
ciRNA1091	XM_005684109.1	chr8:75393693-75395118	chi-miR-29b-5p	8mer	-0.4423	97	158	-16.15
ciRNA1091	XM_005684109.1	chr8:75393693-75395118	chi-miR-30a-3p	8mer	-0.3403	87	159	-10.76
ciRNA1091	XM_005684109.1	chr8:75393693-75395118	chi-miR-33b-3p	m8	-0.231	83	141	-12.61
ciRNA1091	XM_005684109.1	chr8:75393693-75395118	chi-miR-340-5p	1a	-0.15665	50	144	-11.16
ciRNA1091	XM_005684109.1	chr8:75393693-75395118	chi-miR-379-5p	m8	-0.229	86	156	-15.15
ciRNA1091	XM_005684109.1	chr8:75393693-75395118	chi-miR-382-5p	8mer	-0.43815	98	160	-17.3
ciRNA1091	XM_005684109.1	chr8:75393693-75395118	chi-miR-432-5p	8mer	-0.3922	95	142	-19.27
ciRNA1091	XM_005684109.1	chr8:75393693-75395118	chi-miR-494	m8	-0.1405	51	149	-11.26
ciRNA1091	XM_005684109.1	chr8:75393693-75395118	chi-miR-495-3p	m8	-0.235	81	157	-11.08
ciRNA1091	XM_005684109.1	chr8:75393693-75395118	chi-miR-499-3p	m8	-0.2015	63	155	-13.29
ciRNA1091	XM_005684109.1	chr8:75393693-75395118	chi-miR-655	8mer	-0.25725	78	154	-21.08
ciRNA1091	XM_005684109.1	chr8:75393693-75395118	chi-miR-98-3p	1a	-0.1792	61	141	-13.94
ciRNA1092	XM_005684173.1	chr8:82601086-82602304	chi-miR-1224	8mer	-0.29325	91	164	-26.36
ciRNA1092	XM_005684173.1	chr8:82601086-82602304	chi-miR-128-3p	m8	-0.19	72	146	-16.09
ciRNA1092	XM_005684173.1	chr8:82601086-82602304	chi-miR-128-5p	m8	-0.249	92	154	-22.51
ciRNA1092	XM_005684173.1	chr8:82601086-82602304	chi-miR-133a-5p	m8	-0.133	56	140	-14.62
ciRNA1092	XM_005684173.1	chr8:82601086-82602304	chi-miR-221-5p	m8	-0.1865	72	156	-18.59
ciRNA1092	XM_005684173.1	chr8:82601086-82602304	chi-miR-24-3p	8mer	-0.2491	84	140	-18.25
ciRNA1092	XM_005684173.1	chr8:82601086-82602304	chi-miR-29a-5p	8mer	-0.28725	79	153	-12.67
ciRNA1092	XM_005684173.1	chr8:82601086-82602304	chi-miR-383	8mer	-0.3153	90	157	-18.19
ciRNA1092	XM_005684173.1	chr8:82601086-82602304	chi-miR-3958-5p	1a	-0.1382	51	146	-18.47
ciRNA1092	XM_005684173.1	chr8:82601086-82602304	chi-miR-432-5p	m8	-0.167	58	160	-22.37
ciRNA1092	XM_005684173.1	chr8:82601086-82602304	chi-miR-660	8mer	-0.1702	52	151	-20.91
ciRNA1092	XM_005684173.1	chr8:82601086-82602304	chi-miR-876-5p	m8	-0.1915	60	157	-14.05
ciRNA1093	XM_005684265.1	chr8:92682526-92683314	chi-miR-10b-3p	8mer	-0.4451	96	143	-18.49
ciRNA1093	XM_005684265.1	chr8:92682526-92683314	chi-miR-1468-3p	m8	-0.224	70	155	-12.61
ciRNA1093	XM_005684265.1	chr8:92682526-92683314	chi-miR-146a	8mer	-0.3952	96	149	-14.17
ciRNA1093	XM_005684265.1	chr8:92682526-92683314	chi-miR-146b-5p	8mer	-0.3952	96	149	-14.17
ciRNA1093	XM_005684265.1	chr8:92682526-92683314	chi-miR-150	8mer	-0.3682	94	149	-23.63
ciRNA1093	XM_005684265.1	chr8:92682526-92683314	chi-miR-17-3p	m8	-0.179	70	160	-27.5
ciRNA1093	XM_005684265.1	chr8:92682526-92683314	chi-miR-192-5p	m8	-0.2405	92	142	-11.71
ciRNA1093	XM_005684265.1	chr8:92682526-92683314	chi-miR-195-3p	m8	-0.2895	84	158	-10.78
ciRNA1093	XM_005684265.1	chr8:92682526-92683314	chi-miR-208b	m8	-0.2355	80	150	-11.9
ciRNA1093	XM_005684265.1	chr8:92682526-92683314	chi-miR-215-5p	m8	-0.2405	92	142	-14.52
ciRNA1093	XM_005684265.1	chr8:92682526-92683314	chi-miR-223-5p	m8	-0.312	83	152	-12.68
ciRNA1093	XM_005684265.1	chr8:92682526-92683314	chi-miR-2284e	m8	-0.222	73	155	-13.04
ciRNA1093	XM_005684265.1	chr8:92682526-92683314	chi-miR-2483-3p	8mer	-0.5112	99	152	-10.85
ciRNA1093	XM_005684265.1	chr8:92682526-92683314	chi-miR-320-3p	8mer	-0.5282	99	155	-20.78
ciRNA1093	XM_005684265.1	chr8:92682526-92683314	chi-miR-329a-3p	m8	-0.207	78	140	-14.39
ciRNA1093	XM_005684265.1	chr8:92682526-92683314	chi-miR-329b-3p	m8	-0.207	78	140	-14.39
ciRNA1093	XM_005684265.1	chr8:92682526-92683314	chi-miR-338-5p	8mer	-0.4532	99	143	-10.03
ciRNA1093	XM_005684265.1	chr8:92682526-92683314	chi-miR-361-5p	m8	-0.245	76	152	-10.95
ciRNA1093	XM_005684265.1	chr8:92682526-92683314	chi-miR-362-3p	m8	-0.2225	80	140	-15.82
ciRNA1093	XM_005684265.1	chr8:92682526-92683314	chi-miR-374a-3p	8mer	-0.36225	92	162	-10.21
ciRNA1093	XM_005684265.1	chr8:92682526-92683314	chi-miR-382-5p	m8	-0.227	71	140	-11.58
ciRNA1093	XM_005684265.1	chr8:92682526-92683314	chi-miR-455-5p	m8	-0.263	88	143	-17.04
ciRNA1093	XM_005684265.1	chr8:92682526-92683314	chi-miR-491-5p	m8	-0.272	89	140	-17.84
ciRNA1093	XM_005684265.1	chr8:92682526-92683314	chi-miR-499-5p	m8	-0.2625	84	144	-11.47
ciRNA1093	XM_005684265.1	chr8:92682526-92683314	chi-miR-500-3p	m8	-0.3635	95	149	-18.56
ciRNA1093	XM_005684265.1	chr8:92682526-92683314	chi-miR-502a	m8	-0.3635	95	141	-16.75
ciRNA1093	XM_005684265.1	chr8:92682526-92683314	chi-miR-876-5p	m8	-0.29	81	156	-17.79
ciRNA11	XM_005688532.1	chr13:64236179-64236908	chi-miR-1	m8	-0.154	54	145	-11.16
ciRNA11	XM_005688532.1	chr13:64236179-64236908	chi-miR-1248-5p	m8	-0.1525	54	150	-13.97
ciRNA11	XM_005688532.1	chr13:64236179-64236908	chi-miR-126-5p	m8	-0.211	67	152	-12.75
ciRNA11	XM_005688532.1	chr13:64236179-64236908	chi-miR-1306-5p	m8	-0.205	73	155	-20.92
ciRNA11	XM_005688532.1	chr13:64236179-64236908	chi-miR-130b-5p	8mer	-0.41315	94	141	-13.46
ciRNA11	XM_005688532.1	chr13:64236179-64236908	chi-miR-1468-3p	8mer	-0.4262	97	141	-13.91
ciRNA11	XM_005688532.1	chr13:64236179-64236908	chi-miR-15a-5p	8mer	-0.4122	97	146	-16.1
ciRNA11	XM_005688532.1	chr13:64236179-64236908	chi-miR-15b-5p	8mer	-0.41425	97	151	-16.87
ciRNA11	XM_005688532.1	chr13:64236179-64236908	chi-miR-16a-5p	8mer	-0.4163	97	151	-19.19
ciRNA11	XM_005688532.1	chr13:64236179-64236908	chi-miR-16b-5p	8mer	-0.4163	97	151	-18.47
ciRNA11	XM_005688532.1	chr13:64236179-64236908	chi-miR-195-5p	8mer	-0.4122	97	143	-13.86
ciRNA11	XM_005688532.1	chr13:64236179-64236908	chi-miR-197-5p	m8	-0.2425	79	140	-14.62
ciRNA11	XM_005688532.1	chr13:64236179-64236908	chi-miR-206	m8	-0.154	55	145	-15.76
ciRNA11	XM_005688532.1	chr13:64236179-64236908	chi-miR-218	m8	-0.255	80	140	-11.87
ciRNA11	XM_005688532.1	chr13:64236179-64236908	chi-miR-23a	m8	-0.289	80	141	-15.47
ciRNA11	XM_005688532.1	chr13:64236179-64236908	chi-miR-23b-3p	m8	-0.289	80	141	-15.47
ciRNA11	XM_005688532.1	chr13:64236179-64236908	chi-miR-29b-5p	8mer	-0.4542	97	154	-14.7
ciRNA11	XM_005688532.1	chr13:64236179-64236908	chi-miR-3432-3p	m8	-0.163	57	142	-14.56
ciRNA11	XM_005688532.1	chr13:64236179-64236908	chi-miR-378-5p	8mer	-0.4432	99	143	-12.34
ciRNA11	XM_005688532.1	chr13:64236179-64236908	chi-miR-411a-5p	m8	-0.293	88	141	-11.96
ciRNA11	XM_005688532.1	chr13:64236179-64236908	chi-miR-424-5p	8mer	-0.41425	97	168	-19.14
ciRNA11	XM_005688532.1	chr13:64236179-64236908	chi-miR-433	8mer	-0.3352	89	141	-16.7
ciRNA11	XM_005688532.1	chr13:64236179-64236908	chi-miR-495-3p	m8	-0.249	84	164	-14.88
ciRNA11	XM_005688532.1	chr13:64236179-64236908	chi-miR-499-3p	m8	-0.2085	66	153	-13.36
ciRNA11	XM_005688532.1	chr13:64236179-64236908	chi-miR-499-5p	m8	-0.2855	86	154	-11.58
ciRNA11	XM_005688532.1	chr13:64236179-64236908	chi-miR-9-5p	m8	-0.2645	82	150	-14.22
ciRNA110	XM_005692225.1	chr18:38826491-38831376	chi-let-7g-3p	m8	-0.156	54	147	-15.43
ciRNA110	XM_005692225.1	chr18:38826491-38831376	chi-miR-106a-3p	1a	-0.17195	58	145	-15.54
ciRNA110	XM_005692225.1	chr18:38826491-38831376	chi-miR-1185-3p	m8	-0.174	58	145	-21.56
ciRNA110	XM_005692225.1	chr18:38826491-38831376	chi-miR-122	8mer	-0.3244	90	164	-25.84
ciRNA110	XM_005692225.1	chr18:38826491-38831376	chi-miR-125b-5p	m8	-0.14	53	145	-15.68
ciRNA110	XM_005692225.1	chr18:38826491-38831376	chi-miR-1271-3p	8mer	-0.2832	88	142	-15.7
ciRNA110	XM_005692225.1	chr18:38826491-38831376	chi-miR-1271-5p	1a	-0.1943	74	140	-17.04
ciRNA110	XM_005692225.1	chr18:38826491-38831376	chi-miR-130a-5p	8mer	-0.1893	61	156	-12.4
ciRNA110	XM_005692225.1	chr18:38826491-38831376	chi-miR-145-3p	1a	-0.19495	70	148	-18.11
ciRNA110	XM_005692225.1	chr18:38826491-38831376	chi-miR-16a-3p	m8	-0.181	50	157	-14.47
ciRNA110	XM_005692225.1	chr18:38826491-38831376	chi-miR-1814	8mer	-0.26925	78	151	-19.39
ciRNA110	XM_005692225.1	chr18:38826491-38831376	chi-miR-182	1a	-0.16265	56	146	-14.48
ciRNA110	XM_005692225.1	chr18:38826491-38831376	chi-miR-188-3p	m8	-0.183	64	146	-18.61
ciRNA110	XM_005692225.1	chr18:38826491-38831376	chi-miR-190a-3p	m8	-0.2455	71	154	-12.63
ciRNA110	XM_005692225.1	chr18:38826491-38831376	chi-miR-190a-5p	1a	-0.19475	71	142	-14.81
ciRNA110	XM_005692225.1	chr18:38826491-38831376	chi-miR-19a	8mer	-0.40525	93	145	-14.8
ciRNA110	XM_005692225.1	chr18:38826491-38831376	chi-miR-19b-3p	8mer	-0.40525	93	149	-17.36
ciRNA110	XM_005692225.1	chr18:38826491-38831376	chi-miR-200b	m8	-0.307	88	150	-14.03
ciRNA110	XM_005692225.1	chr18:38826491-38831376	chi-miR-200c	m8	-0.307	88	154	-14.33
ciRNA110	XM_005692225.1	chr18:38826491-38831376	chi-miR-20a-3p	m8	-0.2265	74	153	-13.67
ciRNA110	XM_005692225.1	chr18:38826491-38831376	chi-miR-21-3p	m8	-0.1845	59	152	-21.43
ciRNA110	XM_005692225.1	chr18:38826491-38831376	chi-miR-217-5p	8mer	-0.35725	95	156	-16.55
ciRNA110	XM_005692225.1	chr18:38826491-38831376	chi-miR-218	1a	-0.15875	53	145	-19.93
ciRNA110	XM_005692225.1	chr18:38826491-38831376	chi-miR-224-5p	m8	-0.158	52	148	-13.87
ciRNA110	XM_005692225.1	chr18:38826491-38831376	chi-miR-23a	8mer	-0.2962	81	152	-17.69
ciRNA110	XM_005692225.1	chr18:38826491-38831376	chi-miR-23b-3p	8mer	-0.2962	81	152	-16.96
ciRNA110	XM_005692225.1	chr18:38826491-38831376	chi-miR-24-3p	8mer	-0.1832	70	150	-18.8
ciRNA110	XM_005692225.1	chr18:38826491-38831376	chi-miR-2411-5p	8mer	-0.3293	91	149	-21.83
ciRNA110	XM_005692225.1	chr18:38826491-38831376	chi-miR-27a-5p	8mer	-0.3973	97	150	-32.12
ciRNA110	XM_005692225.1	chr18:38826491-38831376	chi-miR-28-5p	m8	-0.2265	86	162	-20.66
ciRNA110	XM_005692225.1	chr18:38826491-38831376	chi-miR-29a-5p	m8	-0.202	62	156	-13.47
ciRNA110	XM_005692225.1	chr18:38826491-38831376	chi-miR-323b	8mer	-0.2222	80	148	-10.86
ciRNA110	XM_005692225.1	chr18:38826491-38831376	chi-miR-324-3p	m8	-0.2175	80	140	-16.16
ciRNA110	XM_005692225.1	chr18:38826491-38831376	chi-miR-326-3p	m8	-0.1845	72	141	-15.48
ciRNA110	XM_005692225.1	chr18:38826491-38831376	chi-miR-330-5p	m8	-0.169	67	141	-15.23
ciRNA110	XM_005692225.1	chr18:38826491-38831376	chi-miR-335-3p	8mer	-0.35525	91	155	-16.1
ciRNA110	XM_005692225.1	chr18:38826491-38831376	chi-miR-338-3p	m8	-0.138	53	149	-16.04
ciRNA110	XM_005692225.1	chr18:38826491-38831376	chi-miR-33a-5p	m8	-0.2235	81	154	-11.12
ciRNA110	XM_005692225.1	chr18:38826491-38831376	chi-miR-33b-5p	m8	-0.2235	81	144	-10.01
ciRNA110	XM_005692225.1	chr18:38826491-38831376	chi-miR-363-5p	m8	-0.155	65	142	-13.08
ciRNA110	XM_005692225.1	chr18:38826491-38831376	chi-miR-374a-3p	m8	-0.2035	71	161	-10.25
ciRNA110	XM_005692225.1	chr18:38826491-38831376	chi-miR-374b-3p	m8	-0.2035	71	156	-10.35
ciRNA110	XM_005692225.1	chr18:38826491-38831376	chi-miR-376b-3p	8mer	-0.22325	75	157	-22.55
ciRNA110	XM_005692225.1	chr18:38826491-38831376	chi-miR-376d	8mer	-0.22325	75	162	-22.67
ciRNA110	XM_005692225.1	chr18:38826491-38831376	chi-miR-378-3p	8mer	-0.24125	80	158	-20.04
ciRNA110	XM_005692225.1	chr18:38826491-38831376	chi-miR-379-3p	8mer	-0.1991	72	152	-12.83
ciRNA110	XM_005692225.1	chr18:38826491-38831376	chi-miR-382-3p	m8	-0.209	71	153	-12.06
ciRNA110	XM_005692225.1	chr18:38826491-38831376	chi-miR-3955-3p	m8	-0.21	72	150	-16.16
ciRNA110	XM_005692225.1	chr18:38826491-38831376	chi-miR-411a-3p	8mer	-0.1991	72	152	-12.83
ciRNA110	XM_005692225.1	chr18:38826491-38831376	chi-miR-429	m8	-0.307	88	155	-19.64
ciRNA110	XM_005692225.1	chr18:38826491-38831376	chi-miR-432-3p	8mer	-0.1572	57	143	-14.42
ciRNA110	XM_005692225.1	chr18:38826491-38831376	chi-miR-485-3p	8mer	-0.221	79	145	-17.28
ciRNA110	XM_005692225.1	chr18:38826491-38831376	chi-miR-493-5p	m8	-0.249	82	151	-14.82
ciRNA110	XM_005692225.1	chr18:38826491-38831376	chi-miR-500-3p	m8	-0.1645	64	151	-21.82
ciRNA110	XM_005692225.1	chr18:38826491-38831376	chi-miR-502a	m8	-0.1645	64	151	-20.26
ciRNA110	XM_005692225.1	chr18:38826491-38831376	chi-miR-504	m8	-0.141	51	149	-25.59
ciRNA110	XM_005692225.1	chr18:38826491-38831376	chi-miR-708-5p	m8	-0.1955	77	148	-17.31
ciRNA110	XM_005692225.1	chr18:38826491-38831376	chi-miR-873-3p	8mer	-0.2582	90	141	-12.86
ciRNA110	XM_005692225.1	chr18:38826491-38831376	chi-miR-873-5p	1a	-0.1311	52	140	-14.61
ciRNA110	XM_005692225.1	chr18:38826491-38831376	chi-miR-874-5p	m8	-0.125	51	147	-17.82
ciRNA111	XM_005692480.1	chr18:39188125-39190119	chi-miR-10b-3p	8mer	-0.4603	98	147	-12.72
ciRNA111	XM_005692480.1	chr18:39188125-39190119	chi-miR-1197-3p	m8	-0.2015	79	159	-18.92
ciRNA111	XM_005692480.1	chr18:39188125-39190119	chi-miR-1248-5p	m8	-0.147	51	140	-11.54
ciRNA111	XM_005692480.1	chr18:39188125-39190119	chi-miR-126-5p	8mer	-0.21525	69	142	-15.13
ciRNA111	XM_005692480.1	chr18:39188125-39190119	chi-miR-1291	m8	-0.3255	96	151	-25.94
ciRNA111	XM_005692480.1	chr18:39188125-39190119	chi-miR-130b-5p	m8	-0.1855	59	158	-22.49
ciRNA111	XM_005692480.1	chr18:39188125-39190119	chi-miR-1343	8mer	-0.1904	77	150	-32.44
ciRNA111	XM_005692480.1	chr18:39188125-39190119	chi-miR-1388-3p	8mer	-0.3843	95	148	-15.8
ciRNA111	XM_005692480.1	chr18:39188125-39190119	chi-miR-141	m8	-0.1945	65	158	-18.51
ciRNA111	XM_005692480.1	chr18:39188125-39190119	chi-miR-154b-3p	8mer	-0.2541	76	147	-15.93
ciRNA111	XM_005692480.1	chr18:39188125-39190119	chi-miR-155-3p	m8	-0.1625	53	158	-14.71
ciRNA111	XM_005692480.1	chr18:39188125-39190119	chi-miR-16b-3p	8mer	-0.34315	89	155	-12.83
ciRNA111	XM_005692480.1	chr18:39188125-39190119	chi-miR-182	8mer	-0.20815	71	151	-18.03
ciRNA111	XM_005692480.1	chr18:39188125-39190119	chi-miR-1839	8mer	-0.32625	94	159	-14.45
ciRNA111	XM_005692480.1	chr18:39188125-39190119	chi-miR-193a	m8	-0.2015	77	143	-17.69
ciRNA111	XM_005692480.1	chr18:39188125-39190119	chi-miR-193b-3p	m8	-0.2015	77	145	-18.21
ciRNA111	XM_005692480.1	chr18:39188125-39190119	chi-miR-200a	m8	-0.1945	66	158	-17.91
ciRNA111	XM_005692480.1	chr18:39188125-39190119	chi-miR-204-3p	m8	-0.148	59	155	-20.8
ciRNA111	XM_005692480.1	chr18:39188125-39190119	chi-miR-214-3p	m8	-0.196	71	140	-13.16
ciRNA111	XM_005692480.1	chr18:39188125-39190119	chi-miR-223-3p	8mer	-0.17815	62	148	-14.49
ciRNA111	XM_005692480.1	chr18:39188125-39190119	chi-miR-2284e	m8	-0.293	89	141	-12.3
ciRNA111	XM_005692480.1	chr18:39188125-39190119	chi-miR-2411-3p	m8	-0.165	59	147	-13.05
ciRNA111	XM_005692480.1	chr18:39188125-39190119	chi-miR-26a-5p	m8	-0.271	86	157	-11.37
ciRNA111	XM_005692480.1	chr18:39188125-39190119	chi-miR-26b-3p	m8	-0.185	58	147	-10.29
ciRNA111	XM_005692480.1	chr18:39188125-39190119	chi-miR-26b-5p	m8	-0.271	86	157	-12.13
ciRNA111	XM_005692480.1	chr18:39188125-39190119	chi-miR-28-5p	m8	-0.1535	61	154	-17.71
ciRNA111	XM_005692480.1	chr18:39188125-39190119	chi-miR-326-3p	8mer	-0.3512	94	142	-24
ciRNA111	XM_005692480.1	chr18:39188125-39190119	chi-miR-330-3p	m8	-0.164	57	151	-19.08
ciRNA111	XM_005692480.1	chr18:39188125-39190119	chi-miR-330-5p	8mer	-0.34505	93	146	-19.94
ciRNA111	XM_005692480.1	chr18:39188125-39190119	chi-miR-331-5p	8mer	-0.2362	83	146	-18.77
ciRNA111	XM_005692480.1	chr18:39188125-39190119	chi-miR-335-3p	m8	-0.162	51	159	-16.91
ciRNA111	XM_005692480.1	chr18:39188125-39190119	chi-miR-3432-3p	m8	-0.188	67	150	-15.25
ciRNA111	XM_005692480.1	chr18:39188125-39190119	chi-miR-345-5p	m8	-0.1405	51	145	-14.06
ciRNA111	XM_005692480.1	chr18:39188125-39190119	chi-miR-34a	m8	-0.218	77	156	-22.71
ciRNA111	XM_005692480.1	chr18:39188125-39190119	chi-miR-34b-5p	m8	-0.2025	74	163	-20.82
ciRNA111	XM_005692480.1	chr18:39188125-39190119	chi-miR-34c-5p	m8	-0.218	77	159	-20.28
ciRNA111	XM_005692480.1	chr18:39188125-39190119	chi-miR-361-5p	m8	-0.2355	75	154	-11.39
ciRNA111	XM_005692480.1	chr18:39188125-39190119	chi-miR-378-5p	1a	-0.15375	67	151	-20.89
ciRNA111	XM_005692480.1	chr18:39188125-39190119	chi-miR-432-3p	m8	-0.285	86	162	-22.7
ciRNA111	XM_005692480.1	chr18:39188125-39190119	chi-miR-449a-5p	m8	-0.2335	79	154	-19.08
ciRNA111	XM_005692480.1	chr18:39188125-39190119	chi-miR-449b-5p	m8	-0.2335	79	154	-21.22
ciRNA111	XM_005692480.1	chr18:39188125-39190119	chi-miR-449c	m8	-0.2025	74	143	-14.62
ciRNA111	XM_005692480.1	chr18:39188125-39190119	chi-miR-494	8mer	-0.2453	82	140	-13.95
ciRNA111	XM_005692480.1	chr18:39188125-39190119	chi-miR-497-5p	m8	-0.255	87	143	-17.77
ciRNA111	XM_005692480.1	chr18:39188125-39190119	chi-miR-542-3p	8mer	-0.2291	79	141	-14.3
ciRNA111	XM_005692480.1	chr18:39188125-39190119	chi-miR-708-5p	m8	-0.1535	61	146	-15.08
ciRNA111	XM_005692480.1	chr18:39188125-39190119	chi-miR-767	m8	-0.1395	53	140	-14.59
ciRNA111	XM_005692480.1	chr18:39188125-39190119	chi-miR-874-5p	m8	-0.1435	59	156	-27.29
ciRNA112	XM_005692236.1	chr18:39616881-39619646	chi-miR-101-3p	m8	-0.2535	83	157	-18.76
ciRNA112	XM_005692236.1	chr18:39616881-39619646	chi-miR-103-5p	1a	-0.18165	58	155	-19.62
ciRNA112	XM_005692236.1	chr18:39616881-39619646	chi-miR-127-5p	m8	-0.164	59	147	-17.59
ciRNA112	XM_005692236.1	chr18:39616881-39619646	chi-miR-141	m8	-0.328	93	148	-20.84
ciRNA112	XM_005692236.1	chr18:39616881-39619646	chi-miR-143-3p	m8	-0.1985	67	147	-13.13
ciRNA112	XM_005692236.1	chr18:39616881-39619646	chi-miR-1814	1a	-0.19875	61	153	-11.15
ciRNA112	XM_005692236.1	chr18:39616881-39619646	chi-miR-181b-5p	8mer	-0.3162	90	149	-15.25
ciRNA112	XM_005692236.1	chr18:39616881-39619646	chi-miR-181c-5p	8mer	-0.3162	91	147	-15.1
ciRNA112	XM_005692236.1	chr18:39616881-39619646	chi-miR-181d	8mer	-0.3162	90	150	-16.24
ciRNA112	XM_005692236.1	chr18:39616881-39619646	chi-miR-186-3p	m8	-0.1605	62	144	-11.25
ciRNA112	XM_005692236.1	chr18:39616881-39619646	chi-miR-200a	m8	-0.328	93	154	-16.51
ciRNA112	XM_005692236.1	chr18:39616881-39619646	chi-miR-204-3p	m8	-0.241	84	143	-21.7
ciRNA112	XM_005692236.1	chr18:39616881-39619646	chi-miR-204-5p	8mer	-0.2192	67	148	-12.94
ciRNA112	XM_005692236.1	chr18:39616881-39619646	chi-miR-208b	1a	-0.19795	72	140	-10.12
ciRNA112	XM_005692236.1	chr18:39616881-39619646	chi-miR-211	8mer	-0.2192	66	148	-12.94
ciRNA112	XM_005692236.1	chr18:39616881-39619646	chi-miR-2411-3p	m8	-0.159	56	152	-13.84
ciRNA112	XM_005692236.1	chr18:39616881-39619646	chi-miR-2483-3p	m8	-0.284	85	152	-16.89
ciRNA112	XM_005692236.1	chr18:39616881-39619646	chi-miR-26b-3p	8mer	-0.2742	79	152	-13.36
ciRNA112	XM_005692236.1	chr18:39616881-39619646	chi-miR-27a-3p	8mer	-0.41125	96	146	-14.06
ciRNA112	XM_005692236.1	chr18:39616881-39619646	chi-miR-27b-3p	8mer	-0.41125	96	146	-15.22
ciRNA112	XM_005692236.1	chr18:39616881-39619646	chi-miR-320-3p	m8	-0.191	63	152	-18.31
ciRNA112	XM_005692236.1	chr18:39616881-39619646	chi-miR-323a-3p	m8	-0.231	85	152	-17.03
ciRNA112	XM_005692236.1	chr18:39616881-39619646	chi-miR-323b	m8	-0.204	75	140	-11.15
ciRNA112	XM_005692236.1	chr18:39616881-39619646	chi-miR-331-3p	8mer	-0.1552	67	142	-17.98
ciRNA112	XM_005692236.1	chr18:39616881-39619646	chi-miR-338-5p	m8	-0.252	81	151	-11.36
ciRNA112	XM_005692236.1	chr18:39616881-39619646	chi-miR-345-5p	8mer	-0.21535	76	154	-20.94
ciRNA112	XM_005692236.1	chr18:39616881-39619646	chi-miR-378-5p	8mer	-0.17125	75	159	-21.49
ciRNA112	XM_005692236.1	chr18:39616881-39619646	chi-miR-379-3p	m8	-0.159	51	154	-19.92
ciRNA112	XM_005692236.1	chr18:39616881-39619646	chi-miR-411a-3p	m8	-0.159	51	149	-15.55
ciRNA112	XM_005692236.1	chr18:39616881-39619646	chi-miR-490	m8	-0.215	78	155	-22.93
ciRNA112	XM_005692236.1	chr18:39616881-39619646	chi-miR-491-5p	8mer	-0.39315	96	145	-18.05
ciRNA112	XM_005692236.1	chr18:39616881-39619646	chi-miR-493-5p	8mer	-0.31325	91	158	-16.87
ciRNA112	XM_005692236.1	chr18:39616881-39619646	chi-miR-494	1a	-0.19865	73	144	-11.9
ciRNA112	XM_005692236.1	chr18:39616881-39619646	chi-miR-495-3p	1a	-0.21665	76	149	-10.15
ciRNA112	XM_005692236.1	chr18:39616881-39619646	chi-miR-499-3p	m8	-0.1945	61	166	-16.73
ciRNA112	XM_005692236.1	chr18:39616881-39619646	chi-miR-500-3p	1a	-0.13895	52	145	-19.22
ciRNA112	XM_005692236.1	chr18:39616881-39619646	chi-miR-502a	1a	-0.13895	52	145	-19.91
ciRNA112	XM_005692236.1	chr18:39616881-39619646	chi-miR-544-5p	8mer	-0.49215	99	155	-11.79
ciRNA112	XM_005692236.1	chr18:39616881-39619646	chi-miR-545-3p	m8	-0.166	55	153	-14.04
ciRNA112	XM_005692236.1	chr18:39616881-39619646	chi-miR-592	m8	-0.259	85	152	-11.66
[truncated: 63,536 more rows]
