# Supplementary material for: Analyses of circRNA profiling during the development from pre-receptive to receptive phases in the goat endometrium
Source: J Anim Sci Biotechnol. 2019 Apr 25;10:34. doi: 10.1186/s40104-019-0339-4 (PMC6482587; doi:10.1186/s40104-019-0339-4)
Supplement: Supplementary file 11 — Table S10. The primers used in this study. (XLS) (XLS 26 kb) [file 40104_2019_339_MOESM11_ESM.xls]

## Sheet: Sheet1
The primers used in this study
circRNA ID	Primer
circRNA9422-F	TTTGGGAGTGGGAAGTAC
circRNA9422-R	GGTGCCCATAACAATGAC
circRNA8072-F	AGCTGCATGAACCCTGTCA
circRNA8072-R	GGGCCTTGGAGCAATCTG
circRNA8074-F	GCATGAACCCTGTCAAAG
circRNA8074-R	GTCTCCATCACTGTACTCCA
circRNA8071-F	CCTGGAAAGTGCTGTGATG
circRNA8071-R	GGCCTTGGAGCAATCTGG
circRNA8077-F	CAACCCCACCATTCACCC
circRNA8077-R	CGAAGGCGCAGTTCAAGG
circRNA5540-F	ATCCTACACGACTCATGGCACT
circRNA5540-R	ACTCGTCCAGACCGTAGAATCCTGG
circRNA2101-F	CAGCACAGAACATGGACA
circRNA2101-R	CTGGAAAACACGCTCAAC
circRNA3165-F	AAGCAGGCCCTGCAGAAC
circRNA3165-R	CTCTTCCATTTCCGCTCG
circRNA3537-F	GACCACGGAATAGAACGG
circRNA3537-R	TGCATCTGCAAGACTGAG
circRNA2859-F	CGACCACATCCACAAGTA
circRNA2859-R	ACGTTTCAGCAGAGGAGT
circRNA3314-F	TCATGGTGTCCTACATGG
circRNA3314-R	AGGTACTGACCCACTGGA
